# Supplementary material for: The association between regional transcriptome profiles and lung volumes in response to mechanical ventilation and lung injury
Source: Respir Res. 2022 Feb 19;23:35. doi: 10.1186/s12931-022-01958-2 (PMC8857787; doi:10.1186/s12931-022-01958-2)
Supplement: Supplementary file 3 — Additional file 3: Supplementary data for regional difference in Saline group. [file 12931_2022_1958_MOESM3_ESM.xlsx]

## Sheet: Sheet1
EntrezID	logFC.Saline_L2.Saline_R4	logFC.Saline_R1.Saline_R4	logCPM	LR	PValue	adj.P.Val	Symbols	Name
13107	-0.46628	-0.024341	11.854	23.607	7.4797e-06	0.00022108	Cyp2f2	"cytochrome P450, family 2, subfamily f, polypeptide 2"
13819	0.3969	0.083661	11.772	15.394	0.00045415	0.0073464	Epas1	endothelial PAS domain protein 1
66961	0.36318	0.12976	11.019	14.897	0.00058222	0.0089684	Neat1	nuclear paraspeckle assembly transcript 1 (non-protein coding)
54598	0.34765	0.2902	10.659	11.087	0.0039135	0.041452	Calcrl	calcitonin receptor-like
20249	-0.70234	-0.24335	10.648	21.387	2.2688e-05	0.00057567	Scd1	stearoyl-Coenzyme A desaturase 1
22339	0.26825	0.13107	10.463	11.79	0.0027537	0.031955	Vegfa	vascular endothelial growth factor A
15439	-0.36232	0.14218	10.421	18.008	0.00012294	0.0024182	Hp	haptoglobin
67888	0.35661	0.32574	9.9825	18.527	9.4828e-05	0.0019292	Tmem100	transmembrane protein 100
11482	0.33795	0.30093	9.9054	14.614	0.00067082	0.010032	Acvrl1	"activin A receptor, type II-like 1"
67701	-0.42652	-0.030908	9.7821	23.97	6.2361e-06	0.00018972	Wfdc2	WAP four-disulfide core domain 2
66864	0.32335	0.27659	9.7569	12.956	0.0015372	0.019568	Clec14a	"C-type lectin domain family 14, member a"
21912	0.34923	0.26003	9.5566	11.403	0.0033407	0.03698	Tspan7	tetraspanin 7
13805	0.37097	0.26844	9.5378	16.813	0.00022346	0.003961	Eng	endoglin
12266	-0.63976	-0.51693	9.466	33.713	4.7786e-08	2.7388e-06	C3	complement component 3
117158	-1.3182	-0.19521	9.4084	98.291	4.5337e-22	2.6942e-19	Scgb3a2	"secretoglobin, family 3A, member 2"
22003	-0.39065	-0.030862	9.3896	20.072	4.3789e-05	0.00099481	Tpm1	"tropomyosin 1, alpha"
12827	0.33383	0.10854	9.2892	11.63	0.0029818	0.033939	Col4a2	"collagen, type IV, alpha 2"
12741	0.29617	0.41905	9.1515	13.301	0.0012934	0.016981	Cldn5	claudin 5
16011	-0.96318	-0.7958	9.0895	61.042	5.5578e-14	1.1009e-11	Igfbp5	insulin-like growth factor binding protein 5
22041	-0.40819	-0.11587	9.0519	28.287	7.2035e-07	2.8439e-05	Trf	transferrin
17912	0.24559	0.063259	9.0367	11.655	0.0029449	0.033621	Myo1b	myosin IB
66109	0.20153	0.26839	9.0319	10.992	0.0041033	0.043058	Tspan13	tetraspanin 13
116847	0.3423	0.073831	8.9979	16.877	0.00021641	0.0038601	Prelp	proline arginine-rich end leucine-rich repeat
56615	-0.37404	-0.02328	8.9728	18.56	9.3281e-05	0.0019011	Mgst1	microsomal glutathione S-transferase 1
12825	-0.48292	-0.37708	8.9235	13.495	0.0011739	0.015667	Col3a1	"collagen, type III, alpha 1"
68070	0.42942	0.19172	8.9223	14.224	0.0008151	0.011576	Pdzd2	PDZ domain containing 2
11938	-0.49837	-0.050476	8.8837	19.302	6.4376e-05	0.0013612	Atp2a2	"ATPase, Ca++ transporting, cardiac muscle, slow twitch 2"
106877	0.28256	0.22224	8.8671	14.465	0.00072285	0.010559	Afap1l1	actin filament associated protein 1-like 1
71660	-0.34039	-0.24545	8.7881	15.01	0.00055035	0.0086045	Rarres2	retinoic acid receptor responder (tazarotene induced) 2
12484	-0.45314	-0.11027	8.73	29.893	3.2272e-07	1.429e-05	Cd24a	CD24a antigen
19159	0.29839	0.21023	8.7194	10.636	0.0049028	0.049207	Cyth3	cytohesin 3
18843	-8.6596	-0.60027	8.7129	77.172	1.747e-17	5.4793e-15	Bpifa1	"BPI fold containing family A, member 1"
11739	-0.32205	0.021268	8.699	17.654	0.00014672	0.0027936	Slc25a4	"solute carrier family 25 (mitochondrial carrier, adenine nucleotide translocator), member 4"
241226	0.29889	0.087068	8.6666	11.232	0.0036397	0.039481	Itga8	integrin alpha 8
93694	0.22976	0.26256	8.6145	14.499	0.00071054	0.01043	Clec2d	"C-type lectin domain family 2, member d"
12857	-0.1637	0.1255	8.5989	12.313	0.0021195	0.025816	Cox4i1	cytochrome c oxidase subunit 4I1
106952	0.35019	0.1879	8.5935	14.114	0.00086135	0.012081	Arap3	"ArfGAP with RhoGAP domain, ankyrin repeat and PH domain 3"
94214	0.23674	-0.014423	8.5626	10.778	0.004567	0.046581	Spock2	"sparc/osteonectin, cwcv and kazal-like domains proteoglycan 2"
12351	0.28695	0.43776	8.4954	15.335	0.0004678	0.0075349	Car4	carbonic anhydrase 4
21345	-0.34171	-0.078659	8.4804	11.103	0.0038808	0.041259	Tagln	transgelin
17067	0.28149	0.33622	8.4365	12.3	0.0021333	0.0259	Ly6c1	"lymphocyte antigen 6 complex, locus C1"
12828	0.33552	0.038758	8.4226	15.936	0.00034629	0.0058445	Col4a3	"collagen, type IV, alpha 3"
17888	-1.0113	-0.0013699	8.2889	27.011	1.3638e-06	5.0639e-05	Myh6	"myosin, heavy polypeptide 6, cardiac muscle, alpha"
17130	0.31231	0.3578	8.2728	18.125	0.00011595	0.0023049	Smad6	SMAD family member 6
13179	-1.1448	-0.64055	8.2219	80.765	2.8974e-18	1.0553e-15	Dcn	decorin
11475	-0.58296	-0.21204	8.1965	23.012	1.0067e-05	0.00028206	Acta2	"actin, alpha 2, smooth muscle, aorta"
20350	0.33979	0.28092	8.1473	13.775	0.0010203	0.013914	Sema3f	"sema domain, immunoglobulin domain (Ig), short basic domain, secreted, (semaphorin) 3F"
56429	-0.37105	-0.20628	8.1232	17.557	0.00015402	0.0029033	Dpt	dermatopontin
17449	-0.2735	-0.032178	8.0668	13.375	0.0012464	0.016459	Mdh1	"malate dehydrogenase 1, NAD (soluble)"
14734	-0.40082	-0.33975	8.0457	21.007	2.7446e-05	0.0006733	Gpc3	glypican 3
12505	-0.034228	-0.24173	8.0155	13.018	0.0014903	0.0191	Cd44	CD44 antigen
17896	-1.4777	-0.065272	7.9801	39.545	2.5878e-09	2.1173e-07	Myl4	"myosin, light polypeptide 4"
13346	-0.45741	-0.070749	7.9579	25.187	3.3943e-06	0.00011057	Des	desmin
19062	0.23188	0.18102	7.9521	11.052	0.0039817	0.041938	Inpp5k	inositol polyphosphate 5-phosphatase K
54217	-0.11288	0.17384	7.9427	11.12	0.0038489	0.040998	Rpl36	ribosomal protein L36
26358	-0.33427	-0.078853	7.9322	12.687	0.0017583	0.021865	Aldh1a7	"aldehyde dehydrogenase family 1, subfamily A7"
23917	0.34341	0.28016	7.9271	16.245	0.00029682	0.0050778	Impdh1	inosine monophosphate dehydrogenase 1
16008	0.3745	0.32953	7.915	11.342	0.0034439	0.037937	Igfbp2	insulin-like growth factor binding protein 2
71207	-0.27441	-0.062279	7.8711	14.901	0.00058111	0.0089684	Nudt4	nudix (nucleoside diphosphate linked moiety X)-type motif 4
233103	0.28551	0.080272	7.8576	11.542	0.0031163	0.034976	4931406P16Rik	RIKEN cDNA 4931406P16 gene
327978	0.36442	0.11302	7.8132	12.997	0.0015055	0.019229	Slfn5	schlafen 5
21676	0.29079	-0.026464	7.8	11.674	0.0029181	0.033386	Tead1	TEA domain family member 1
68662	-6.3014	-0.39212	7.7934	235.22	8.3626e-52	9.4422e-48	Scgb3a1	"secretoglobin, family 3A, member 1"
226101	0.0094353	-0.23572	7.7878	11.174	0.0037461	0.040338	Myof	myoferlin
234395	0.33451	0.27899	7.7753	12.421	0.0020082	0.024593	Ushbp1	USH1 protein network component harmonin binding protein 1
68606	0.27121	0.13636	7.7595	11.981	0.0025027	0.029405	Ppm1f	protein phosphatase 1F (PP2C domain containing)
15896	0.27287	0.30022	7.7298	11.523	0.003147	0.035219	Icam2	intercellular adhesion molecule 2
21386	0.37297	0.29095	7.7157	13.262	0.0013191	0.017278	Tbx3	T-box 3
75599	0.4103	0.38566	7.7062	13.692	0.0010637	0.014453	Pcdh1	protocadherin 1
319880	0.31683	0.19652	7.6947	12.009	0.0024678	0.029095	Tmcc3	transmembrane and coiled coil domains 3
11464	-1.0538	-0.18773	7.6624	30.702	2.1535e-07	1.0089e-05	Actc1	"actin, alpha, cardiac muscle 1"
20020	0.24826	-0.14962	7.5865	14.221	0.00081636	0.01158	Polr2a	polymerase (RNA) II (DNA directed) polypeptide A
18755	0.25363	0.148	7.577	10.935	0.0042212	0.043968	Prkch	"protein kinase C, eta"
17880	-0.4754	-0.26827	7.5696	11.093	0.0039002	0.041389	Myh11	"myosin, heavy polypeptide 11, smooth muscle"
18591	0.23257	0.26385	7.5656	11.65	0.002953	0.033679	Pdgfb	"platelet derived growth factor, B polypeptide"
328365	0.29113	-0.04018	7.5511	12.97	0.0015264	0.019452	Zmiz1	"zinc finger, MIZ-type containing 1"
70727	0.27247	0.15276	7.551	11.249	0.003608	0.039284	Rasgef1a	"RasGEF domain family, member 1A"
21956	-1.3302	-0.095375	7.5381	37.809	6.1655e-09	4.4656e-07	Tnnt2	"troponin T2, cardiac"
16852	-0.37061	-0.13207	7.5129	15.579	0.00041407	0.0067955	Lgals1	"lectin, galactose binding, soluble 1"
243362	0.26958	0.048698	7.5083	11.339	0.0034499	0.037966	Stard13	StAR-related lipid transfer (START) domain containing 13
27387	0.36136	0.20238	7.4926	13.208	0.001355	0.017606	Sh2d3c	SH2 domain containing 3C
442801	0.36655	0.19372	7.4913	15.484	0.00043428	0.0070859	Arhgef15	Rho guanine nucleotide exchange factor (GEF) 15
54446	0.28052	-0.044242	7.4658	10.971	0.0041464	0.043389	Nfat5	nuclear factor of activated T cells 5
228852	0.34188	0.14666	7.4519	12.317	0.002115	0.025816	Ppp1r16b	"protein phosphatase 1, regulatory subunit 16B"
242687	0.22044	-0.036005	7.4346	10.885	0.0043294	0.044764	Wasf2	"WAS protein family, member 2"
16832	-0.36439	-0.012663	7.4323	18.626	9.0256e-05	0.0018563	Ldhb	lactate dehydrogenase B
12268	-0.46576	-0.54069	7.4252	27.425	1.1088e-06	4.201e-05	C4b	complement component 4B (Chido blood group)
28080	-0.23854	0.065666	7.4085	15.556	0.00041894	0.0068554	Atp5o	"ATP synthase, H+ transporting, mitochondrial F1 complex, O subunit"
16774	0.25553	-0.063156	7.4017	15.172	0.00050758	0.0080494	Lama3	"laminin, alpha 3"
20193	-0.31508	-0.046777	7.3913	11.953	0.0025377	0.029785	S100a1	S100 calcium binding protein A1
58234	0.35358	0.099822	7.3906	12.013	0.0024626	0.029086	Shank3	SH3 and multiple ankyrin repeat domains 3
11307	0.23179	-0.11957	7.3891	21.213	2.4753e-05	0.00061971	Abcg1	ATP binding cassette subfamily G member 1
11600	0.27366	0.20786	7.3863	11.516	0.0031569	0.035291	Angpt1	angiopoietin 1
12759	-1.1213	-0.86213	7.3655	34.137	3.8654e-08	2.2732e-06	Clu	clusterin
241556	0.43183	0.23919	7.3605	14.24	0.00080871	0.011515	Tspan18	tetraspanin 18
329154	0.30086	0.14313	7.3503	11.762	0.0027925	0.032273	Ankrd44	ankyrin repeat domain 44
17762	0.43387	0.25826	7.3492	23.831	6.6855e-06	0.00020023	Mapt	microtubule-associated protein tau
103172	-0.36523	-0.019458	7.3478	17.594	0.00015122	0.00286	Chchd10	coiled-coil-helix-coiled-coil-helix domain containing 10
102098	0.24746	0.035203	7.343	13.516	0.0011616	0.015558	Arhgef18	rho/rac guanine nucleotide exchange factor (GEF) 18
74134	-0.54623	-0.23876	7.3261	27.229	1.2228e-06	4.6021e-05	Cyp2s1	"cytochrome P450, family 2, subfamily s, polypeptide 1"
69573	0.2888	0.24754	7.3255	10.712	0.0047208	0.047891	Hilpda	hypoxia inducible lipid droplet associated
98932	-0.43871	-0.097961	7.3123	18.427	9.9696e-05	0.0020173	Myl9	"myosin, light polypeptide 9, regulatory"
66734	-0.18351	0.07961	7.2919	11.304	0.0035103	0.038444	Map1lc3a	microtubule-associated protein 1 light chain 3 alpha
15587	0.21188	0.26431	7.2877	12.053	0.0024142	0.028603	Hyal2	hyaluronoglucosaminidase 2
67680	-0.18466	0.073235	7.2737	11.334	0.003459	0.038029	Sdhb	"succinate dehydrogenase complex, subunit B, iron sulfur (Ip)"
18008	0.428	0.27334	7.272	15.462	0.00043899	0.0071525	Nes	nestin
110078	-0.27916	-0.10735	7.2709	14.447	0.00072932	0.010632	Pygb	brain glycogen phosphorylase
13087	-3.2169	-0.43771	7.2588	102.83	4.6911e-23	3.1157e-20	Cyp2a5	"cytochrome P450, family 2, subfamily a, polypeptide 5"
56018	-0.27715	0.03446	7.2536	12.198	0.0022452	0.026883	Stard10	START domain containing 10
67126	-0.21016	0.15661	7.2458	14.079	0.00087675	0.012252	Atp5e	"ATP synthase, H+ transporting, mitochondrial F1 complex, epsilon subunit"
14860	-0.50856	-0.1547	7.2325	27.45	1.0945e-06	4.169e-05	Gsta4	"glutathione S-transferase, alpha 4"
17898	-1.406	0.070007	7.2292	41	1.2499e-09	1.1112e-07	Myl7	"myosin, light polypeptide 7, regulatory"
20668	0.28188	0.19791	7.2247	10.816	0.0044796	0.045815	Sox13	SRY (sex determining region Y)-box 13
12829	0.27997	0.0048365	7.2134	16.07	0.00032397	0.0055006	Col4a4	"collagen, type IV, alpha 4"
14081	-0.41578	-0.067719	7.1819	18.621	9.0457e-05	0.001857	Acsl1	acyl-CoA synthetase long-chain family member 1
13167	-0.29723	-0.039992	7.1748	11.088	0.0039106	0.041452	Dbi	diazepam binding inhibitor
74127	0.32959	0.21659	7.1602	10.615	0.0049543	0.049547	Krt80	keratin 80
216613	0.36172	0.22642	7.1467	12.634	0.0018053	0.022375	Ccdc85a	coiled-coil domain containing 85A
13058	0.19521	-0.13887	7.1461	15.724	0.00038516	0.0063953	Cybb	"cytochrome b-245, beta polypeptide"
50490	0.28451	0.12537	7.129	13.907	0.00095541	0.013178	Nox4	NADPH oxidase 4
27376	-0.25859	-0.069475	7.108	12.881	0.0015956	0.020242	Slc25a10	"solute carrier family 25 (mitochondrial carrier, dicarboxylate transporter), member 10"
67264	-0.19822	0.10066	7.093	11.686	0.0028999	0.033241	Ndufb8	NADH:ubiquinone oxidoreductase subunit B8
106042	0.30412	0.15801	7.0824	11.171	0.0037512	0.040338	Prickle1	prickle planar cell polarity protein 1
13587	0.21379	-0.073551	7.074	10.694	0.0047613	0.048098	Ear2	"eosinophil-associated, ribonuclease A family, member 2"
67023	-0.089187	0.16312	7.0674	11.003	0.0040815	0.042869	Use1	unconventional SNARE in the ER 1 homolog (S. cerevisiae)
22004	-0.62331	-0.19224	7.0654	30.11	2.8959e-07	1.3028e-05	Tpm2	"tropomyosin 2, beta"
67111	-0.13437	-0.26358	7.0634	11.066	0.003954	0.041774	Naaa	N-acylethanolamine acid amidase
20257	0.23303	0.32877	7.046	15.651	0.00039946	0.006588	Stmn2	stathmin-like 2
72900	-0.19541	0.086662	7.0336	13.111	0.0014221	0.018344	Ndufv2	NADH:ubiquinone oxidoreductase core subunit V2
12350	-6.0869	-0.62352	7.0124	119.76	9.8801e-27	7.9683e-24	Car3	carbonic anhydrase 3
66218	-0.18562	0.098054	6.9987	11.404	0.0033395	0.03698	Ndufb9	NADH:ubiquinone oxidoreductase subunit B9
234797	0.32838	0.15435	6.9959	11.069	0.0039484	0.041774	6430548M08Rik	RIKEN cDNA 6430548M08 gene
56047	-0.85725	-0.82778	6.9952	69.362	8.6739e-16	2.2258e-13	Msln	mesothelin
234267	-0.44852	-0.37859	6.9949	24.779	4.1618e-06	0.00013312	Gpm6a	glycoprotein m6a
244668	0.28939	0.1188	6.9919	11.872	0.0026426	0.030879	Sipa1l2	signal-induced proliferation-associated 1 like 2
170736	0.32529	0.13413	6.9639	15.453	0.00044088	0.0071729	Parvb	"parvin, beta"
66694	-0.23278	0.031665	6.9609	14.878	0.00058779	0.0090289	Uqcrfs1	"ubiquinol-cytochrome c reductase, Rieske iron-sulfur polypeptide 1"
93747	-0.22551	0.037732	6.9562	11.451	0.0032614	0.036254	Echs1	"enoyl Coenzyme A hydratase, short chain, 1, mitochondrial"
216643	-0.61624	-0.1169	6.9534	42.508	5.8806e-10	5.3982e-08	Gabrp	"gamma-aminobutyric acid (GABA) A receptor, pi"
15223	-0.68013	-0.1065	6.9357	27.545	1.0437e-06	3.9948e-05	Foxj1	forkhead box J1
12425	-0.36012	-0.023213	6.9341	14.537	0.00069701	0.010301	Cckar	cholecystokinin A receptor
22117	-0.3553	-0.070891	6.9303	13.484	0.0011803	0.015716	Tst	"thiosulfate sulfurtransferase, mitochondrial"
229722	-0.33779	-0.09529	6.9276	16.263	0.00029417	0.0050402	5330417C22Rik	RIKEN cDNA 5330417C22 gene
77125	-0.49261	-0.29226	6.9092	13.783	0.0010162	0.013875	Il33	interleukin 33
12398	0.36403	0.14698	6.9016	13.032	0.0014792	0.018997	Cbfa2t3	CBFA2/RUNX1 translocation partner 3
13136	-0.33759	-0.10304	6.8752	19.71	5.2491e-05	0.0011531	Cd55	"CD55 molecule, decay accelerating factor for complement"
66152	-0.27169	0.07293	6.8667	14.147	0.00084745	0.011931	Uqcr10	"ubiquinol-cytochrome c reductase, complex III subunit X"
66416	-0.13491	0.1466	6.8515	12.327	0.0021047	0.025719	Ndufa7	NADH:ubiquinone oxidoreductase subunit A7
170765	0.29654	0.30324	6.8294	17.025	0.00020095	0.003636	Ripply3	ripply transcriptional repressor 3
229600	0.22205	0.29913	6.8254	13.579	0.0011253	0.015127	BC028528	cDNA sequence BC028528
71709	0.25275	0.11453	6.8158	11.514	0.00316	0.035291	Syde1	"synapse defective 1, Rho GTPase, homolog 1 (C. elegans)"
66126	-0.36971	0.020389	6.8141	21.632	2.0077e-05	0.0005152	Elof1	"ELF1 homolog, elongation factor 1"
243725	0.23692	0.016341	6.813	12.729	0.0017215	0.021478	Ppp1r9a	"protein phosphatase 1, regulatory subunit 9A"
14873	-0.39482	-0.049947	6.8107	21.003	2.749e-05	0.0006733	Gsto1	glutathione S-transferase omega 1
208292	0.31484	-0.055227	6.8097	15.657	0.00039816	0.0065822	Zfp871	zinc finger protein 871
16803	-0.42582	-0.22744	6.7957	12.285	0.0021499	0.026045	Lbp	lipopolysaccharide binding protein
66866	0.27962	0.18624	6.7937	11.532	0.0031315	0.035112	Nhlrc2	NHL repeat containing 2
68342	-0.14631	0.11848	6.7848	12.265	0.0021712	0.026275	Ndufb10	NADH:ubiquinone oxidoreductase subunit B10
12832	-0.059398	-0.2759	6.771	12.255	0.0021822	0.026336	Col5a2	"collagen, type V, alpha 2"
107765	-0.93318	-0.21229	6.7687	25.101	3.5433e-06	0.00011496	Ankrd1	ankyrin repeat domain 1 (cardiac muscle)
18979	-0.44171	0.11117	6.7621	32.205	1.016e-07	5.1672e-06	Pon1	paraoxonase 1
83679	-0.34883	-0.092631	6.7567	13.595	0.0011167	0.015064	Pde4dip	phosphodiesterase 4D interacting protein (myomegalin)
100647	-1.1354	-0.92807	6.7538	100.12	1.8132e-22	1.1374e-19	Upk3b	uroplakin 3B
57261	0.21197	-0.026894	6.7457	13.414	0.0012224	0.0162	Brd4	bromodomain containing 4
214547	0.37412	0.20269	6.6941	16.441	0.00026902	0.0046659	She	src homology 2 domain-containing transforming protein E
66916	-0.14187	0.15804	6.6876	14.31	0.00078089	0.011232	Ndufb7	NADH:ubiquinone oxidoreductase subunit B7
20322	-0.32555	-0.099023	6.6853	12.309	0.0021243	0.025846	Sord	sorbitol dehydrogenase
381626	0.29163	0.016235	6.6837	11.766	0.0027862	0.032265	Rbm33	RNA binding motif protein 33
329416	0.27351	0.24591	6.6816	11.293	0.0035303	0.038625	Nostrin	nitric oxide synthase trafficker
21954	-1.3938	0.042247	6.6723	37.537	7.0619e-09	4.9835e-07	Tnni3	"troponin I, cardiac 3"
52377	-0.28989	-0.15975	6.6613	13.509	0.0011657	0.015591	Rcn3	"reticulocalbin 3, EF-hand calcium binding domain"
217265	0.2877	0.15938	6.6542	11.056	0.0039743	0.041938	Abca5	"ATP-binding cassette, sub-family A (ABC1), member 5"
12859	-0.22123	0.039922	6.6519	13.224	0.0013442	0.017546	Cox5b	cytochrome c oxidase subunit 5B
13132	-0.17373	-0.29614	6.643	15.414	0.00044977	0.0072964	Dab2	"disabled 2, mitogen-responsive phosphoprotein"
26941	-0.29002	-0.082445	6.632	14.446	0.00072974	0.010632	Slc9a3r1	"solute carrier family 9 (sodium/hydrogen exchanger), member 3 regulator 1"
17436	-0.38063	-0.015664	6.6035	18.715	8.633e-05	0.0017853	Me1	"malic enzyme 1, NADP(+)-dependent, cytosolic"
66111	-0.21213	0.033754	6.5965	12.305	0.0021286	0.025871	Tmed3	transmembrane p24 trafficking protein 3
16780	0.1717	-0.06943	6.5935	11.464	0.0032401	0.036079	Lamb3	"laminin, beta 3"
52335	0.2157	-0.022546	6.5905	11.749	0.0028101	0.03244	Atxn1l	ataxin 1-like
21825	-0.082846	-0.37275	6.5865	13.463	0.001193	0.015847	Thbs1	thrombospondin 1
66046	-0.19253	0.098096	6.5685	14.061	0.00088453	0.012345	Ndufb5	NADH:ubiquinone oxidoreductase subunit B5
50909	-0.37121	-0.34904	6.5676	28.557	6.2953e-07	2.5386e-05	C1ra	"complement component 1, r subcomponent A"
14874	-0.34957	-0.055529	6.5643	21.679	1.9606e-05	0.00050427	Gstz1	glutathione transferase zeta 1 (maleylacetoacetate isomerase)
231147	0.23793	-0.021345	6.5296	11.6	0.0030279	0.034222	Sh3tc1	SH3 domain and tetratricopeptide repeats 1
382034	0.24127	0.00181	6.5193	14.562	0.00068859	0.010217	Gse1	"genetic suppressor element 1, coiled-coil protein"
13358	-0.33118	-0.056721	6.5186	16.186	0.00030564	0.005213	Slc25a1	"solute carrier family 25 (mitochondrial carrier, citrate transporter), member 1"
18563	-0.5616	-0.17947	6.5041	24.053	5.9829e-06	0.00018357	Pcx	pyruvate carboxylase
12797	-1.0958	-0.38453	6.5015	63.517	1.612e-14	3.4342e-12	Cnn1	calponin 1
64817	0.37923	0.15571	6.5014	11.23	0.0036435	0.039481	Svep1	"sushi, von Willebrand factor type A, EGF and pentraxin domain containing 1"
73174	0.27306	0.15794	6.4794	14.666	0.00065374	0.0098114	Tbkbp1	TBK1 binding protein 1
224405	0.41234	0.10033	6.4782	10.889	0.004321	0.044719	Cyyr1	cysteine and tyrosine-rich protein 1
84682	0.25543	0.2942	6.4555	16.207	0.00030248	0.0051669	Cox4i2	cytochrome c oxidase subunit 4I2
14938	0.37266	0.52483	6.4552	19.696	5.2853e-05	0.0011565	Gzma	granzyme A
18222	0.30228	0.093284	6.4452	12.296	0.0021374	0.025922	Numb	NUMB endocytic adaptor protein
16164	-0.40399	-0.17465	6.4307	24.818	4.081e-06	0.00013091	Il13ra1	"interleukin 13 receptor, alpha 1"
235627	0.2554	0.05894	6.4267	10.96	0.0041686	0.043581	Nbeal2	neurobeachin-like 2
11492	0.073906	-0.19342	6.4012	13.397	0.0012326	0.016309	Adam19	a disintegrin and metallopeptidase domain 19 (meltrin beta)
21393	-1.1477	0.029041	6.3492	30.332	2.5906e-07	1.1916e-05	Tcap	titin-cap
232157	0.03543	-0.17564	6.3443	11.231	0.003641	0.039481	Mob1a	MOB kinase activator 1A
18263	-0.27547	-0.10018	6.3417	12.877	0.0015988	0.02026	Odc1	"ornithine decarboxylase, structural 1"
99696	0.27911	0.13355	6.3352	10.62	0.0049408	0.04952	Ankrd50	ankyrin repeat domain 50
24075	-0.27338	0.024837	6.3231	13.67	0.0010757	0.014576	Taf10	TATA-box binding protein associated factor 10
235431	0.3558	0.198	6.316	14.803	0.00061036	0.0092753	Coro2b	"coronin, actin binding protein, 2B"
11554	0.25194	0.25791	6.297	11.89	0.0026184	0.030636	Adrb1	"adrenergic receptor, beta 1"
11988	0.052997	-0.21028	6.2933	10.616	0.0049514	0.049547	Slc7a2	"solute carrier family 7 (cationic amino acid transporter, y+ system), member 2"
11958	-0.18198	0.13011	6.2844	15.091	0.00052837	0.0083205	Atp5k	"ATP synthase, H+ transporting, mitochondrial F1F0 complex, subunit E"
328417	0.2268	-0.046151	6.2813	13.91	0.00095382	0.013178	Parp4	"poly (ADP-ribose) polymerase family, member 4"
66805	-0.6516	-0.17921	6.2784	34.467	3.2773e-08	1.9789e-06	Tspan1	tetraspanin 1
16891	0.3878	0.32085	6.2744	11.244	0.0036181	0.039337	Lipg	"lipase, endothelial"
216867	-0.50758	0.010146	6.2559	40.187	1.8774e-09	1.5702e-07	Slc16a11	"solute carrier family 16 (monocarboxylic acid transporters), member 11"
83453	0.42795	0.3504	6.255	29.8	3.3811e-07	1.474e-05	Chrdl1	chordin-like 1
12259	-0.474	-0.32224	6.2509	18.009	0.00012287	0.0024182	C1qa	"complement component 1, q subcomponent, alpha polypeptide"
12709	-0.24822	-0.012536	6.2496	11.724	0.0028457	0.032786	Ckb	"creatine kinase, brain"
93737	0.24047	0.26137	6.2471	13.141	0.0014009	0.01816	Pard6g	par-6 family cell polarity regulator gamma
14262	-0.8112	-0.14434	6.2438	25.602	2.7578e-06	9.1584e-05	Fmo3	flavin containing monooxygenase 3
17002	-4.0834	-1.1583	6.2369	78.324	9.82e-18	3.2611e-15	Ltf	lactotransferrin
29818	-0.98352	-0.18962	6.2328	25.036	3.6606e-06	0.00011809	Hspb7	"heat shock protein family, member 7 (cardiovascular)"
11770	-3.3159	-0.24092	6.2254	143.39	7.3047e-32	8.2477e-29	Fabp4	"fatty acid binding protein 4, adipocyte"
622665	-0.50475	-0.059559	6.2195	29.407	4.1139e-07	1.7595e-05	Ccdc17	coiled-coil domain containing 17
67801	0.28398	0.43955	6.2188	20.923	2.8612e-05	0.00069245	Pllp	plasma membrane proteolipid
12182	-0.41241	-0.45882	6.2055	23.635	7.3752e-06	0.00021857	Bst1	bone marrow stromal cell antigen 1
11568	-0.60921	-0.47551	6.1986	36.585	1.1367e-08	7.5943e-07	Aebp1	AE binding protein 1
213391	0.074695	-0.25538	6.1776	20.169	4.1728e-05	0.00095762	Rassf4	Ras association (RalGDS/AF-6) domain family member 4
20910	0.32753	0.16707	6.1736	19.739	5.1726e-05	0.0011407	Stxbp1	syntaxin binding protein 1
12983	0.11936	-0.22438	6.1643	17.183	0.00018565	0.003403	Csf2rb	"colony stimulating factor 2 receptor, beta, low-affinity (granulocyte-macrophage)"
114886	-0.72971	-0.38269	6.1453	47.525	4.7864e-11	5.6888e-09	Cygb	cytoglobin
18793	0.24144	0.085075	6.1428	11.703	0.002875	0.033023	Plaur	"plasminogen activator, urokinase receptor"
17189	-2.0094	-0.17758	6.1335	36.645	1.1033e-08	7.415e-07	Mb	myoglobin
15186	-0.41684	-0.054025	6.1291	14.389	0.00075065	0.010852	Hdc	histidine decarboxylase
18703	-0.99851	-0.20333	6.1169	63.773	1.4189e-14	3.0809e-12	Pigr	polymeric immunoglobulin receptor
17309	-0.60111	-0.15685	6.106	31.855	1.2101e-07	6.0458e-06	Mgat3	mannoside acetylglucosaminyltransferase 3
69875	-0.19669	0.096488	6.0806	15.18	0.0005055	0.0080275	Ndufa11	NADH:ubiquinone oxidoreductase subunit A11
69953	0.18744	0.27223	6.0789	12.441	0.001988	0.024372	2810025M15Rik	RIKEN cDNA 2810025M15 gene
14114	-0.71931	-0.3652	6.0684	35.434	2.0208e-08	1.2606e-06	Fbln1	fibulin 1
17261	0.13047	-0.12731	6.0476	11.419	0.0033142	0.036795	Mef2d	myocyte enhancer factor 2D
53624	-0.30967	-0.0096551	6.0472	14.806	0.00060939	0.0092753	Cldn7	claudin 7
13008	-0.29917	-0.035571	6.0466	16.693	0.00023717	0.0041712	Csrp2	cysteine and glycine-rich protein 2
16411	0.15765	-0.1842	6.0273	23.153	9.3828e-06	0.00026618	Itgax	integrin alpha X
54199	0.32098	0.21939	6.0206	15.114	0.00052232	0.0082483	Ccrl2	chemokine (C-C motif) receptor-like 2
67866	-0.26018	0.00046369	6.0111	13.783	0.0010163	0.013875	Wfdc1	WAP four-disulfide core domain 1
12818	-0.64303	-0.47691	5.9972	42.611	5.5874e-10	5.1711e-08	Col14a1	"collagen, type XIV, alpha 1"
270150	-0.75769	-0.079728	5.9821	33.594	5.0719e-08	2.8491e-06	Ccdc153	coiled-coil domain containing 153
12876	-0.82736	-0.29627	5.9779	38.662	4.0248e-09	3.1559e-07	Cpe	carboxypeptidase E
13860	-0.17895	-0.26224	5.9766	12.092	0.0023676	0.028259	Eps8	epidermal growth factor receptor pathway substrate 8
14962	-0.64646	-0.52279	5.9724	19.923	4.7177e-05	0.0010548	Cfb	complement factor B
14555	-0.91344	-0.17859	5.9688	43.343	3.8749e-10	3.8379e-08	Gpd1	glycerol-3-phosphate dehydrogenase 1 (soluble)
76933	-0.72025	-0.13945	5.951	16.134	0.00031366	0.0053337	Ifi27l2a	"interferon, alpha-inducible protein 27 like 2A"
72043	-0.36123	-0.31196	5.9472	23.451	8.0836e-06	0.00023646	Sulf2	sulfatase 2
67914	-0.2252	-0.013956	5.9472	11.156	0.0037801	0.040571	Coq9	coenzyme Q9
208043	0.30088	-0.041722	5.9316	14.257	0.00080183	0.011445	Setd1b	SET domain containing 1B
66425	-0.92045	-0.17224	5.9314	48.571	2.8377e-11	3.4827e-09	Pcp4l1	Purkinje cell protein 4-like 1
242608	-0.57767	-0.54316	5.9205	45.8	1.1344e-10	1.2435e-08	Podn	podocan
52637	-0.18753	0.16621	5.9204	15.23	0.00049303	0.0078738	Cisd1	CDGSH iron sulfur domain 1
66610	0.28618	0.23123	5.9185	14.4	0.00074659	0.010807	Abi3	"ABI gene family, member 3"
20317	-0.9066	-0.24965	5.9144	66.631	3.3984e-15	8.2606e-13	Serpinf1	"serine (or cysteine) peptidase inhibitor, clade F, member 1"
78785	-0.37584	-0.23351	5.904	14.583	0.00068142	0.010124	Clip4	"CAP-GLY domain containing linker protein family, member 4"
107351	-0.42097	-0.2864	5.8965	20.293	3.9219e-05	0.00090929	Kank1	KN motif and ankyrin repeat domains 1
240725	-0.78833	-0.645	5.8959	61.714	3.9727e-14	8.1555e-12	Sulf1	sulfatase 1
73545	-0.5626	-0.11532	5.8689	31.28	1.613e-07	7.8162e-06	1700094D03Rik	RIKEN cDNA 1700094D03 gene
68021	-0.283	-0.0025466	5.8601	14.823	0.00060434	0.0092211	Bphl	"biphenyl hydrolase-like (serine hydrolase, breast epithelial mucin-associated antigen)"
209195	-0.6736	-0.17606	5.8583	30.115	2.8885e-07	1.3028e-05	Clic6	chloride intracellular channel 6
21809	-0.2944	-0.20461	5.8394	13.719	0.0010494	0.014275	Tgfb3	"transforming growth factor, beta 3"
14451	-0.69399	-0.54837	5.832	34.449	3.3073e-08	1.9863e-06	Gas1	growth arrest specific 1
12715	-1.3739	-0.030007	5.8317	36.242	1.3495e-08	8.7569e-07	Ckm	"creatine kinase, muscle"
74116	-0.71663	0.016741	5.8271	54.984	1.1493e-12	1.8276e-10	Pi16	peptidase inhibitor 16
18483	-0.23892	-0.17673	5.7879	10.645	0.0048802	0.049067	Palm	paralemmin
18196	0.2995	0.2725	5.7864	15.835	0.00036426	0.0060931	Nsg1	neuron specific gene family member 1
229776	-0.29903	-0.16843	5.7703	12.75	0.0017034	0.0213	Cdc14a	CDC14 cell division cycle 14A
12614	-0.28909	-0.19055	5.7651	12.648	0.0017926	0.022242	Celsr1	"cadherin, EGF LAG seven-pass G-type receptor 1"
66258	-0.20324	0.0024563	5.7641	10.717	0.0047084	0.047808	Mrps17	mitochondrial ribosomal protein S17
24014	0.27908	0.049233	5.7595	14.274	0.00079529	0.011367	Rnasel	"ribonuclease L (2', 5'-oligoisoadenylate synthetase-dependent)"
13661	-0.3951	-0.25248	5.7563	18.756	8.4559e-05	0.0017551	Ehf	ets homologous factor
19817	-0.22053	0.55834	5.7427	10.88	0.0043393	0.044788	Rn7sk	"RNA, 7SK, nuclear"
12263	-0.83782	-0.70636	5.7207	48.274	3.2914e-11	3.9961e-09	C2	complement component 2 (within H-2S)
20501	-0.41389	-0.29911	5.7094	24.103	5.8352e-06	0.00018051	Slc16a1	"solute carrier family 16 (monocarboxylic acid transporters), member 1"
21835	-2.3955	-0.31282	5.7062	72.15	2.1514e-16	6.073e-14	Thrsp	thyroid hormone responsive
16977	-0.56343	-0.071982	5.701	30.731	2.1225e-07	9.9856e-06	Lrrc23	leucine rich repeat containing 23
238328	0.32585	0.28259	5.7006	18.56	9.3277e-05	0.0019011	Vash1	vasohibin 1
320718	0.26301	-0.10342	5.6863	18.387	0.00010168	0.0020538	Slc26a9	"solute carrier family 26, member 9"
64058	-0.42135	-0.25212	5.6854	12.826	0.0016403	0.020694	Perp	"PERP, TP53 apoptosis effector"
55927	-0.23654	0.031328	5.6849	13.212	0.0013523	0.017606	Hes6	hairy and enhancer of split 6
76282	-0.2827	-0.039183	5.6682	12.574	0.0018605	0.023009	Gpt	"glutamic pyruvic transaminase, soluble"
22138	-1.0975	0.28291	5.6537	15.881	0.00035595	0.0059807	Ttn	titin
19691	0.23743	0.039255	5.6507	12.254	0.0021832	0.026336	Recql	RecQ protein-like
13808	-0.68891	0.01028	5.6369	26.693	1.5984e-06	5.7114e-05	Eno3	"enolase 3, beta muscle"
11636	-0.50756	-0.12176	5.6325	29.598	3.7405e-07	1.6182e-05	Ak1	adenylate kinase 1
11468	-0.72574	-0.2845	5.6322	30.079	2.9404e-07	1.3122e-05	Actg2	"actin, gamma 2, smooth muscle, enteric"
19378	-0.93836	-0.72604	5.6173	56.783	4.6752e-13	8.1212e-11	Aldh1a2	"aldehyde dehydrogenase family 1, subfamily A2"
76905	-0.59675	-0.24862	5.6026	13.254	0.0013242	0.017326	Lrg1	leucine-rich alpha-2-glycoprotein 1
12260	-0.54533	-0.27318	5.5974	19.156	6.9239e-05	0.0014585	C1qb	"complement component 1, q subcomponent, beta polypeptide"
78894	-0.49343	-0.15887	5.5851	17.172	0.00018669	0.0034164	Aacs	acetoacetyl-CoA synthetase
75465	-0.61851	-0.16398	5.5747	38.597	4.1561e-09	3.2142e-07	Dynlrb2	dynein light chain roadblock-type 2
12262	-0.58933	-0.42228	5.565	21.428	2.2235e-05	0.00056545	C1qc	"complement component 1, q subcomponent, C chain"
105727	-0.31693	-0.16055	5.5528	14.716	0.00063747	0.0096355	Slc38a1	"solute carrier family 38, member 1"
19662	-0.84554	-0.14902	5.547	69.799	6.9704e-16	1.8739e-13	Rbp4	"retinol binding protein 4, plasma"
58237	-0.37899	-0.089001	5.5279	18.054	0.00012009	0.0023706	Nkain4	Na+/K+ transporting ATPase interacting 4
216725	-0.39525	-0.35161	5.5205	18.634	8.9879e-05	0.0018519	Adamts2	"a disintegrin-like and metallopeptidase (reprolysin type) with thrombospondin type 1 motif, 2"
213575	-0.30564	-0.067618	5.4973	11.747	0.0028128	0.03244	Dync2li1	dynein cytoplasmic 2 light intermediate chain 1
59093	0.29532	0.28813	5.4795	16.865	0.00021765	0.0038762	Pcbp3	poly(rC) binding protein 3
75689	0.34369	0.33584	5.4788	18.868	7.9968e-05	0.0016659	Higd1b	"HIG1 domain family, member 1B"
237615	0.19819	-0.14788	5.4781	11.673	0.0029184	0.033386	Ankrd52	ankyrin repeat domain 52
27057	-0.25666	-0.40043	5.4682	20.875	2.9309e-05	0.00070261	Ncoa4	nuclear receptor coactivator 4
18821	-1.5737	-0.16058	5.4585	48.006	3.764e-11	4.5212e-09	Pln	phospholamban
11951	-0.30944	0.010256	5.446	15.601	0.00040952	0.0067305	Atp5g1	"ATP synthase, H+ transporting, mitochondrial F0 complex, subunit C1 (subunit 9)"
13038	-0.41759	-0.43767	5.4424	11.243	0.0036198	0.039337	Ctsk	cathepsin K
407790	0.217	0.29062	5.4249	13.117	0.0014181	0.018338	Ndufa4l2	"Ndufa4, mitochondrial complex associated like 2"
56264	-0.55329	-0.43685	5.4241	16.36	0.00028015	0.0048515	Cpxm1	carboxypeptidase X 1 (M14 family)
83490	0.051916	-0.33724	5.414	19.349	6.2859e-05	0.0013341	Pik3ap1	phosphoinositide-3-kinase adaptor protein 1
16564	-0.54435	-0.29916	5.4139	23.014	1.006e-05	0.00028206	Kif21a	kinesin family member 21A
58187	-0.37409	0.065077	5.4131	18.48	9.7087e-05	0.0019681	Cldn10	claudin 10
117167	-0.37697	-0.32472	5.4043	21.222	2.4644e-05	0.00061834	Steap4	STEAP family member 4
23936	-0.53896	-0.19602	5.3913	25.86	2.424e-06	8.1455e-05	Lynx1	Ly6/neurotoxin 1
98711	-0.26921	-0.015914	5.3814	10.795	0.004528	0.046226	Rdh10	retinol dehydrogenase 10 (all-trans)
67896	-0.97548	-0.72893	5.3774	127.53	2.0257e-28	1.906e-25	Ccdc80	coiled-coil domain containing 80
26457	-0.35543	-0.12746	5.374	12.79	0.0016701	0.020999	Slc27a1	"solute carrier family 27 (fatty acid transporter), member 1"
59006	-1.35	0.032724	5.3678	37.325	7.8519e-09	5.4726e-07	Myoz2	myozenin 2
277978	0.36259	0.32386	5.3302	15.041	0.0005419	0.0084862	Exoc3l	exocyst complex component 3-like
171531	-0.29119	-0.26018	5.3249	13.668	0.0010767	0.014576	Mlph	melanophilin
109979	-0.53144	-0.025389	5.3233	16.354	0.00028102	0.004859	Art3	ADP-ribosyltransferase 3
78801	-0.72336	-0.26713	5.3153	43.745	3.1686e-10	3.2231e-08	Ak7	adenylate kinase 7
75429	-0.70129	-0.088337	5.307	26.768	1.5395e-06	5.6253e-05	Fam183b	"family with sequence similarity 183, member B"
21924	-1.1815	-0.046406	5.3042	37.508	7.1645e-09	5.0245e-07	Tnnc1	"troponin C, cardiac/slow skeletal"
328977	0.29238	0.083282	5.2887	11.8	0.0027395	0.031823	Zfp532	zinc finger protein 532
212190	-0.62786	-0.21378	5.2824	23.028	9.9873e-06	0.00028121	Ubxn10	UBX domain protein 10
75219	-0.29629	-0.30027	5.2798	11.551	0.0031034	0.0349	Dusp18	dual specificity phosphatase 18
78558	-0.69419	-0.39096	5.2755	33.795	4.5865e-08	2.6421e-06	Htra3	HtrA serine peptidase 3
118449	-0.50735	-0.2703	5.2745	14.899	0.00058187	0.0089684	Synpo2	synaptopodin 2
70335	-0.47143	-0.071444	5.2732	18.928	7.7583e-05	0.0016222	Reep6	receptor accessory protein 6
67512	-0.44483	-0.037421	5.2702	20.057	4.4118e-05	0.00099965	Agpat2	"1-acylglycerol-3-phosphate O-acyltransferase 2 (lysophosphatidic acid acyltransferase, beta)"
14718	-0.38424	-0.12737	5.2603	14.54	0.00069619	0.010301	Got1	"glutamic-oxaloacetic transaminase 1, soluble"
19091	0.36957	0.11766	5.2528	14.108	0.00086387	0.012102	Prkg1	"protein kinase, cGMP-dependent, type I"
67800	-0.95965	-0.014345	5.2443	25.456	2.9676e-06	9.7975e-05	Dgat2	diacylglycerol O-acyltransferase 2
11537	-5.718	-0.86826	5.2346	155.43	1.7736e-34	2.225e-31	Cfd	complement factor D (adipsin)
68764	-0.75585	-0.26076	5.234	37.86	6.0105e-09	4.4068e-07	Cdhr3	cadherin-related family member 3
72393	0.29934	0.25335	5.2298	15.138	0.00051626	0.008164	Faim2	Fas apoptotic inhibitory molecule 2
11752	-1.2297	-0.47673	5.2268	104.13	2.4471e-23	1.7269e-20	Anxa8	annexin A8
14311	-1.0518	-0.39897	5.2204	28.648	6.013e-07	2.4334e-05	Cidec	cell death-inducing DFFA-like effector c
74166	-0.39328	0.06124	5.2055	17.459	0.00016172	0.0030232	Tmem38a	transmembrane protein 38A
19126	-0.75853	-0.15439	5.1846	35.483	1.9726e-08	1.2374e-06	Prom1	prominin 1
66686	0.2857	0.23994	5.1827	11.172	0.0037505	0.040338	Dcbld1	"discoidin, CUB and LCCL domain containing 1"
104522	-1.651	-0.29857	5.1789	90.842	1.8788e-20	9.6423e-18	AU040972	expressed sequence AU040972
69219	0.39984	0.31297	5.1741	14.603	0.00067442	0.010046	Ddah1	dimethylarginine dimethylaminohydrolase 1
13009	-1.4652	-0.061456	5.1681	44.31	2.3892e-10	2.5212e-08	Csrp3	cysteine and glycine-rich protein 3
50530	-0.45213	-0.22501	5.16	17.865	0.00013204	0.0025573	Mfap5	microfibrillar associated protein 5
14057	-0.40905	-0.23811	5.1396	16.67	0.00024001	0.0042014	Sfxn1	sideroflexin 1
12475	-0.4485	-0.07258	5.1235	23.333	8.5758e-06	0.00024892	Cd14	CD14 antigen
242721	-0.47488	-0.17411	5.1231	19.908	4.7529e-05	0.0010606	Klhdc7a	kelch domain containing 7A
13106	-2.0888	-0.27256	5.1188	80.414	3.4532e-18	1.2185e-15	Cyp2e1	"cytochrome P450, family 2, subfamily e, polypeptide 1"
226162	-0.33276	-0.046975	5.0964	12.039	0.0024314	0.028776	Dpcd	deleted in primary ciliary dyskinesia
269389	0.44584	0.17375	5.0907	10.701	0.0047451	0.048008	Tox2	TOX high mobility group box family member 2
17022	-1.1193	-0.69196	5.089	65.517	5.9313e-15	1.3394e-12	Lum	lumican
21821	-0.36425	-0.17759	5.0888	15.788	0.00037295	0.0062017	Ift88	intraflagellar transport 88
12364	-0.34433	-0.43188	5.0746	25.796	2.5033e-06	8.3622e-05	Casp12	caspase 12
13544	0.082543	-0.26456	5.0629	14.908	0.00057923	0.0089684	Dvl3	dishevelled segment polarity protein 3
66402	-1.6216	-0.099101	5.0613	37.544	7.0378e-09	4.9835e-07	Sln	sarcolipin
65086	-0.37656	-0.0037781	5.0594	12.004	0.0024738	0.029126	Lpar3	lysophosphatidic acid receptor 3
14776	-0.54029	0.078072	5.0533	36.921	9.6111e-09	6.6576e-07	Gpx2	glutathione peroxidase 2
17984	-0.34757	-0.18904	5.0448	17.845	0.00013337	0.0025742	Ndn	necdin
75563	-0.61126	-0.14545	5.042	33.983	4.1747e-08	2.4423e-06	Dnali1	"dynein, axonemal, light intermediate polypeptide 1"
57262	-1.2093	-0.50017	5.0342	34.356	3.465e-08	2.07e-06	Retnla	resistin like alpha
192199	-0.73788	-0.44632	5.0297	55.305	9.7855e-13	1.6013e-10	Rspo1	R-spondin 1
53885	-0.27779	-0.054847	5.0274	10.692	0.0047668	0.048098	Nphp1	nephronophthisis 1 (juvenile) homolog (human)
74052	-0.51001	-0.23546	5.0231	18.916	7.8066e-05	0.0016293	Ttc21a	tetratricopeptide repeat domain 21A
15512	-0.3936	-0.16097	5.0081	11.066	0.003955	0.041774	Hspa2	heat shock protein 2
12862	-0.79741	-0.15364	5.0017	31.598	1.3762e-07	6.7854e-06	Cox6a2	cytochrome c oxidase subunit 6A2
68311	-1.7389	-0.24837	4.991	159.47	2.349e-35	3.3154e-32	Lypd2	Ly6/Plaur domain containing 2
22092	-0.76198	-0.23668	4.989	36.689	1.079e-08	7.3673e-07	Rsph1	radial spoke head 1 homolog (Chlamydomonas)
51938	-0.5343	-0.20337	4.9841	19.765	5.1067e-05	0.0011284	Ccdc39	coiled-coil domain containing 39
208613	-0.84619	-0.1236	4.9797	69.59	7.7385e-16	2.032e-13	Tmem212	transmembrane protein 212
18783	-0.50512	-0.33045	4.9764	36.302	1.3094e-08	8.5459e-07	Pla2g4a	"phospholipase A2, group IVA (cytosolic, calcium-dependent)"
53318	-0.37008	-0.10569	4.9763	17.65	0.00014699	0.0027941	Pdlim3	PDZ and LIM domain 3
70008	-0.30859	0.0079858	4.9752	11.312	0.0034963	0.038343	Ace2	angiotensin I converting enzyme (peptidyl-dipeptidase A) 2
57435	-0.78904	-0.063174	4.9668	14.872	0.00058974	0.009035	Plin4	perilipin 4
11670	-0.8115	-0.089574	4.9598	19.056	7.2779e-05	0.0015274	Aldh3a1	"aldehyde dehydrogenase family 3, subfamily A1"
212892	-0.58302	-0.26352	4.949	21.862	1.7896e-05	0.00046666	Rsph4a	radial spoke head 4 homolog A (Chlamydomonas)
17929	-0.59158	-0.064096	4.9409	18.078	0.0001187	0.0023555	Myom1	myomesin 1
11472	-1.2166	-0.056567	4.9255	30.809	2.0414e-07	9.7254e-06	Actn2	actinin alpha 2
22174	-0.32391	0.013157	4.9175	17.128	0.00019083	0.0034766	Tyro3	TYRO3 protein tyrosine kinase 3
100503868	-1.142	-0.10899	4.9148	62.731	2.3891e-14	4.9954e-12	Gm19935	"predicted gene, 19935"
71145	-0.92544	-0.23942	4.9103	26.392	1.858e-06	6.4353e-05	Scara5	"scavenger receptor class A, member 5"
24131	-1.2933	-0.10322	4.9087	60.3	8.0535e-14	1.5412e-11	Ldb3	LIM domain binding 3
22068	0.35355	0.26757	4.9084	14.087	0.00087312	0.012216	Trpc6	"transient receptor potential cation channel, subfamily C, member 6"
18645	-0.40812	-0.047785	4.9036	20.939	2.8385e-05	0.00069072	Pfn2	profilin 2
332110	-0.46185	-0.075672	4.892	14.201	0.00082474	0.011669	Mapk15	mitogen-activated protein kinase 15
232983	-1.002	-0.35376	4.89	38.373	4.6498e-09	3.5715e-07	Cxcl17	chemokine (C-X-C motif) ligand 17
207607	-0.67614	-0.23713	4.8874	26.936	1.4153e-06	5.2223e-05	Ccdc40	coiled-coil domain containing 40
72421	-0.32154	-0.077251	4.881	14.428	0.00073625	0.010671	Ttc30b	tetratricopeptide repeat domain 30B
14560	-0.72007	-0.34812	4.8784	31.79	1.25e-07	6.2176e-06	Gdf10	growth differentiation factor 10
69398	-0.85777	-0.31609	4.8767	43.391	3.7832e-10	3.7802e-08	Cdhr4	cadherin-related family member 4
230603	-0.57657	-0.17987	4.8724	30.347	2.5713e-07	1.1899e-05	Ttc39a	tetratricopeptide repeat domain 39A
13710	-0.46972	-0.16916	4.872	14.664	0.00065433	0.0098114	Elf3	E74-like factor 3
13612	0.36981	0.3327	4.862	12.539	0.0018934	0.023368	Edil3	EGF-like repeats and discoidin I-like domains 3
66148	-0.4426	-0.02683	4.8567	21.287	2.386e-05	0.00060001	Dnajc15	DnaJ heat shock protein family (Hsp40) member C15
22364	-0.53316	-0.14492	4.852	24.611	4.5272e-06	0.00014278	Vpreb3	pre-B lymphocyte gene 3
12984	-0.014578	-0.41625	4.8183	13.031	0.0014806	0.018997	Csf2rb2	"colony stimulating factor 2 receptor, beta 2, low-affinity (granulocyte-macrophage)"
70997	-0.25257	0.049728	4.8107	13.012	0.0014942	0.019106	Spef1	sperm flagellar 1
19049	-0.54561	0.030553	4.804	13.312	0.0012865	0.01695	Ppp1r1b	"protein phosphatase 1, regulatory inhibitor subunit 1B"
76722	-1.2427	-0.055668	4.8036	29.31	4.3188e-07	1.8263e-05	Ckmt2	"creatine kinase, mitochondrial 2"
100041194	-0.23046	-0.51319	4.8009	16.279	0.00029172	0.0050134	Ahnak2	AHNAK nucleoprotein 2
17349	-0.84021	-0.12584	4.7999	36.192	1.3836e-08	8.9269e-07	Mlf1	myeloid leukemia factor 1
12554	-0.19409	-0.36446	4.7949	10.917	0.0042593	0.044243	Cdh13	cadherin 13
108151	-0.54624	-0.45989	4.7931	19.701	5.2728e-05	0.001156	Sema3d	"sema domain, immunoglobulin domain (Ig), short basic domain, secreted, (semaphorin) 3D"
64082	-0.49485	-0.15603	4.792	13.844	0.00098595	0.013527	Popdc2	popeye domain containing 2
14077	-0.98228	0.030379	4.7871	31.228	1.6558e-07	7.9896e-06	Fabp3	"fatty acid binding protein 3, muscle and heart"
57810	-0.48441	-0.42506	4.7788	32.994	6.8468e-08	3.7167e-06	Cdon	cell adhesion molecule-related/down-regulated by oncogenes
106393	-1.2621	-0.16936	4.7653	32.547	8.5592e-08	4.4381e-06	Srl	sarcalumenin
57355	-0.6619	-0.046296	4.7588	22.78	1.1309e-05	0.00030696	BC051019	cDNA sequence BC051019
73721	-0.67359	-0.040914	4.7583	34.253	3.6484e-08	2.1568e-06	1110017D15Rik	RIKEN cDNA 1110017D15 gene
228801	-6.0742	-0.61779	4.7579	226.45	6.7281e-50	3.7984e-46	Bpifb1	"BPI fold containing family B, member 1"
68753	-1.4165	-0.049859	4.7556	31.289	1.6056e-07	7.8142e-06	Mybphl	myosin binding protein H-like
71820	-0.34834	-0.06782	4.7529	12.313	0.0021192	0.025816	Wdr34	WD repeat domain 34
17086	0.41054	0.38016	4.7387	14.75	0.00062668	0.0094978	Ncr1	natural cytotoxicity triggering receptor 1
73712	-0.8913	-0.27733	4.7325	34.957	2.5654e-08	1.5829e-06	Dmkn	dermokine
234889	0.42881	0.1013	4.7255	10.894	0.00431	0.044646	Gucy1a2	"guanylate cyclase 1, soluble, alpha 2"
69480	-0.40173	-0.1649	4.7243	15.539	0.00042238	0.0069018	Ttc9	tetratricopeptide repeat domain 9
56175	-0.50645	-0.40913	4.719	33.813	4.5453e-08	2.6318e-06	Bace2	beta-site APP-cleaving enzyme 2
12716	-0.43291	-0.42893	4.7168	13.938	0.00094052	0.013014	Ckmt1	"creatine kinase, mitochondrial 1, ubiquitous"
333670	-0.59746	-0.098072	4.7074	22.972	1.0274e-05	0.00028643	Gm867	predicted gene 867
70113	-0.66167	-0.11002	4.7008	34.62	3.0364e-08	1.8432e-06	Odf3b	outer dense fiber of sperm tails 3B
71310	-0.16464	-0.32241	4.6956	12.218	0.0022226	0.026646	Tbc1d9	"TBC1 domain family, member 9"
69707	-0.63868	-0.15624	4.6885	26.121	2.1279e-06	7.2861e-05	Iqcg	IQ motif containing G
20191	-0.95969	-0.082676	4.6791	20.661	3.2616e-05	0.00077693	Ryr2	"ryanodine receptor 2, cardiac"
27660	-0.46211	-0.011061	4.6697	11.805	0.002733	0.031779	1700088E04Rik	RIKEN cDNA 1700088E04 gene
73667	-0.60343	-0.18618	4.6692	22.454	1.3308e-05	0.00035777	2410004P03Rik	RIKEN cDNA 2410004P03 gene
11812	-0.43981	0.069768	4.6669	11.263	0.0035831	0.039089	Apoc1	apolipoprotein C-I
242584	-0.43657	-0.24708	4.6589	12.538	0.0018937	0.023368	Wdr78	WD repeat domain 78
13804	-0.27695	0.18116	4.653	14.859	0.00059347	0.0090797	Endog	endonuclease G
399558	-0.47552	-0.4725	4.6515	27.004	1.3679e-06	5.0639e-05	Flrt2	fibronectin leucine rich transmembrane protein 2
21679	0.33418	0.096802	4.6503	12.705	0.0017424	0.021691	Tead4	TEA domain family member 4
66910	-0.46916	-0.11772	4.643	20.91	2.8802e-05	0.00069245	Tmem107	transmembrane protein 107
278795	-0.57045	-0.13354	4.6423	25.49	2.9172e-06	9.6593e-05	Lrrc10b	leucine rich repeat containing 10B
17863	-0.35604	-0.13328	4.6281	12.084	0.0023763	0.028307	Myb	myeloblastosis oncogene
16728	0.13209	-0.1805	4.6271	11.274	0.0035627	0.038904	L1cam	L1 cell adhesion molecule
11941	-0.36601	-0.19643	4.6094	15.144	0.00051455	0.0081484	Atp2b2	"ATPase, Ca++ transporting, plasma membrane 2"
20928	-0.63425	-0.49128	4.5984	21.299	2.3713e-05	0.00059764	Abcc9	"ATP-binding cassette, sub-family C (CFTR/MRP), member 9"
14012	-0.58827	-0.47672	4.5962	17.44	0.00016328	0.0030473	Mpzl2	myelin protein zero-like 2
19695	-8.0403	-0.26613	4.5932	114.88	1.1315e-25	8.5169e-23	Reg3g	regenerating islet-derived 3 gamma
230899	-7.6897	-0.82487	4.5847	69.041	1.0183e-15	2.5551e-13	Nppa	natriuretic peptide type A
13511	-0.58205	-0.29799	4.5644	23.943	6.3206e-06	0.00019133	Dsg2	desmoglein 2
53315	-2.5888	-0.39304	4.5505	95.087	2.2502e-21	1.2099e-18	Sult1d1	"sulfotransferase family 1D, member 1"
26968	-0.60741	-0.29239	4.5471	26.727	1.5718e-06	5.6702e-05	Islr	immunoglobulin superfamily containing leucine-rich repeat
233813	-0.55817	-0.29111	4.5431	19.458	5.9518e-05	0.0012776	Vwa3a	von Willebrand factor A domain containing 3A
109857	-0.32637	0.067454	4.5381	13.015	0.0014924	0.019105	Cbr3	carbonyl reductase 3
381350	-0.59026	-0.22573	4.5358	20.758	3.1084e-05	0.00074358	Spag6	sperm associated antigen 6
26561	-0.48825	-0.17522	4.5329	26.119	2.1295e-06	7.2861e-05	Mmp23	matrix metallopeptidase 23
66098	-0.31633	0.10247	4.5307	15.662	0.00039715	0.0065752	Chchd6	coiled-coil-helix-coiled-coil-helix domain containing 6
22410	0.49299	0.40408	4.5178	20.561	3.4296e-05	0.00081181	Wnt10b	"wingless-type MMTV integration site family, member 10B"
269701	-0.41242	-0.15133	4.5124	13.11	0.0014232	0.018344	Wdr66	WD repeat domain 66
14570	-0.56806	-0.022954	4.5085	18.318	0.00010529	0.0021153	Arhgdig	Rho GDP dissociation inhibitor (GDI) gamma
108682	-0.58643	-0.20466	4.5004	23.246	8.9561e-06	0.00025601	Gpt2	glutamic pyruvate transaminase (alanine aminotransferase) 2
12142	0.40818	0.22762	4.4992	17.532	0.00015596	0.002935	Prdm1	"PR domain containing 1, with ZNF domain"
228576	-0.37262	-0.25253	4.4965	15.928	0.00034777	0.0058607	Mall	"mal, T cell differentiation protein-like"
328424	-0.76696	-0.2815	4.4952	31.191	1.6867e-07	8.1041e-06	Kcnrg	potassium channel regulator
244653	-0.51327	-0.32782	4.4927	15.385	0.00045621	0.0073671	Hydin	"HYDIN, axonemal central pair apparatus protein"
17392	-0.84503	-0.68159	4.4861	25.939	2.3305e-06	7.8548e-05	Mmp3	matrix metallopeptidase 3
242253	-0.60605	-0.25826	4.4723	21.079	2.6465e-05	0.00065387	Wdr63	WD repeat domain 63
106522	-0.44968	-0.27438	4.4697	19.715	5.2363e-05	0.0011525	Pkdcc	"protein kinase domain containing, cytoplasmic"
621381	-0.18529	0.15571	4.4665	11.718	0.0028538	0.032816	Gm6222	predicted pseudogene 6222
319197	0.32989	0.063688	4.4616	11.618	0.0030002	0.034011	Gpr4	G protein-coupled receptor 4
12643	-1.3483	-0.49031	4.4507	86.165	1.9476e-19	8.1448e-17	Chad	chondroadherin
329941	-0.39076	-0.20436	4.4501	10.679	0.004798	0.048327	Col8a2	"collagen, type VIII, alpha 2"
104601	-0.60934	-0.19572	4.449	29.286	4.3724e-07	1.8421e-05	Mycbpap	MYCBP associated protein
320078	-0.51685	-0.27214	4.4447	18.271	0.00010779	0.0021617	Olfml2b	olfactomedin-like 2B
14115	-0.51215	-0.27803	4.4408	14.553	0.00069151	0.010247	Fbln2	fibulin 2
13628	-1.2431	-0.045705	4.4394	26.712	1.5837e-06	5.6766e-05	Eef1a2	eukaryotic translation elongation factor 1 alpha 2
11501	-0.67551	-0.20316	4.4354	28.483	6.5323e-07	2.6062e-05	Adam8	a disintegrin and metallopeptidase domain 8
75533	-0.61679	-0.1351	4.435	24.295	5.3015e-06	0.00016536	Nme5	NME/NM23 family member 5
117229	-0.55245	-0.13782	4.4179	10.738	0.0046586	0.047388	Stk33	serine/threonine kinase 33
12865	-0.99432	0.10502	4.4028	39.873	2.1958e-09	1.8097e-07	Cox7a1	cytochrome c oxidase subunit 7A1
21401	-0.41505	-0.081328	4.4006	16.467	0.00026562	0.004614	Tcea3	"transcription elongation factor A (SII), 3"
69327	-0.66283	-0.12057	4.4003	16.741	0.00023157	0.0040917	1700007K13Rik	RIKEN cDNA 1700007K13 gene
114602	-0.55672	-0.042113	4.3989	28.368	6.9167e-07	2.7499e-05	Zmynd10	"zinc finger, MYND domain containing 10"
381077	-0.72244	-0.14378	4.3983	34.274	3.6094e-08	2.1449e-06	Ccdc78	coiled-coil domain containing 78
59095	-0.59029	-0.20056	4.3967	22.956	1.0356e-05	0.000288	Fxyd6	FXYD domain-containing ion transport regulator 6
140474	-0.80415	-0.38507	4.3936	24.509	4.7638e-06	0.00014983	Muc4	mucin 4
12363	-0.45421	-0.28993	4.3904	19.643	5.4281e-05	0.0011798	Casp4	"caspase 4, apoptosis-related cysteine peptidase"
67586	-0.39361	-0.095825	4.3782	15.093	0.00052808	0.0083205	Ubxn11	UBX domain protein 11
74180	-4.5381	-0.6283	4.3774	223.69	2.6661e-49	1.0034e-45	Muc5b	"mucin 5, subtype B, tracheobronchial"
69358	-0.58009	-0.038942	4.3771	33.599	5.0579e-08	2.8491e-06	Lrrc51	leucine rich repeat containing 51
70355	-0.50275	-0.17508	4.3677	28.758	5.6926e-07	2.3373e-05	Gprc5c	"G protein-coupled receptor, family C, group 5, member C"
22268	-0.94513	-0.75359	4.3664	53.847	2.0285e-12	3.0951e-10	Upk1b	uroplakin 1B
240055	0.29474	-0.081193	4.3651	11.053	0.00398	0.041938	Neurl1b	neuralized E3 ubiquitin protein ligase 1B
244585	-0.33036	-0.21221	4.3607	12.895	0.0015842	0.02012	Rpgrip1l	Rpgrip1-like
69574	-0.59299	-0.046399	4.3485	29.723	3.5135e-07	1.5258e-05	Cmbl	carboxymethylenebutenolidase-like (Pseudomonas)
64011	0.2964	0.4985	4.3484	13.525	0.0011562	0.015504	Nrgn	neurogranin
244152	-0.46322	0.010698	4.3422	20.087	4.3463e-05	0.00098939	Tsku	"tsukushi, small leucine rich proteoglycan"
77296	0.26768	0.3801	4.3401	13.883	0.00096676	0.013312	Fam162b	"family with sequence similarity 162, member B"
243912	-0.57858	-0.057709	4.3266	19.563	5.6481e-05	0.0012194	Hspb6	"heat shock protein, alpha-crystallin-related, B6"
70503	-0.56042	-0.20459	4.3247	24.31	5.2611e-06	0.00016455	Ddo	D-aspartate oxidase
16404	-0.46528	-0.14994	4.3227	18.593	9.1739e-05	0.0018765	Itga7	integrin alpha 7
16518	0.23675	-0.2372	4.3212	11.167	0.003759	0.040383	Kcnj2	"potassium inwardly-rectifying channel, subfamily J, member 2"
17178	-0.54436	-0.46672	4.3138	13.867	0.00097468	0.013405	Fxyd3	FXYD domain-containing ion transport regulator 3
227618	-0.50623	0.12476	4.3099	21.826	1.822e-05	0.00047401	Lrrc26	leucine rich repeat containing 26
192190	-0.88239	-0.89518	4.3073	41.868	8.1e-10	7.3756e-08	Pkhd1l1	polycystic kidney and hepatic disease 1-like 1
76469	-0.90203	-0.15457	4.3053	33.973	4.1963e-08	2.4423e-06	Cmya5	cardiomyopathy associated 5
108078	0.21986	-0.18086	4.3012	12.084	0.0023767	0.028307	Olr1	oxidized low density lipoprotein (lectin-like) receptor 1
21689	-0.7218	-0.18916	4.2906	26.557	1.7113e-06	6.0381e-05	Tekt1	tektin 1
432611	-0.73584	-0.26662	4.2858	37.86	6.0093e-09	4.4068e-07	Dnaic2	"dynein, axonemal, intermediate chain 2"
75568	-0.56599	-0.24082	4.2755	20.917	2.8696e-05	0.00069245	Capsl	calcyphosine-like
380698	-1.1262	-0.050505	4.251	22.269	1.4602e-05	0.0003852	Obscn	"obscurin, cytoskeletal calmodulin and titin-interacting RhoGEF"
51800	-0.49413	-0.16718	4.2422	20.204	4.0989e-05	0.0009445	Bok	BCL2-related ovarian killer
121022	-0.37567	-0.080006	4.2389	14.435	0.00073366	0.010671	Mrps6	mitochondrial ribosomal protein S6
235636	0.38084	0.13663	4.2375	11.471	0.0032286	0.035986	Rtp3	receptor transporter protein 3
20377	-1.0019	-0.60343	4.2307	56.07	6.6776e-13	1.1253e-10	Sfrp1	secreted frizzled-related protein 1
442827	0.325	0.082368	4.2294	11.348	0.0034348	0.037892	Rab44	"RAB44, member RAS oncogene family"
18646	0.38306	0.29159	4.2282	14.476	0.00071878	0.010513	Prf1	perforin 1 (pore forming protein)
242646	-0.90541	-0.091609	4.2276	56.934	4.3343e-13	7.6467e-11	Tctex1d4	Tctex1 domain containing 4
330695	-0.67046	-0.21596	4.221	38.023	5.5401e-09	4.1426e-07	Ctxn1	cortexin 1
192897	-0.43459	-0.22387	4.2181	13.507	0.0011668	0.015591	Itgb4	integrin beta 4
259277	0.18954	0.4741	4.1991	19.645	5.4213e-05	0.0011798	Klk8	kallikrein related-peptidase 8
71877	-0.69363	-0.22555	4.1983	38.043	5.4829e-09	4.1271e-07	Efhc1	EF-hand domain (C-terminal) containing 1
20674	-0.6725	-0.20607	4.1964	28.03	8.1899e-07	3.222e-05	Sox2	SRY (sex determining region Y)-box 2
320974	-1.0044	-0.9222	4.1954	51.757	5.7678e-12	7.7529e-10	Lrrn4	leucine rich repeat neuronal 4
11829	-1.3644	-0.36396	4.1949	89.838	3.1044e-20	1.524e-17	Aqp4	aquaporin 4
70552	-0.42979	-0.041832	4.1909	17.876	0.00013129	0.002547	Lrrc56	leucine rich repeat containing 56
13848	-0.46301	-0.2582	4.1851	17.463	0.00016141	0.0030223	Ephb6	Eph receptor B6
71840	-0.58444	-0.14923	4.1775	17.971	0.0001252	0.0024516	Tekt4	tektin 4
11815	-0.73665	-0.18082	4.1707	16.676	0.00023921	0.0041939	Apod	apolipoprotein D
218739	-0.85	-0.18544	4.1705	32.762	7.69e-08	4.0574e-06	Sntn	"sentan, cilia apical structure protein"
101100	-0.36301	-0.1287	4.1703	11.251	0.0036052	0.039284	Ttll3	"tubulin tyrosine ligase-like family, member 3"
12038	-0.51478	-0.21628	4.1669	14.901	0.00058122	0.0089684	Bche	butyrylcholinesterase
237353	0.22417	-0.11574	4.1598	12.023	0.0024503	0.02897	Sh3rf3	SH3 domain containing ring finger 3
226265	-0.65656	-0.21195	4.1587	22.411	1.3598e-05	0.00036297	Eno4	enolase 4
76484	-0.64536	-0.22811	4.1522	23.65	7.3199e-06	0.0002175	Kndc1	kinase non-catalytic C-lobe domain (KIND) containing 1
14584	-0.66932	-0.51584	4.1496	27.614	1.0085e-06	3.8864e-05	Gfpt2	glutamine fructose-6-phosphate transaminase 2
71233	-0.69556	-0.19329	4.1476	26.063	2.1897e-06	7.447e-05	Enkur	"enkurin, TRPC channel interacting protein"
75564	-0.45233	-0.041868	4.147	18.344	0.00010392	0.0020916	Rsph9	radial spoke head 9 homolog (Chlamydomonas)
17930	-1.4084	-0.15135	4.1306	28.739	5.7467e-07	2.3509e-05	Myom2	myomesin 2
170439	-0.65385	-0.076342	4.1283	17.114	0.00019218	0.0034942	Elovl6	"ELOVL family member 6, elongation of long chain fatty acids (yeast)"
76187	-0.29191	0.049865	4.1213	12.245	0.0021925	0.026363	Adhfe1	"alcohol dehydrogenase, iron containing, 1"
93677	-1.3206	-0.1618	4.1204	42.677	5.4046e-10	5.0853e-08	Lmod2	leiomodin 2 (cardiac)
171285	-0.01059	-0.33075	4.1162	13.616	0.0011049	0.014922	Havcr2	hepatitis A virus cellular receptor 2
70129	-0.56734	-0.17696	4.1136	22.184	1.5232e-05	0.00039904	Slc44a4	"solute carrier family 44, member 4"
330721	-0.64125	-0.16391	4.1088	26.803	1.5125e-06	5.557e-05	Nek5	NIMA (never in mitosis gene a)-related expressed kinase 5
18440	-0.34655	-0.10595	4.1075	10.88	0.0043396	0.044788	P2rx6	"purinergic receptor P2X, ligand-gated ion channel, 6"
105298	-0.44728	-0.15717	4.1057	14.588	0.00067964	0.01011	Epdr1	ependymin related protein 1 (zebrafish)
73873	-0.6035	-0.18406	4.1046	24.039	6.0242e-06	0.00018433	Fam161a	"family with sequence similarity 161, member A"
20522	-0.34419	0.0015462	4.0992	13.822	0.00099659	0.013656	Slc23a1	"solute carrier family 23 (nucleobase transporters), member 1"
69047	-0.66802	-0.062423	4.0904	25.966	2.2986e-06	7.7704e-05	Atp2c2	"ATPase, Ca++ transporting, type 2C, member 2"
238803	0.53095	-0.031894	4.0869	14.702	0.00064183	0.0096883	Zfp366	zinc finger protein 366
22351	-0.61726	-0.15042	4.0839	23.878	6.532e-06	0.00019667	Vill	villin-like
16523	-0.41093	-0.177	4.0836	17.612	0.0001498	0.0028427	Kcnj8	"potassium inwardly-rectifying channel, subfamily J, member 8"
13522	-0.64284	-0.11022	4.0817	28.879	5.3582e-07	2.208e-05	Adam28	a disintegrin and metallopeptidase domain 28
16002	-0.35454	-0.17174	4.0721	10.926	0.0042414	0.044138	Igf2	insulin-like growth factor 2
64085	0.52708	0.4609	4.0666	14.805	0.00060959	0.0092753	Clstn2	calsyntenin 2
75172	-0.68995	-0.16154	4.0587	30.109	2.8962e-07	1.3028e-05	Ccdc146	coiled-coil domain containing 146
20528	-1.3034	-0.12892	4.0574	48.688	2.6761e-11	3.3204e-09	Slc2a4	"solute carrier family 2 (facilitated glucose transporter), member 4"
22411	-0.61422	-0.15079	4.0552	26.611	1.6653e-06	5.9315e-05	Wnt11	"wingless-type MMTV integration site family, member 11"
21946	-0.73904	-0.12291	4.0471	23.276	8.8262e-06	0.00025423	Pglyrp1	peptidoglycan recognition protein 1
21380	-0.72038	-0.32488	4.0217	20.369	3.7747e-05	0.00088041	Tbx1	T-box 1
77521	-0.43869	-0.063732	4.0205	15.274	0.00048235	0.0077362	Mtus2	microtubule associated tumor suppressor candidate 2
73472	-0.49146	-0.40449	4.0136	14.68	0.00064917	0.0097731	Spata18	spermatogenesis associated 18
60363	-0.90472	-0.64517	4.0096	57.804	2.8051e-13	5.1084e-11	Cldn15	claudin 15
27078	-0.41268	-0.038611	4.0076	11.81	0.0027252	0.031722	B9d1	B9 protein domain 1
17427	-0.58184	-0.22531	4.0062	17.372	0.0001689	0.0031469	Mns1	meiosis-specific nuclear structural protein 1
16578	-0.59557	-0.21502	4.0011	22.797	1.1211e-05	0.00030503	Kif9	kinesin family member 9
209378	-0.58206	-0.35917	3.9984	13.279	0.0013075	0.017146	Itih5	inter-alpha (globulin) inhibitor H5
244608	-0.75299	-0.02961	3.9981	33.36	5.7001e-08	3.1704e-06	Ccdc113	coiled-coil domain containing 113
56078	-0.40885	-0.056081	3.9948	15.561	0.0004179	0.0068483	Car5b	"carbonic anhydrase 5b, mitochondrial"
213435	-0.91455	-0.16319	3.9939	23.844	6.644e-06	0.00019951	Mylk3	myosin light chain kinase 3
54216	-0.67523	-0.42617	3.9855	20.173	4.1638e-05	0.00095751	Pcdh7	protocadherin 7
68922	-0.6013	-0.19274	3.985	30.95	1.9024e-07	9.1016e-06	Dnaic1	"dynein, axonemal, intermediate chain 1"
384061	-1.4129	-0.12583	3.9839	32.996	6.8407e-08	3.7167e-06	Fndc5	fibronectin type III domain containing 5
11529	-1.4952	-0.38013	3.9709	72.525	1.7844e-16	5.1659e-14	Adh7	"alcohol dehydrogenase 7 (class IV), mu or sigma polypeptide"
68794	-0.87213	-0.33301	3.9688	32.031	1.1083e-07	5.5865e-06	Flnc	"filamin C, gamma"
74230	-0.77849	-0.1614	3.9667	32.898	7.1828e-08	3.862e-06	1700016K19Rik	RIKEN cDNA 1700016K19 gene
14585	-0.49188	-0.18749	3.9575	11.22	0.0036605	0.039589	Gfra1	glial cell line derived neurotrophic factor family receptor alpha 1
12489	0.067132	-0.28747	3.9532	11.762	0.0027926	0.032273	Cd33	CD33 antigen
67252	-0.75842	-0.13043	3.9516	31.679	1.321e-07	6.5417e-06	Cap2	"CAP, adenylate cyclase-associated protein, 2 (yeast)"
20972	-0.34985	-0.04478	3.9419	14.682	0.0006485	0.0097731	Syngr1	synaptogyrin 1
94284	-0.51683	-0.30432	3.9305	22.346	1.4045e-05	0.00037226	Ugt1a6a	"UDP glucuronosyltransferase 1 family, polypeptide A6A"
74442	-0.32625	-0.36298	3.9298	15.058	0.0005372	0.0084328	Sgms2	sphingomyelin synthase 2
93732	-0.53124	-0.075146	3.9266	22.704	1.1746e-05	0.00031727	Acox2	"acyl-Coenzyme A oxidase 2, branched chain"
70445	-0.42564	-0.20752	3.9169	12.076	0.0023863	0.028362	Cd248	"CD248 antigen, endosialin"
234214	-1.1218	-0.34057	3.9102	42.875	4.8946e-10	4.6835e-08	Sorbs2	sorbin and SH3 domain containing 2
16658	-0.30626	-0.34804	3.9101	13.106	0.0014261	0.018361	Mafb	"v-maf musculoaponeurotic fibrosarcoma oncogene family, protein B (avian)"
66889	-0.60778	-0.1855	3.9089	29.531	3.8678e-07	1.6605e-05	Rnf128	ring finger protein 128
75600	-0.58298	-0.13781	3.9005	15.837	0.00036387	0.0060931	Calml4	calmodulin-like 4
70350	-1.0971	-0.63191	3.8985	49.102	2.1757e-11	2.7296e-09	Basp1	"brain abundant, membrane attached signal protein 1"
24084	-0.57589	-0.15575	3.8923	22.855	1.0893e-05	0.00029709	Tekt2	tektin 2
11803	-0.3353	-0.24525	3.8895	10.943	0.0042043	0.043913	Aplp1	amyloid beta (A4) precursor-like protein 1
338417	-0.27422	0.2268	3.888	12.798	0.0016634	0.020938	Scgb1c1	"secretoglobin, family 1C, member 1"
170744	0.28093	-0.34308	3.8802	22.904	1.063e-05	0.00029344	Tlr8	toll-like receptor 8
270091	-0.48953	-0.15514	3.8612	16.884	0.00021562	0.0038521	Lrrc36	leucine rich repeat containing 36
319734	0.38854	0.38546	3.8598	11.582	0.0030548	0.034457	Cacna2d4	"calcium channel, voltage-dependent, alpha 2/delta subunit 4"
271813	-0.515	-0.28264	3.8591	16.953	0.00020833	0.0037456	Agbl2	ATP/GTP binding protein-like 2
19225	-0.35056	-0.55817	3.8525	14.161	0.00084145	0.011861	Ptgs2	prostaglandin-endoperoxide synthase 2
73301	-0.74554	-0.21669	3.8445	31.426	1.4995e-07	7.3292e-06	Ttc29	tetratricopeptide repeat domain 29
65256	-0.88893	-0.28395	3.8424	27.989	8.3591e-07	3.2772e-05	Asb2	ankyrin repeat and SOCS box-containing 2
56012	-1.505	-0.06924	3.8269	32.365	9.3755e-08	4.79e-06	Pgam2	phosphoglycerate mutase 2
381199	-0.71486	-0.55133	3.8201	41.62	9.1687e-10	8.2162e-08	Tmem151a	transmembrane protein 151A
17901	-1.643	-0.34603	3.8123	45.056	1.645e-10	1.7522e-08	Myl1	"myosin, light polypeptide 1"
18005	-0.60462	-0.24233	3.8079	16.176	0.00030727	0.0052329	Nek2	NIMA (never in mitosis gene a)-related expressed kinase 2
75973	-0.4784	-0.13111	3.804	15.883	0.00035568	0.0059807	Ccdc162	coiled-coil domain containing 162
209012	-0.55337	-0.087092	3.7996	17.167	0.00018714	0.0034191	Ulk4	unc-51-like kinase 4
17897	-0.99754	-0.082771	3.789	18.783	8.345e-05	0.0017352	Myl3	"myosin, light polypeptide 3"
78321	-0.46511	-0.04628	3.7786	13.906	0.00095588	0.013178	Ankrd23	ankyrin repeat domain 23
223272	-0.56057	-0.33571	3.7758	13.306	0.00129	0.016956	Itgbl1	"integrin, beta-like 1"
23967	-0.68121	-0.35835	3.7731	29.312	4.316e-07	1.8263e-05	Osr1	odd-skipped related transcription factor 1
230751	-0.48159	-0.038017	3.7699	21.11	2.6057e-05	0.00064661	Oscp1	organic solute carrier partner 1
55985	-1.7731	-1.6039	3.7622	24.931	3.8582e-06	0.00012411	Cxcl13	chemokine (C-X-C motif) ligand 13
286942	-0.78592	-0.20403	3.7525	38.077	5.3912e-09	4.0854e-07	Kif19a	kinesin family member 19A
12373	-1.5137	-0.050142	3.7473	46.47	8.111e-11	9.0675e-09	Casq2	calsequestrin 2
11450	-6.2508	-0.59308	3.7422	169.05	1.9569e-37	3.6826e-34	Adipoq	"adiponectin, C1Q and collagen domain containing"
100039795	-0.77348	-0.97533	3.7358	45.698	1.1935e-10	1.2957e-08	Ildr2	immunoglobulin-like domain containing receptor 2
235345	-0.71108	-0.12086	3.7271	23.307	8.6873e-06	0.00025086	4833427G06Rik	RIKEN cDNA 4833427G06 gene
73075	-0.74115	-0.16952	3.7268	24.451	4.9031e-06	0.00015378	Ppil6	peptidylprolyl isomerase (cyclophilin)-like 6
74407	-0.5371	-0.096752	3.7263	20.055	4.4179e-05	0.00099965	Ttc25	tetratricopeptide repeat domain 25
57277	-1.2921	-0.81415	3.715	56.339	5.8368e-13	9.9854e-11	Slurp1	secreted Ly6/Plaur domain containing 1
320256	-0.70565	-0.35144	3.7102	21.744	1.8979e-05	0.00049151	Dlec1	deleted in lung and esophageal cancer 1
50795	-0.79632	0.043144	3.7062	25.273	3.2504e-06	0.00010638	Sh3bgr	SH3-binding domain glutamic acid-rich protein
20686	-0.53259	0.051371	3.7	18.603	9.1272e-05	0.0018703	Spa17	sperm autoantigenic protein 17
234564	-0.55142	-0.18771	3.6973	17.739	0.00014062	0.0027002	Ces1f	carboxylesterase 1F
74362	-0.62645	-0.30421	3.6852	22.381	1.3803e-05	0.0003667	Spag17	sperm associated antigen 17
74918	-0.72037	-0.35578	3.6745	26.427	1.8256e-06	6.3622e-05	Iqca	IQ motif containing with AAA domain
66153	-0.57911	-0.13673	3.6711	19.958	4.636e-05	0.0010407	Fbxo36	F-box protein 36
11754	-1.3259	-0.45015	3.6635	29.014	5.0071e-07	2.0785e-05	Aoc3	"amine oxidase, copper containing 3"
12496	-0.57452	-0.28552	3.6635	23.889	6.4954e-06	0.00019609	Entpd2	ectonucleoside triphosphate diphosphohydrolase 2
17263	-0.5136	-0.34338	3.6604	16.822	0.00022245	0.0039554	Meg3	maternally expressed 3
50877	-0.36841	-0.33409	3.656	10.847	0.0044125	0.045333	Neu3	neuraminidase 3
219151	-0.90062	-0.31955	3.6512	33.398	5.5928e-08	3.1262e-06	Scara3	"scavenger receptor class A, member 3"
15464	-1.4674	-0.062048	3.645	37.807	6.1699e-09	4.4656e-07	Hrc	histidine rich calcium binding protein
50799	-0.33177	-0.23878	3.6368	10.848	0.0044104	0.045333	Slc25a13	"solute carrier family 25 (mitochondrial carrier, adenine nucleotide translocator), member 13"
378431	-1.2561	-0.058566	3.6242	38.006	5.5871e-09	4.1503e-07	Txlnb	taxilin beta
23888	-0.65757	-0.36196	3.623	11.363	0.0034081	0.037652	Gpc6	glypican 6
19882	-0.40875	-0.4051	3.6182	12.524	0.0019077	0.023515	Mst1r	macrophage stimulating 1 receptor (c-met-related tyrosine kinase)
12819	-0.88437	-0.65059	3.6161	26.577	1.6938e-06	5.9952e-05	Col15a1	"collagen, type XV, alpha 1"
52187	-0.48309	-0.18878	3.61	17.356	0.00017033	0.0031683	Rragd	Ras-related GTP binding D
14939	0.45018	0.51884	3.605	17.233	0.00018111	0.003336	Gzmb	granzyme B
17868	-1.3935	-0.14768	3.5941	29.215	4.5284e-07	1.9008e-05	Mybpc3	"myosin binding protein C, cardiac"
68797	-0.52034	-0.36432	3.5763	14.876	0.00058854	0.0090289	Pdgfrl	platelet-derived growth factor receptor-like
12524	-0.49165	-0.44935	3.5722	13.329	0.0012752	0.01682	Cd86	CD86 antigen
60425	-0.96505	-0.11053	3.5674	30.328	2.5962e-07	1.1916e-05	Doc2g	"double C2, gamma"
210274	-0.33613	-0.41074	3.5674	10.736	0.0046642	0.047402	Shank2	SH3 and multiple ankyrin repeat domains 2
14396	-0.78216	-0.55694	3.5663	24.276	5.3533e-06	0.00016651	Gabra3	"gamma-aminobutyric acid (GABA) A receptor, subunit alpha 3"
20271	-0.71497	-0.11369	3.5625	22.415	1.357e-05	0.00036297	Scn5a	"sodium channel, voltage-gated, type V, alpha"
20299	-0.60774	-0.66584	3.5556	15.383	0.00045673	0.0073671	Ccl22	chemokine (C-C motif) ligand 22
72614	-0.55634	-0.00055831	3.5487	17.674	0.00014528	0.0027709	Pih1d2	PIH1 domain containing 2
13078	-0.82519	-0.48123	3.5416	16.89	0.00021494	0.0038461	Cyp1b1	"cytochrome P450, family 1, subfamily b, polypeptide 1"
228778	-0.85603	-0.26247	3.5343	38.122	5.2714e-09	4.0216e-07	6820408C15Rik	RIKEN cDNA 6820408C15 gene
17181	-0.69253	-0.71009	3.4929	35.413	2.0424e-08	1.2671e-06	Matn2	matrilin 2
70546	-0.38198	-0.24601	3.4791	10.833	0.0044432	0.045525	Zdhhc2	"zinc finger, DHHC domain containing 2"
666794	-1.1262	-0.16745	3.479	43.158	4.2492e-10	4.136e-08	Rbm24	RNA binding motif protein 24
246228	-0.74409	-0.32986	3.4739	26.517	1.7457e-06	6.1214e-05	Vwa1	von Willebrand factor A domain containing 1
22062	-0.55332	-0.17912	3.4729	18.071	0.00011909	0.002359	Trp73	transformation related protein 73
75050	-0.51558	-0.15664	3.4696	11.347	0.0034365	0.037892	Kif27	kinesin family member 27
140493	0.22371	-0.29176	3.4653	14.144	0.00084866	0.011933	Kcnn3	"potassium intermediate/small conductance calcium-activated channel, subfamily N, member 3"
626596	-0.70268	-0.23874	3.4596	23.063	9.8163e-06	0.00027709	Rgs22	regulator of G-protein signalling 22
68870	-0.51214	-0.22417	3.4594	14.131	0.00085387	0.011991	Ak8	adenylate kinase 8
270162	-0.5577	-0.18609	3.4494	17.009	0.0002026	0.0036601	Elmod1	ELMO/CED-12 domain containing 1
243755	0.69488	0.66931	3.4471	20.969	2.7969e-05	0.00068207	Slc13a4	"solute carrier family 13 (sodium/sulfate symporters), member 4"
246104	-0.51477	-0.1822	3.4432	14.931	0.0005724	0.0089022	Rhbdl3	rhomboid like 3
13850	-1.7962	-0.20507	3.4351	80.96	2.6289e-18	1.0235e-15	Ephx2	"epoxide hydrolase 2, cytoplasmic"
14756	-0.4083	-0.22602	3.4297	10.976	0.0041371	0.043332	Gpld1	glycosylphosphatidylinositol specific phospholipase D1
66106	-1.6981	-0.20521	3.4294	38.603	4.1435e-09	3.2142e-07	Smpx	"small muscle protein, X-linked"
210762	-0.68477	-0.18853	3.4108	27.1	1.3043e-06	4.8603e-05	Ppp1r36	"protein phosphatase 1, regulatory subunit 36"
208164	-0.46516	-0.48302	3.4094	12.655	0.0017866	0.022192	Fam180a	"family with sequence similarity 180, member A"
54562	-0.64715	-0.088808	3.4064	18.148	0.00011458	0.0022817	Lrrc6	leucine rich repeat containing 6 (testis)
237930	-0.45645	-0.22283	3.4062	11.784	0.0027615	0.032013	Ttll6	"tubulin tyrosine ligase-like family, member 6"
18011	-0.62941	-0.26241	3.3997	17.563	0.00015358	0.0028998	Neurl1a	neuralized E3 ubiquitin protein ligase 1A
13175	-0.49568	-0.5202	3.3969	11.522	0.0031473	0.035219	Dclk1	doublecortin-like kinase 1
53791	-0.054739	-0.37908	3.3947	10.799	0.0045188	0.046173	Tlr5	toll-like receptor 5
381113	-0.41116	-0.16381	3.3859	11.718	0.0028541	0.032816	Cdkl4	cyclin-dependent kinase-like 4
20618	-1.3607	-0.29424	3.3669	41.721	8.7174e-10	7.8742e-08	Sncg	"synuclein, gamma"
338348	-0.55355	-0.16437	3.3625	12.492	0.0019379	0.023809	Ttc16	tetratricopeptide repeat domain 16
19283	-0.90406	-0.35616	3.3609	28.5	6.4748e-07	2.5924e-05	Ptprz1	"protein tyrosine phosphatase, receptor type Z, polypeptide 1"
56386	-0.37661	-0.47395	3.354	20.912	2.8775e-05	0.00069245	B4galt6	"UDP-Gal:betaGlcNAc beta 1,4-galactosyltransferase, polypeptide 6"
75745	-0.47413	-0.26225	3.3536	12.738	0.0017139	0.021407	Rian	RNA imprinted and accumulated in nucleus
14200	-0.95619	0.14111	3.3468	27.247	1.2114e-06	4.5747e-05	Fhl2	four and a half LIM domains 2
244091	-0.82697	-0.12966	3.3459	28.515	6.4262e-07	2.5821e-05	Fsd2	fibronectin type III and SPRY domain containing 2
74354	-0.82726	-0.16523	3.3324	35.669	1.7971e-08	1.1335e-06	Lrguk	leucine-rich repeats and guanylate kinase domain containing
100736249	-0.53946	-0.75258	3.3298	31.429	1.4975e-07	7.3292e-06	Mira	mistral long non-coding RNA
101202	-0.30193	-0.46737	3.323	14.348	0.00076626	0.011037	Hepacam2	HEPACAM family member 2
69387	-0.66287	-0.21774	3.3132	23.982	6.1998e-06	0.00018919	Dnajb13	DnaJ heat shock protein family (Hsp40) member B13
99151	-0.41165	-0.35761	3.3128	12.758	0.001697	0.021243	Cercam	cerebral endothelial cell adhesion molecule
207175	-0.67635	-0.092062	3.3127	22.171	1.5334e-05	0.00040079	Cetn4	centrin 4
12180	-1.3091	-0.14527	3.3097	34.879	2.6679e-08	1.6283e-06	Smyd1	SET and MYND domain containing 1
54420	-0.60967	-0.043547	3.3095	23.966	6.2505e-06	0.00018972	Cldn8	claudin 8
214704	-0.80227	-0.30304	3.3061	25.04	3.6526e-06	0.00011809	Iqub	IQ motif and ubiquitin domain containing
18175	-1.2472	-0.13275	3.2946	44.203	2.5208e-10	2.6354e-08	Nrap	nebulin-related anchoring protein
72962	-0.77552	-0.19287	3.2894	37.759	6.3188e-09	4.5156e-07	Tymp	thymidine phosphorylase
238564	-0.89612	-0.0078173	3.2835	15.318	0.00047176	0.0075771	Mylk4	"myosin light chain kinase family, member 4"
382077	-1.343	-0.5467	3.2766	59.407	1.259e-13	2.3693e-11	Ccdc33	coiled-coil domain containing 33
109264	-0.42982	0.042092	3.2678	11.557	0.0030929	0.034852	Me3	"malic enzyme 3, NADP(+)-dependent, mitochondrial"
13807	-0.63712	-0.34371	3.262	29.81	3.3645e-07	1.4724e-05	Eno2	"enolase 2, gamma neuronal"
11517	-1.0363	-0.37357	3.2593	46.608	7.5719e-11	8.6358e-09	Adcyap1r1	adenylate cyclase activating polypeptide 1 receptor 1
69310	-0.53029	-0.21841	3.2445	15.233	0.00049237	0.0078738	Pacrg	PARK2 co-regulated
18602	0.32661	0.59947	3.2381	14.604	0.00067409	0.010046	Padi4	"peptidyl arginine deiminase, type IV"
30794	-0.69874	-0.36887	3.2319	20.154	4.2045e-05	0.00096293	Pdlim4	PDZ and LIM domain 4
20319	-1.1222	-0.95168	3.2275	66.568	3.5069e-15	8.2606e-13	Sfrp2	secreted frizzled-related protein 2
17528	-1.1628	-0.50511	3.2099	10.761	0.0046066	0.046943	Mpz	myelin protein zero
12869	-1.2312	0.11154	3.2093	52.253	4.5023e-12	6.4348e-10	Cox8b	cytochrome c oxidase subunit 8B
58805	-0.36162	0.041348	3.2044	11.311	0.0034977	0.038343	Mlxipl	MLX interacting protein-like
80891	-0.70026	-0.48384	3.188	28.725	5.7876e-07	2.3591e-05	Fcrls	"Fc receptor-like S, scavenger receptor"
66930	-0.69171	-0.15247	3.1853	22.437	1.3421e-05	0.00035993	Fank1	fibronectin type 3 and ankyrin repeat domains 1
381260	-0.74528	-0.22865	3.1824	26.337	1.9099e-06	6.5947e-05	Gm973	predicted gene 973
21857	-0.61198	-0.493	3.1751	15.056	0.00053774	0.0084328	Timp1	tissue inhibitor of metalloproteinase 1
71973	-0.40415	-0.086978	3.1644	11.547	0.0031091	0.03493	Rbpms2	RNA binding protein with multiple splicing 2
58200	-0.80048	0.030175	3.1482	40.737	1.4256e-09	1.2478e-07	Ppp1r1a	"protein phosphatase 1, regulatory inhibitor subunit 1A"
329831	-0.79083	-0.22047	3.1478	27.859	8.9247e-07	3.451e-05	Fam166b	"family with sequence similarity 166, member B"
69634	-0.53651	0.01609	3.1419	23.535	7.7519e-06	0.00022822	Clybl	citrate lyase beta like
105859	-0.74691	-0.091382	3.1343	20.437	3.6493e-05	0.00085663	Csdc2	"cold shock domain containing C2, RNA binding"
53420	-0.49537	-0.056299	3.1298	12.218	0.002223	0.026646	Syt5	synaptotagmin V
77609	-0.79105	-0.22957	3.1291	27.122	1.2896e-06	4.8216e-05	Ccdc151	coiled-coil domain containing 151
320662	-0.57592	-0.20372	3.1026	15.985	0.00033798	0.0057127	Casc1	cancer susceptibility candidate 1
66717	-0.64011	-0.11765	3.0998	19.805	5.006e-05	0.0011083	Ccdc96	coiled-coil domain containing 96
72236	-0.70888	-0.25955	3.0913	22.865	1.0835e-05	0.00029694	Tsnaxip1	translin-associated factor X (Tsnax) interacting protein 1
100503812	-0.71353	-0.033518	3.0796	20.909	2.8824e-05	0.00069245	3300002A11Rik	RIKEN cDNA 3300002A11 gene
214791	-0.4206	-0.45875	3.0794	15.319	0.00047162	0.0075771	Sertad4	SERTA domain containing 4
21463	-0.53011	0.02395	3.0792	21.627	2.013e-05	0.00051539	Tcp11	t-complex protein 11
12167	-0.5544	-0.19544	3.0761	14.496	0.00071158	0.01043	Bmpr1b	"bone morphogenetic protein receptor, type 1B"
71837	-0.77325	-0.19237	3.0667	20.281	3.9443e-05	0.0009126	1700003E16Rik	RIKEN cDNA 1700003E16 gene
71911	-0.62671	-0.19063	3.0618	20.403	3.7114e-05	0.00086941	Bdh1	"3-hydroxybutyrate dehydrogenase, type 1"
73332	-0.60149	-0.20216	3.0515	16.923	0.00021144	0.0037895	Ccdc30	coiled-coil domain containing 30
433700	-0.58703	-0.15149	3.0491	16.306	0.00028785	0.0049621	Spag8	sperm associated antigen 8
226791	-0.48105	-0.11082	3.034	14.521	0.00070266	0.010346	Lyplal1	lysophospholipase-like 1
18025	-0.59349	-0.15581	3.0294	18.652	8.9082e-05	0.0018388	Nfe2l3	"nuclear factor, erythroid derived 2, like 3"
104362	-0.70329	-0.15012	3.0226	18.219	0.0001106	0.0022063	Meig1	meiosis expressed gene 1
68777	-0.39088	0.0092987	3.0222	13.647	0.0010881	0.014713	Tmem53	transmembrane protein 53
11539	-0.50933	-0.25294	3.0168	10.758	0.0046122	0.046958	Adora1	adenosine A1 receptor
66793	-0.73451	-0.32292	3.0054	15.207	0.00049862	0.0079295	Efcab1	EF-hand calcium binding domain 1
11733	-1.16	-0.15699	3.0017	22.893	1.0689e-05	0.00029438	Ank1	"ankyrin 1, erythroid"
84506	-1.2426	-0.3355	3.0016	19.373	6.2121e-05	0.0013259	Hamp	hepcidin antimicrobial peptide
16763	-0.63504	-0.22587	2.9692	20.043	4.4431e-05	0.0010033	Lad1	ladinin
18782	-1.6668	-1.6116	2.9679	22.406	1.3636e-05	0.00036312	Pla2g2d	"phospholipase A2, group IID"
234857	-0.59337	-0.2381	2.9524	10.853	0.0043989	0.045276	Spire2	spire type actin nucleation factor 2
546840	-0.65233	-0.12486	2.9514	18.748	8.4916e-05	0.0017592	Ldlrad1	low density lipoprotein receptor class A domain containing 1
105833	-0.7859	-0.30301	2.9467	32.833	7.4182e-08	3.9509e-06	Ccdc65	coiled-coil domain containing 65
403205	-0.71034	-0.13746	2.9402	21.207	2.4823e-05	0.00062009	Agr3	anterior gradient 3
225288	-0.76282	-0.063375	2.9337	19.295	6.4581e-05	0.001363	Fhod3	formin homology 2 domain containing 3
319405	-0.50989	0.022138	2.9246	13.549	0.0011426	0.01534	D430036J16Rik	RIKEN cDNA D430036J16 gene
74934	-0.7222	-0.25544	2.9213	22.919	1.055e-05	0.00029196	Armc4	armadillo repeat containing 4
102448	-0.45438	-0.34937	2.9199	14.924	0.00057459	0.008924	Xylb	xylulokinase homolog (H. influenzae)
19183	-0.38755	-0.025146	2.9141	10.707	0.0047317	0.047916	Psmc3ip	"proteasome (prosome, macropain) 26S subunit, ATPase 3, interacting protein"
58860	-0.85	-0.18437	2.9135	32.595	8.3567e-08	4.3886e-06	Adamdec1	"ADAM-like, decysin 1"
68891	-0.78978	0.38906	2.9129	23.087	9.6983e-06	0.00027445	Cd177	CD177 antigen
71827	-0.69346	-0.24015	2.9114	23.218	9.0848e-06	0.00025838	Lrrc34	leucine rich repeat containing 34
12173	-0.80723	-0.99904	2.9108	40.378	1.7059e-09	1.4482e-07	Bnc1	basonuclin 1
195208	-0.67519	-0.17827	2.9068	15.797	0.00037138	0.0061848	Dcdc2a	doublecortin domain containing 2a
57138	0.59991	0.36769	2.9064	17.912	0.00012894	0.0025101	Slc12a5	"solute carrier family 12, member 5"
26388	-0.6032	-0.38715	2.906	12.803	0.0016587	0.020902	Ifi202b	interferon activated gene 202B
66758	-0.68234	-0.18911	2.9039	23.773	6.8816e-06	0.00020501	Zfp474	zinc finger protein 474
12740	-0.57901	-0.10038	2.8994	14.79	0.00061446	0.009325	Cldn4	claudin 4
242800	-0.53633	-0.26302	2.8954	14.255	0.0008028	0.011445	Ttc34	tetratricopeptide repeat domain 34
20471	-1.3231	-0.31993	2.8939	52.539	3.9018e-12	5.6481e-10	Six1	sine oculis-related homeobox 1
243764	-0.73199	-0.42863	2.89	13.733	0.0010419	0.014191	Chrm2	"cholinergic receptor, muscarinic 2, cardiac"
20256	-0.57905	-0.33777	2.8861	13.999	0.00091218	0.0127	Clec11a	"C-type lectin domain family 11, member a"
234593	-1.1789	-0.37805	2.8842	26.529	1.7354e-06	6.1041e-05	Ndrg4	N-myc downstream regulated gene 4
68460	-1.1971	0.042804	2.8801	23.533	7.7617e-06	0.00022822	Dhrs7c	dehydrogenase/reductase (SDR family) member 7C
621239	-0.61341	-0.11876	2.8758	18.062	0.00011962	0.0023654	Nhlrc4	NHL repeat containing 4
67752	-0.80943	-0.10764	2.8739	32.475	8.874e-08	4.5544e-06	Ppp1r32	"protein phosphatase 1, regulatory subunit 32"
231440	-0.60839	-0.47098	2.8704	11.387	0.0033681	0.037247	Parm1	prostate androgen-regulated mucin-like protein 1
20292	-0.67818	-0.3086	2.8657	12.455	0.0019742	0.024229	Ccl11	chemokine (C-C motif) ligand 11
226695	-0.77191	-0.49131	2.865	28.881	5.3516e-07	2.208e-05	Ifi205	interferon activated gene 205
74249	-0.41609	0.13832	2.8566	13.943	0.00093805	0.013012	Lrrc2	leucine rich repeat containing 2
436062	-1.105	-0.2333	2.853	57.089	4.0108e-13	7.1883e-11	Fam92b	"family with sequence similarity 92, member B"
282619	-0.50347	-0.52072	2.8342	14.208	0.00082181	0.011642	Sbsn	suprabasin
16521	-1.132	-0.1217	2.8322	36.489	1.1925e-08	7.8741e-07	Kcnj5	"potassium inwardly-rectifying channel, subfamily J, member 5"
56072	-0.99104	-0.18166	2.8161	50.386	1.1452e-11	1.4732e-09	Lgals12	"lectin, galactose binding, soluble 12"
11870	-1.2968	-0.22838	2.8159	24.751	4.2201e-06	0.00013422	Art1	ADP-ribosyltransferase 1
68852	-0.83107	-0.55106	2.7957	21.327	2.3385e-05	0.00059069	Lrrn4cl	LRRN4 C-terminal like
70882	-0.58066	-0.17929	2.7943	18.383	0.00010191	0.0020547	Armc3	armadillo repeat containing 3
70853	-0.73248	-0.25202	2.7912	22.858	1.0873e-05	0.00029709	Vwa3b	von Willebrand factor A domain containing 3B
21645	-0.59304	-0.22563	2.787	19.577	5.6094e-05	0.0012157	Tcte1	t-complex-associated testis expressed 1
73713	-0.98802	0.00073213	2.783	24.758	4.2068e-06	0.00013418	Rbm20	RNA binding motif protein 20
16560	-0.36473	-0.34155	2.7803	11.136	0.0038172	0.040892	Kif1a	kinesin family member 1A
11459	-1.7118	-0.20363	2.7734	16.932	0.00021053	0.0037791	Acta1	"actin, alpha 1, skeletal muscle"
100504491	-0.61494	-0.24773	2.7693	16.546	0.00025527	0.004448	Dcdc2b	doublecortin domain containing 2b
58994	-1.1455	-1.0559	2.7652	51.757	5.7678e-12	7.7529e-10	Smpd3	"sphingomyelin phosphodiesterase 3, neutral"
15404	-0.4124	-0.48491	2.7642	11.451	0.0032623	0.036254	Hoxa7	homeobox A7
26414	-1.3752	-0.15524	2.7621	33.245	6.0375e-08	3.3416e-06	Mapk10	mitogen-activated protein kinase 10
56318	-0.60925	-0.094499	2.7572	19.399	6.1323e-05	0.0013139	Acpp	"acid phosphatase, prostate"
24053	-0.76261	-0.079253	2.7514	26.72	1.5772e-06	5.6713e-05	Sgcg	"sarcoglycan, gamma (dystrophin-associated glycoprotein)"
14276	-0.95463	-0.41881	2.7388	32.973	6.918e-08	3.7374e-06	Folr2	folate receptor 2 (fetal)
69797	-0.67777	0.044746	2.7361	19.316	6.3912e-05	0.0013539	1600029I14Rik	RIKEN cDNA 1600029I14 gene
238726	-0.97428	-0.21863	2.7212	32.878	7.2537e-08	3.8816e-06	Fam81b	"family with sequence similarity 81, member B"
58802	-0.4632	0.0063977	2.7165	13.968	0.00092677	0.012871	Kcnmb4	"potassium large conductance calcium-activated channel, subfamily M, beta member 4"
11722	-0.80405	-0.18397	2.7103	29.36	4.2132e-07	1.7951e-05	Amy1	"amylase 1, salivary"
68760	-1.1447	-0.19897	2.7094	25.368	3.1e-06	0.00010175	Synpo2l	synaptopodin 2-like
74978	-0.67173	-0.22205	2.7067	16.34	0.00028305	0.0048868	Lrriq1	leucine-rich repeats and IQ motif containing 1
626870	-0.68173	-0.29018	2.699	17.837	0.00013387	0.0025794	Gm11992	predicted gene 11992
74376	-1.049	-0.055203	2.6973	20.258	3.9898e-05	0.00092125	Myo18b	myosin XVIIIb
22414	-0.94294	-0.63981	2.6962	29.87	3.2638e-07	1.4395e-05	Wnt2b	"wingless-type MMTV integration site family, member 2B"
66353	-0.77357	0.0029146	2.6942	26.735	1.5654e-06	5.6652e-05	Riiad1	regulatory subunit of type II PKA R-subunit (RIIa) domain containing 1
64075	-1.1218	-0.30259	2.6914	19.541	5.7126e-05	0.0012309	Smoc1	SPARC related modular calcium binding 1
14299	-0.66361	-0.1603	2.6859	20.398	3.7199e-05	0.0008696	Ncs1	neuronal calcium sensor 1
20517	-1.17	0.089693	2.6808	25.402	3.0484e-06	0.00010035	Slc22a1	"solute carrier family 22 (organic cation transporter), member 1"
241431	-1.2939	-0.066472	2.6783	21.006	2.746e-05	0.0006733	Xirp2	xin actin-binding repeat containing 2
67085	-0.97936	-0.19828	2.6776	43.223	4.1135e-10	4.0387e-08	1700024G13Rik	RIKEN cDNA 1700024G13 gene
21816	-0.50648	-0.48304	2.6752	12.628	0.001811	0.022422	Tgm1	"transglutaminase 1, K polypeptide"
23832	-0.32964	-0.39872	2.674	10.693	0.0047642	0.048098	Xcr1	chemokine (C motif) receptor 1
403180	-1.0377	-0.37774	2.6606	36.874	9.8371e-09	6.7726e-07	Ccdc121	coiled-coil domain containing 121
22431	-1.1412	-1.0117	2.6354	53.119	2.9203e-12	4.3386e-10	Wt1	Wilms tumor 1 homolog
215723	-0.48648	-0.023765	2.6333	11.126	0.0038379	0.040958	Mfsd6l	major facilitator superfamily domain containing 6-like
72930	-0.54454	-0.14373	2.6316	11.669	0.0029256	0.033434	Ppp2r2b	"protein phosphatase 2, regulatory subunit B, beta"
16425	-0.65425	0.099773	2.6288	28.343	7.0051e-07	2.7752e-05	Itih2	"inter-alpha trypsin inhibitor, heavy chain 2"
70884	-1.0283	0.046988	2.6276	46.848	6.7162e-11	7.8178e-09	Ccdc81	coiled-coil domain containing 81
238161	-0.78837	-0.13836	2.6271	14.177	0.0008346	0.011794	Akap6	A kinase (PRKA) anchor protein 6
381107	-0.94095	-0.27437	2.6263	34.944	2.582e-08	1.5844e-06	Tmem232	transmembrane protein 232
228564	-1.0019	-0.11972	2.6184	26.603	1.6719e-06	5.9363e-05	Frmd5	FERM domain containing 5
103968	-4.9128	-0.55557	2.6169	141.52	1.8564e-31	1.9055e-28	Plin1	perilipin 1
434756	-0.76388	-0.28957	2.6152	21.194	2.4988e-05	0.00062281	Akap14	A kinase (PRKA) anchor protein 14
329252	-0.88616	-0.21569	2.6121	16.649	0.00024255	0.0042394	Lgr6	leucine-rich repeat-containing G protein-coupled receptor 6
208583	-0.61115	-0.25206	2.6065	15.271	0.00048306	0.0077364	Nek11	NIMA (never in mitosis gene a)-related expressed kinase 11
58176	-0.61367	-0.026619	2.5973	19.947	4.663e-05	0.0010446	Rhbg	Rhesus blood group-associated B glycoprotein
629750	-0.6016	-0.089969	2.5811	14.299	0.00078534	0.011267	Gm11517	predicted gene 11517
58522	-1.2673	0.029149	2.5748	30.145	2.8445e-07	1.2951e-05	Trim54	tripartite motif-containing 54
26549	-1.0808	-0.3667	2.5682	16.712	0.00023493	0.0041382	Itgb1bp2	integrin beta 1 binding protein 2
71345	-0.62303	-0.48804	2.5559	19.471	5.9143e-05	0.001272	Ano9	anoctamin 9
237891	-0.61109	-0.21165	2.5534	11.623	0.0029926	0.034001	Gas2l2	growth arrest-specific 2 like 2
73844	-0.52131	-0.33868	2.5511	11.634	0.0029771	0.03392	Ankrd45	ankyrin repeat domain 45
57264	-5.5274	-0.73589	2.5467	198.98	6.2001e-44	1.7501e-40	Retn	resistin
665700	-0.85473	-0.43666	2.5443	30.795	2.0553e-07	9.7435e-06	Hmcn2	hemicentin 2
66722	-0.63852	-0.36254	2.5432	14.609	0.00067249	0.010044	Spag16	sperm associated antigen 16
76574	-0.94449	-0.89666	2.5286	13.115	0.0014195	0.018338	Mfsd2a	major facilitator superfamily domain containing 2A
69297	-0.8192	-0.32326	2.5043	21.732	1.9099e-05	0.00049347	Lrrc46	leucine rich repeat containing 46
269693	-0.76604	-0.1305	2.5022	21.75	1.8921e-05	0.00049113	Ccdc60	coiled-coil domain containing 60
14167	-1.6905	-0.22866	2.4968	43.791	3.0968e-10	3.1787e-08	Fgf12	fibroblast growth factor 12
76757	-1.0923	-0.060219	2.4836	22.481	1.3129e-05	0.00035378	Trdn	triadin
218630	-0.57218	-0.14585	2.4818	12.979	0.0015197	0.019388	Ccno	cyclin O
22422	-0.85945	-0.29539	2.4801	30.308	2.6221e-07	1.1986e-05	Wnt7b	"wingless-type MMTV integration site family, member 7B"
116939	-2.5662	-0.45052	2.4754	66.565	3.5117e-15	8.2606e-13	Pnpla3	patatin-like phospholipase domain containing 3
243655	0.32565	0.49029	2.4573	10.708	0.0047287	0.047916	Klre1	killer cell lectin-like receptor family E member 1
17312	-0.83285	-0.30145	2.4494	27.207	1.2362e-06	4.6374e-05	Clec10a	"C-type lectin domain family 10, member A"
108096	-0.79472	-0.34788	2.446	21.097	2.6227e-05	0.00064941	Slco1a5	"solute carrier organic anion transporter family, member 1a5"
319530	-0.96379	-0.15717	2.4454	29.834	3.3234e-07	1.4601e-05	Zfp750	zinc finger protein 750
260305	-0.51762	-0.051226	2.4423	16.292	0.00028995	0.0049905	Nphp4	nephronophthisis 4 (juvenile) homolog (human)
12348	-0.52769	-0.17124	2.4381	13.079	0.0014455	0.018589	Car11	carbonic anhydrase 11
13421	-1.4155	-1.4257	2.4344	14.521	0.0007028	0.010346	Dnase1l3	deoxyribonuclease 1-like 3
21785	-6.1289	-0.14792	2.4231	173.48	2.1319e-38	4.8143e-35	Tff2	trefoil factor 2 (spasmolytic protein 1)
69315	-0.6461	0.00083661	2.421	20.534	3.4758e-05	0.00082104	1700001L19Rik	RIKEN cDNA 1700001L19 gene
76668	-0.94546	-0.22606	2.3998	35.853	1.639e-08	1.0397e-06	Mdh1b	"malate dehydrogenase 1B, NAD (soluble)"
75504	-0.71246	-0.1367	2.3897	20.117	4.2823e-05	0.0009768	1700013F07Rik	RIKEN cDNA 1700013F07 gene
21957	-1.4797	-0.89549	2.3843	51.447	6.7361e-12	8.9479e-10	Tnnt3	"troponin T3, skeletal, fast"
66797	-0.83212	-0.32355	2.3773	19.03	7.3729e-05	0.0015445	Cntnap2	contactin associated protein-like 2
21331	-0.6182	-0.31831	2.3762	10.922	0.0042493	0.044179	T2	brachyury 2
17300	-0.45614	-0.046528	2.3732	11.813	0.0027217	0.031713	Foxc1	forkhead box C1
242122	-1.2224	-0.27318	2.371	50.38	1.1482e-11	1.4732e-09	Vtcn1	V-set domain containing T cell activation inhibitor 1
626359	-0.63456	-0.066853	2.3668	13.85	0.00098299	0.013502	Wdr93	WD repeat domain 93
12286	-0.47125	-0.42875	2.3575	13.684	0.001068	0.014494	Cacna1a	"calcium channel, voltage-dependent, P/Q type, alpha 1A subunit"
66968	-0.72124	-0.1586	2.3466	20.926	2.8577e-05	0.00069245	Plin5	perilipin 5
72961	-1.6522	-0.18689	2.3394	23.235	9.007e-06	0.00025681	Slc17a7	"solute carrier family 17 (sodium-dependent inorganic phosphate cotransporter), member 7"
246316	-0.62223	-0.51811	2.3374	14.307	0.00078214	0.011235	Lgi2	"leucine-rich repeat LGI family, member 2"
320277	-0.59011	-0.24734	2.3316	15.855	0.00036064	0.0060505	Spef2	sperm flagellar 2
276891	-2.3876	-1.8149	2.3304	26.431	1.8225e-06	6.3622e-05	Timd4	T cell immunoglobulin and mucin domain containing 4
11811	-1.3667	-0.02946	2.3212	25.185	3.3981e-06	0.00011057	Apobec2	"apolipoprotein B mRNA editing enzyme, catalytic polypeptide 2"
73813	-1.1256	-0.25045	2.316	43.636	3.3461e-10	3.3732e-08	Fam83e	"family with sequence similarity 83, member E"
18619	-1.1259	-0.52913	2.3048	43.864	2.9851e-10	3.0922e-08	Penk	preproenkephalin
434246	-1.8218	-0.55165	2.2964	36.132	1.4255e-08	9.1448e-07	Trim72	tripartite motif-containing 72
100504344	-0.5831	-0.71653	2.2905	26.799	1.5159e-06	5.557e-05	Gm20186	"predicted gene, 20186"
14955	-1.1232	-0.36327	2.2902	11.609	0.0030137	0.03413	H19	"H19, imprinted maternally expressed transcript"
320181	-0.5071	-0.07747	2.2872	10.642	0.0048875	0.049097	Fndc7	fibronectin type III domain containing 7
72685	-0.40654	-0.56625	2.2729	12.072	0.0023913	0.028391	Dnajc6	DnaJ heat shock protein family (Hsp40) member C6
100502861	-0.71347	0.033649	2.2701	21.695	1.9454e-05	0.00050149	Ccdc13	coiled-coil domain containing 13
18188	-0.72561	-0.016769	2.2682	14.618	0.00066955	0.010026	Nrtn	neurturin
230828	-0.66567	-0.3381	2.2639	20.326	3.8567e-05	0.00089601	Il22ra1	"interleukin 22 receptor, alpha 1"
12310	-1.0708	-0.39722	2.2633	13.219	0.0013472	0.017565	Calca	"calcitonin/calcitonin-related polypeptide, alpha"
109225	-0.555	-0.36526	2.2563	11.991	0.0024903	0.02929	Ms4a7	"membrane-spanning 4-domains, subfamily A, member 7"
71751	-0.045324	-0.48234	2.2398	11.553	0.0031001	0.034898	Map3k13	mitogen-activated protein kinase kinase kinase 13
73293	-0.83085	-0.13711	2.2355	24.706	4.3171e-06	0.00013692	Ccdc103	coiled-coil domain containing 103
100303644	-1.4592	-0.19554	2.2351	17.239	0.00018055	0.0033311	C130080G10Rik	RIKEN cDNA C130080G10 gene
100503871	0.57573	0.40762	2.2247	12.839	0.0016296	0.020604	4833432E10Rik	RIKEN cDNA 4833432E10 gene
238939	-1.133	-0.5503	2.2165	33.594	5.0715e-08	2.8491e-06	Gm281	predicted gene 281
74165	-0.84581	-0.093652	2.205	17.97	0.00012528	0.0024516	Fbxl22	F-box and leucine-rich repeat protein 22
269437	-0.80865	-0.2757	2.1967	23.395	8.3127e-06	0.00024253	Plch1	"phospholipase C, eta 1"
74053	-0.85146	-0.6261	2.1949	33.185	6.223e-08	3.4275e-06	Grip1	glutamate receptor interacting protein 1
75040	-1.0751	-0.13783	2.1874	39.455	2.7069e-09	2.1988e-07	Efcab10	EF-hand calcium binding domain 10
117147	-1.0048	-0.071091	2.1857	39.005	3.389e-09	2.6947e-07	Acsm1	acyl-CoA synthetase medium-chain family member 1
320784	-0.5202	-0.14177	2.184	12.502	0.0019287	0.023747	C230072F16Rik	RIKEN cDNA C230072F16 gene
100568459	-0.55639	0.16149	2.1829	15.805	0.0003698	0.0061675	Bc1	brain cytoplasmic RNA 1
217843	-1.242	-0.12443	2.1607	40.615	1.5155e-09	1.2963e-07	Unc79	unc-79 homolog
75579	-0.7437	-0.22868	2.1582	15.208	0.00049856	0.0079295	2310034G01Rik	RIKEN cDNA 2310034G01 gene
241877	-0.45408	0.04275	2.1527	11.324	0.0034756	0.038174	Slc10a5	"solute carrier family 10 (sodium/bile acid cotransporter family), member 5"
67483	-0.77035	-0.22861	2.1395	22.875	1.0781e-05	0.00029617	1700028P14Rik	RIKEN cDNA 1700028P14 gene
667277	-0.43188	-0.43436	2.124	11.486	0.0032058	0.035768	C1rb	"complement component 1, r subcomponent B"
63873	-0.75619	-0.1765	2.1166	17.261	0.00017858	0.0033	Trpv4	"transient receptor potential cation channel, subfamily V, member 4"
74711	-0.69201	-0.25787	2.1144	14.901	0.00058125	0.0089684	Ttll9	"tubulin tyrosine ligase-like family, member 9"
71313	-0.77797	-0.33827	2.1053	14.433	0.00073431	0.010671	Fsip1	fibrous sheath-interacting protein 1
83672	0.47922	0.43122	2.1044	10.822	0.0044662	0.045719	Sytl3	synaptotagmin-like 3
110935	-2.0502	-0.42971	2.0985	64.5	9.8642e-15	2.1839e-12	Atp6v1b1	"ATPase, H+ transporting, lysosomal V1 subunit B1"
232670	-0.5865	-0.43637	2.0981	11.211	0.0036772	0.039732	Tspan33	tetraspanin 33
384198	-0.52559	-0.083599	2.0956	11.105	0.0038775	0.041259	Fam47e	"family with sequence similarity 47, member E"
12023	-0.79218	-0.35431	2.0903	19.134	6.9994e-05	0.0014717	Barx2	BarH-like homeobox 2
170442	-0.96647	-0.28203	2.0826	26.751	1.5523e-06	5.642e-05	Bbox1	"butyrobetaine (gamma), 2-oxoglutarate dioxygenase 1 (gamma-butyrobetaine hydroxylase)"
19737	-0.80686	-0.68468	2.0825	10.841	0.0044246	0.045417	Rgs5	regulator of G-protein signaling 5
56741	-1.285	-0.6534	2.0803	66.506	3.6166e-15	8.3338e-13	Igdcc4	"immunoglobulin superfamily, DCC subclass, member 4"
236899	-0.76474	-0.20547	2.0527	15.633	0.00040305	0.0066339	Pcyt1b	"phosphate cytidylyltransferase 1, choline, beta isoform"
68802	-1.1092	-0.21373	2.0517	22.935	1.0467e-05	0.00029037	Mypn	myopalladin
17057	0.5675	0.53052	2.0354	14.847	0.00059692	0.0091202	Klrb1a	killer cell lectin-like receptor subfamily B member 1A
16512	-0.60151	-0.089435	2.0342	14.348	0.00076635	0.011037	Kcnh3	"potassium voltage-gated channel, subfamily H (eag-related), member 3"
22437	-1.4333	-0.33542	2.0197	16.97	0.00020658	0.00372	Xirp1	xin actin-binding repeat containing 1
56016	-0.72449	-0.19833	2.0196	13.396	0.0012336	0.016309	Hebp2	heme binding protein 2
16665	-1.1109	-0.41602	2.0159	16.815	0.00022322	0.003961	Krt15	keratin 15
228677	-0.82197	-0.25837	2.004	23.251	8.9356e-06	0.00025601	Sptlc3	"serine palmitoyltransferase, long chain base subunit 3"
78748	-0.66073	-0.25905	2.0014	10.941	0.0042093	0.043925	Rassf10	Ras association (RalGDS/AF-6) domain family (N-terminal) member 10
14463	-1.8675	-0.83712	1.9994	87.231	1.143e-19	4.9635e-17	Gata4	GATA binding protein 4
216166	-0.73178	0.015176	1.9856	27.945	8.5488e-07	3.3284e-05	Plk5	polo like kinase 5
140577	-0.54656	-0.21364	1.984	11.225	0.0036526	0.039541	Ankrd6	ankyrin repeat domain 6
11839	-0.12674	-0.85122	1.9775	15.222	0.00049505	0.0078949	Areg	amphiregulin
103175	0.85894	0.73986	1.9187	21.372	2.2865e-05	0.00057886	D630029K05Rik	RIKEN cDNA D630029K05 gene
11889	-0.63764	0.1282	1.9144	20.98	2.7811e-05	0.00067969	Asgr1	asialoglycoprotein receptor 1
73732	-0.62327	-0.79308	1.9143	21.488	2.1572e-05	0.00054983	Muc16	mucin 16
13844	-0.81771	-0.41187	1.9091	16.017	0.00033261	0.0056389	Ephb2	Eph receptor B2
14198	-0.68629	-0.15746	1.9001	14.278	0.00079368	0.011358	Fhit	fragile histidine triad gene
210027	-0.56801	-0.33676	1.8773	11.018	0.0040503	0.042602	Slc35f3	"solute carrier family 35, member F3"
100503588	-0.61991	-0.21409	1.8647	13.479	0.0011832	0.015736	Gm19785	"predicted gene, 19785"
223838	-0.79312	-0.45144	1.8519	14.955	0.0005657	0.0088101	Adamts20	"a disintegrin-like and metallopeptidase (reprolysin type) with thrombospondin type 1 motif, 20"
16514	-0.85729	0.073147	1.8458	19.816	4.9777e-05	0.0011042	Kcnj11	"potassium inwardly rectifying channel, subfamily J, member 11"
56847	-1.6142	-0.87289	1.8354	40.701	1.4514e-09	1.251e-07	Aldh1a3	"aldehyde dehydrogenase family 1, subfamily A3"
16846	-7.3699	-0.61871	1.8337	159.68	2.1214e-35	3.3154e-32	Lep	leptin
192212	-0.6525	-0.29511	1.8313	13.585	0.0011221	0.015101	Prom2	prominin 2
332934	-0.90734	-0.34864	1.8203	23.522	7.8037e-06	0.00022886	Zmynd12	"zinc finger, MYND domain containing 12"
74770	-1.2131	-0.05896	1.8181	33.036	6.7031e-08	3.674e-06	Hhatl	hedgehog acyltransferase-like
77037	-2.7417	-0.58577	1.8127	78.246	1.021e-17	3.2937e-15	Mrap	melanocortin 2 receptor accessory protein
57246	-1.0344	-0.40904	1.7825	21.055	2.6796e-05	0.0006606	Tbx20	T-box 20
546144	-1.6464	-0.47584	1.7784	60.94	5.8497e-14	1.1388e-11	Wdr72	WD repeat domain 72
71939	-1.3613	-0.62342	1.7734	29.155	4.6676e-07	1.9519e-05	Apol6	apolipoprotein L 6
75607	-0.75444	-0.18377	1.7734	14.497	0.00071129	0.01043	Wnk2	WNK lysine deficient protein kinase 2
18682	-1.0865	-0.039278	1.7628	19.974	4.5986e-05	0.0010364	Phkg1	phosphorylase kinase gamma 1
64378	-0.63348	-0.46913	1.7602	10.914	0.0042671	0.044283	Gpr88	G-protein coupled receptor 88
434325	-0.93887	-0.64601	1.7515	16.715	0.00023466	0.0041382	Tmem221	transmembrane protein 221
399548	-1.221	-0.14102	1.7383	31.964	1.1456e-07	5.7489e-06	Scn4b	"sodium channel, type IV, beta"
19218	-1.0618	-0.54197	1.7353	17.128	0.0001909	0.0034766	Ptger3	prostaglandin E receptor 3 (subtype EP3)
56773	0.26315	0.63789	1.7095	12.771	0.0016857	0.021139	Chst5	carbohydrate (N-acetylglucosamine 6-O) sulfotransferase 5
12162	-0.67532	-0.50644	1.7014	11.87	0.0026452	0.030879	Bmp7	bone morphogenetic protein 7
66611	-0.71847	-0.18205	1.6988	16.004	0.00033481	0.0056676	Ribc1	RIB43A domain with coiled-coils 1
433766	-1.4252	-0.052979	1.6917	32.059	1.0924e-07	5.5311e-06	Trim63	tripartite motif-containing 63
12683	-1.6479	0.29285	1.6873	53.296	2.6731e-12	4.0242e-10	Cidea	"cell death-inducing DNA fragmentation factor, alpha subunit-like effector A"
18405	-3.8496	-0.68652	1.685	80.041	4.1632e-18	1.4244e-15	Orm1	orosomucoid 1
237560	-1.6251	-0.12257	1.6483	19.962	4.6269e-05	0.0010407	Lrrc10	leucine rich repeat containing 10
14133	-1.4289	-1.0397	1.6411	32.564	8.4879e-08	4.4369e-06	Fcna	ficolin A
71584	-2.234	-0.87295	1.6342	54.342	1.5839e-12	2.4499e-10	Gdpd2	glycerophosphodiester phosphodiesterase domain containing 2
12427	-0.80131	-0.29916	1.6286	11.146	0.0037997	0.040743	Ccna1	cyclin A1
69655	-0.61444	-0.32654	1.6278	10.688	0.0047757	0.048145	Cd164l2	CD164 sialomucin-like 2
15116	-1.0113	-1.0303	1.6259	22.757	1.1441e-05	0.00030978	Has1	hyaluronan synthase 1
21953	-0.83786	-0.37814	1.6246	15.406	0.00045151	0.0073142	Tnni2	"troponin I, skeletal, fast 2"
53419	-1.3864	-0.22559	1.6219	27.447	1.0966e-06	4.169e-05	Corin	"corin, serine peptidase"
70405	-2.4509	-1.0867	1.6157	54.631	1.3708e-12	2.1497e-10	Calml3	calmodulin-like 3
252967	-0.73374	-0.14272	1.591	12.237	0.0022022	0.026452	Ropn1l	ropporin 1-like
26887	-1.5795	-1.4719	1.5843	30.788	2.0624e-07	9.7435e-06	Chst4	carbohydrate sulfotransferase 4
15118	-0.67897	-0.21649	1.5728	11.41	0.0033295	0.036929	Has3	hyaluronan synthase 3
74199	-1.3757	-0.7316	1.5652	40.296	1.7772e-09	1.4975e-07	Vit	vitrin
242939	-1.1823	-0.62943	1.5639	29.563	3.8064e-07	1.6404e-05	Cpz	carboxypeptidase Z
241324	-1.3886	-0.93872	1.5628	45.475	1.3339e-10	1.4344e-08	Crb2	crumbs family member 2
23795	-3.0649	-0.66517	1.5597	73.865	9.1303e-17	2.7862e-14	Agr2	anterior gradient 2
214425	-1.2404	-1.1463	1.5544	17.952	0.0001264	0.0024692	Cilp	"cartilage intermediate layer protein, nucleotide pyrophosphohydrolase"
65971	-1.0345	-0.14389	1.543	17.929	0.00012788	0.0024937	Tbata	"thymus, brain and testes associated"
20379	-1.6314	-0.72394	1.5279	39.027	3.3523e-09	2.6844e-07	Sfrp4	secreted frizzled-related protein 4
246747	-2.0144	-0.060978	1.5073	49.534	1.7536e-11	2.2247e-09	Adig	adipogenin
55987	-1.6799	-0.33379	1.5018	46.707	7.2052e-11	8.3014e-09	Cpxm2	carboxypeptidase X 2 (M14 family)
210741	-1.139	-0.30209	1.4955	23.815	6.7384e-06	0.00020128	Kcnk12	"potassium channel, subfamily K, member 12"
56543	-0.7205	-0.79161	1.4928	12.84	0.0016288	0.020604	Kcnd3	"potassium voltage-gated channel, Shal-related family, member 3"
234072	-1.4226	0.13329	1.4667	30.483	2.4029e-07	1.1211e-05	Adprhl1	ADP-ribosylhydrolase like 1
209268	-0.87841	0.15709	1.459	19.57	5.6282e-05	0.0012174	Igsf1	"immunoglobulin superfamily, member 1"
15109	-0.73206	-0.4084	1.4461	11.122	0.0038454	0.040998	Hal	histidine ammonia lyase
116903	-1.6698	-1.1831	1.4438	45.912	1.0725e-10	1.1872e-08	Calcb	"calcitonin-related polypeptide, beta"
232370	-1.1839	-0.18281	1.4229	33.595	5.0695e-08	2.8491e-06	Clstn3	calsyntenin 3
13118	-6.7645	-0.23297	1.4079	96.27	1.2454e-21	7.031e-19	Cyp4a12b	"cytochrome P450, family 4, subfamily a, polypeptide 12B"
54384	-0.46917	-0.66601	1.3948	11.934	0.0025623	0.030043	Mtmr7	myotubularin related protein 7
23844	-1.1149	-1.0281	1.3931	14.357	0.0007629	0.011015	Clca1	chloride channel accessory 1
71091	-0.65889	-0.37245	1.3791	10.877	0.0043459	0.044807	Cdkl1	cyclin-dependent kinase-like 1 (CDC2-related kinase)
22269	-0.80897	-0.42273	1.3703	10.904	0.004288	0.044459	Upk2	uroplakin 2
23828	-0.84898	-0.12722	1.3672	10.62	0.0049428	0.04952	Bves	blood vessel epicardial substance
319472	-0.95494	-0.099072	1.3595	22.994	1.016e-05	0.00028397	9330158H04Rik	RIKEN cDNA 9330158H04 gene
319942	-5.7184	-0.40961	1.344	126.6	3.2299e-28	2.8053e-25	A530016L24Rik	RIKEN cDNA A530016L24 gene
56538	-1.04	-0.2941	1.3421	17.854	0.00013278	0.0025671	Klk11	kallikrein related-peptidase 11
100504018	-1.2003	-0.29952	1.3389	21.173	2.5259e-05	0.0006282	Gm20016	"predicted gene, 20016"
26458	-1.8097	-0.22339	1.3333	47.15	5.7739e-11	6.7909e-09	Slc27a2	"solute carrier family 27 (fatty acid transporter), member 2"
56221	-1.0078	-0.33283	1.3319	17.594	0.00015122	0.00286	Ccl24	chemokine (C-C motif) ligand 24
12061	-0.59896	-0.047938	1.3303	11.13	0.00383	0.040912	Bdkrb1	"bradykinin receptor, beta 1"
22223	-1.1556	-0.38226	1.3258	28.713	5.8216e-07	2.3645e-05	Uchl1	ubiquitin carboxy-terminal hydrolase L1
244954	-1.2844	-0.58418	1.3177	20.463	3.6025e-05	0.00084741	Prss35	"protease, serine 35"
20216	-1.3623	-0.65554	1.309	13.209	0.0013546	0.017606	Acsm3	acyl-CoA synthetase medium-chain family member 3
17864	-0.61486	-0.91046	1.2983	12.249	0.0021891	0.026351	Mybl1	myeloblastosis oncogene-like 1
20391	-0.8509	0.32027	1.2879	21.525	2.1177e-05	0.00054097	Sgca	"sarcoglycan, alpha (dystrophin-associated glycoprotein)"
381223	-0.82693	-0.13866	1.2867	14.058	0.00088582	0.012348	E030044B06Rik	RIKEN cDNA E030044B06 gene
76571	-0.83074	-0.17962	1.275	16.993	0.00020422	0.0036834	Styxl1	serine/threonine/tyrosine interacting-like 1
20307	-1.0502	-0.67229	1.2624	11.591	0.0030408	0.034334	Ccl8	chemokine (C-C motif) ligand 8
83961	-0.81711	-0.21551	1.2585	15.415	0.00044955	0.0072964	Nrg4	neuregulin 4
319991	-0.86059	-0.24446	1.2549	17.058	0.00019766	0.0035823	Kif6	kinesin family member 6
105653	-1.2094	-0.50125	1.2511	19.88	4.82e-05	0.0010717	Phyhip
104816	-0.88503	-0.30974	1.2464	13.486	0.0011792	0.015716	Aspg	asparaginase
226049	-1.5489	-0.47489	1.2389	32.545	8.5687e-08	4.4381e-06	Dmrt2	doublesex and mab-3 related transcription factor 2
20606	0.77239	0.66427	1.2385	11.017	0.0040523	0.042602	Sstr2	somatostatin receptor 2
75495	-0.92288	-0.36884	1.2384	18.256	0.00010857	0.0021697	Morn5	MORN repeat containing 5
13506	-2.2752	-0.63471	1.2297	37.787	6.2311e-09	4.4812e-07	Dsc2	desmocollin 2
414081	-0.73919	-0.4032	1.2244	10.982	0.0041235	0.04323	5330413P13Rik	RIKEN cDNA 5330413P13 gene
384214	-0.87935	-0.44089	1.2077	14.958	0.00056476	0.0088075	Ephx4	epoxide hydrolase 4
214531	-0.61087	0.26603	1.2066	17.495	0.00015884	0.0029842	Tmprss13	"transmembrane protease, serine 13"
94332	-1.4707	-0.41072	1.1838	29.99	3.0738e-07	1.3664e-05	Cadm3	cell adhesion molecule 3
18534	-6.5321	-0.27713	1.1627	88.714	5.4442e-20	2.5613e-17	Pck1	"phosphoenolpyruvate carboxykinase 1, cytosolic"
320502	-1.1674	0.17165	1.1583	24.064	5.951e-06	0.00018309	Lmod3	leiomodin 3 (fetal)
433809	-1.09	-0.072412	1.1439	14.531	0.00069924	0.01032	Rnf207	ring finger protein 207
72185	-0.91085	-0.17122	1.1385	17.303	0.00017483	0.0032419	Dbndd1	dysbindin (dystrobrevin binding protein 1) domain containing 1
29867	0.56701	0.62035	1.1348	10.938	0.0042153	0.043947	Cabp1	calcium binding protein 1
20183	-1.0845	-0.080325	1.1308	13.231	0.0013394	0.017504	Rxrg	retinoid X receptor gamma
432779	-0.9963	-0.070769	1.1214	17.067	0.00019677	0.0035719	Lrrc14b	leucine rich repeat containing 14B
74890	-0.93821	-0.37504	1.1187	15.65	0.00039968	0.006588	Morn3	MORN repeat containing 3
207683	-0.76093	-0.64293	1.1146	13.187	0.0013694	0.017772	Igsf11	"immunoglobulin superfamily, member 11"
69312	-0.99457	-0.25732	1.1142	23.321	8.6281e-06	0.00024979	Ppp1r42	"protein phosphatase 1, regulatory subunit 42"
96875	-1.3219	-0.9568	1.1077	11.199	0.0037003	0.039905	Prg4	"proteoglycan 4 (megakaryocyte stimulating factor, articular superficial zone protein)"
620779	-1.0387	-0.5551	1.1056	15.073	0.00053323	0.0083853	Gm12695	predicted gene 12695
66211	-0.77344	0.21895	1.091	12.008	0.0024686	0.029095	Rpl3l	ribosomal protein L3-like
16519	-1.4194	0.029748	1.0793	27.568	1.0321e-06	3.9639e-05	Kcnj3	"potassium inwardly-rectifying channel, subfamily J, member 3"
109245	-1.6621	-0.1349	1.0785	25.82	2.4736e-06	8.2877e-05	Lrrc39	leucine rich repeat containing 39
235135	-5.6452	-0.49066	1.0529	83.806	6.3364e-19	2.5552e-16	Tmem45b	transmembrane protein 45b
16716	-1.0467	-0.40537	1.0483	19.357	6.2629e-05	0.0013317	Ky	kyphoscoliosis peptidase
319555	-1.9278	-0.65628	1.0379	43.086	4.4054e-10	4.2514e-08	Nwd1	NACHT and WD repeat domain containing 1
100502960	2.0634	-0.093661	1.034	17.723	0.00014176	0.0027175	Gm19474	"predicted gene, 19474"
14913	-0.84799	-0.24292	1.022	14.494	0.00071219	0.01043	Guca1a	guanylate cyclase activator 1a (retina)
103988	-1.1069	-0.2082	1.0136	26.025	2.2323e-06	7.5691e-05	Gck	glucokinase
381591	-1.7428	-1.4944	1.0119	51.934	5.2812e-12	7.272e-10	L1td1	LINE-1 type transposase domain containing 1
13982	-0.64623	-0.87041	1.0087	16.471	0.00026514	0.0046128	Esr1	estrogen receptor 1 (alpha)
228543	-0.65083	0.32078	1.0036	12.081	0.0023802	0.028319	Rhov	ras homolog family member V
22626	-1.2991	-0.92166	1.0003	36.682	1.0831e-08	7.3673e-07	Slc23a3	"solute carrier family 23 (nucleobase transporters), member 3"
