# Supplementary material for: The association between regional transcriptome profiles and lung volumes in response to mechanical ventilation and lung injury
Source: Respir Res. 2022 Feb 19;23:35. doi: 10.1186/s12931-022-01958-2 (PMC8857787; doi:10.1186/s12931-022-01958-2)
Supplement: Supplementary file 4 — Additional file 4: Supplementary data for bioinformatic analysis of three lung regions after LPS/MV. [file 12931_2022_1958_MOESM4_ESM.xlsx]

## Sheet: LPS_MV-R1
Category	Term	Count	%	PValue	Genes	List Total	Pop Hits	Pop Total	Fold Enrichment	Benjamini
KEGG_PATHWAY	mmu04060:Cytokine-cytokine receptor interaction	104	3.14961	1.72538e-22	CSF3, CSF2, CSF3R, CSF1, AMHR2, IL1RAP, CXCL13, TNF, CXCL15, CXCL16, IL18RAP, TNFSF10, LEPR, IL12B, TNFRSF4, IL13RA1, IFNAR2, IL15RA, IL1R1, IL1R2, LIFR, EDAR, IL6ST, IL4RA, IL20RB, CSF2RB, TNFRSF11B, TNFRSF11A, CCL21A, CCR1, NGFR, XCR1, TSLP, TNFSF14, TGFB3, TNFSF15, TNFRSF9, TNFSF12, LIF, TNFRSF10B, INHBB, PPBP, GDF5, CXCL10, CXCL11, IL6, BMP2, CXCL12, CD27, TNFSF9, IL22, CXCL9, CD40, CXCL1, CX…	1276	242	7691	2.5903	4.91733e-20
KEGG_PATHWAY	mmu04668:TNF signaling pathway	63	1.90793	5.83114e-22	CSF2, CSF1, TNFAIP3, CXCL1, PIK3CB, CXCL3, TNF, CXCL2, CX3CL1, ICAM1, CASP7, CASP8, RPS6KA5, AKT2, CREB3L1, MAP3K8, JUNB, MAP2K3, MAP2K1, RIPK3, IL15, MMP3, FOS, TNFRSF1B, TNFRSF1A, MMP14, IL1B, TRAF5, BIRC2, ATF4, BIRC3, CREB5, CEBPB, CCL12, PIK3R2, NOD2, PTGS2, RELA, PIK3R5, SOCS3, CCL5, CCL2, RIPK1, GM5431, MAP2K6, MAPK3, VCAM1, MLKL, CCL20, LIF, IFI47, CFLAR, MAPK14, SELE, NFKB1, MAPK13, NFKB…	1276	109	7691	3.48374	8.30937e-20
KEGG_PATHWAY	mmu05164:Influenza A	69	2.08964	2.22362e-13	ADAR, PIK3CB, TNF, ICAM1, IFIH1, CASP9, XPO1, TBK1, AKT2, TNFSF10, H2-OB, CASP1, IL12B, TRIM25, H2-OA, JAK2, IKBKE, JAK1, MAP2K3, IFNAR2, MAP2K1, RSAD2, DDX58, PRKCB, TNFRSF1A, IL1A, IFNG, OAS2, IL1B, OAS3, IRF7, NUP98, TLR3, IRF9, CCL12, RNASEL, OAS1A, PIK3R2, OAS1B, FURIN, RELA, OAS1G, PIK3R5, SOCS3, CCL5, CCL2, NLRP3, MAP2K6, MAPK3, IL33, STAT1, MX2, STAT2, EIF2AK2, TNFRSF10B, MAPK14, PML, NFK…	1276	171	7691	2.43212	2.11244e-11
KEGG_PATHWAY	mmu04620:Toll-like receptor signaling pathway	49	1.48395	3.30302e-13	CD86, CXCL9, CD40, CD80, PIK3CB, TNF, TBK1, CASP8, AKT2, IL12B, MAP3K8, LBP, IKBKE, MAP2K3, IFNAR2, MAP2K1, TICAM2, FOS, TIRAP, TRAF6, IL1B, IRF7, IRF5, TLR6, TLR5, TLR3, TLR2, LY96, PIK3R2, RELA, PIK3R5, CCL5, CCL4, SPP1, CCL3, RIPK1, CD14, MAP2K6, MAPK3, STAT1, MAPK14, NFKB1, MAPK13, NFKBIA, CXCL10, CXCL11, IL6, TAB1, MYD88	1276	101	7691	2.9242	2.3534e-11
KEGG_PATHWAY	mmu04062:Chemokine signaling pathway	72	2.1805	1.31513e-11	CXCL9, CXCL1, ARRB1, PIK3CB, CXCL3, CXCL13, CXCL2, CXCL15, CXCL5, CX3CL1, CXCL16, AKT2, CCR9, CCR8, PRKACA, JAK2, CCR5, JAK3, CCR2, MAP2K1, VAV2, FGR, HCK, ADCY9, XCL1, PLCB2, CX3CR1, CCL12, CCL11, ROCK2, PXN, GNAI3, CXCR4, PIK3R2, CXCR6, RASGRP2, ADCY7, RELA, PIK3R5, RAP1B, CCL9, CCL8, CCL7, CCL6, CCL5, CXCR3, GNG7, CCL4, CXCR2, CCL3, CCL2, CCL19, CCL17, CCL21A, MAPK3, CCR1, XCR1, CCL22, CCL20, …	1276	196	7691	2.21416	7.49622e-10
KEGG_PATHWAY	mmu04064:NF-kappa B signaling pathway	45	1.36281	2.3446e-11	CD40, TNFAIP3, LY96, BCL10, TNFRSF11A, PTGS2, TNF, MALT1, RELA, ICAM1, RELB, CCL4, TRIM25, RIPK1, BCL2A1D, LBP, CCL19, PLCG1, CD14, BCL2A1A, BCL2A1B, CCL21A, VCAM1, TICAM2, TNFSF14, IL1R1, DDX58, CFLAR, TIRAP, NFKB1, TNFRSF1A, NFKB2, NFKBIA, CXCL12, LCK, TRAF6, IL1B, TRAF5, TAB1, LTB, MYD88, BIRC2, LAT, CARD11, BIRC3	1276	97	7691	2.79623	1.11368e-09
KEGG_PATHWAY	mmu05168:Herpes simplex infection	74	2.24107	3.81941e-11	H2-T23, H2-T22, H2-K1, IFIT1, TNF, IFIH1, TBK1, CASP8, H2-OB, IL12B, H2-OA, SKP2, JAK2, IKBKE, GTF2I, JAK1, IFNAR2, DAXX, H2-T10, IL15, DDX58, H2-T9, TAP2, TAP1, FOS, TNFRSF1A, TAF6L, IFNG, OAS2, TRAF6, IL1B, OAS3, TRAF5, IRF7, SRSF5, TLR3, IRF9, H2-D1, TLR2, CCL12, SP100, RNASEL, H2-Q6, H2-M3, H2-Q7, OAS1A, OAS1B, H2-Q2, H2-Q1, RELA, OAS1G, ARNTL, C3, SOCS3, CCL5, CCL2, TNFSF14, STAT1, STAT2, EI…	1276	208	7691	2.14437	1.55505e-09
KEGG_PATHWAY	mmu05162:Measles	55	1.66566	7.39503e-11	TNFAIP3, CD3G, ADAR, PIK3CB, CD3E, CD3D, IFIH1, TBK1, AKT2, TNFSF10, IL12B, JAK2, IKBKE, JAK3, JAK1, IFNAR2, DDX58, IL1A, IFNG, OAS2, TRAF6, IL1B, OAS3, IRF7, IRF9, TLR2, OAS1A, PIK3R2, OAS1B, IL2RG, RELA, OAS1G, PIK3R5, SLAMF1, STAT5A, CD209B, STAT1, MX2, STAT2, SH2D1A, STAT3, EIF2AK2, TNFRSF10B, NFKB1, NFKBIA, IL6, MAVS, IL2RA, CD28, FAS, FCGR2B, HSPA1B, MYD88, HSPA1A, NFKBIB	1276	136	7691	2.43756	2.63448e-09
KEGG_PATHWAY	mmu04380:Osteoclast differentiation	51	1.54452	3.85754e-10	SIRPB1B, SIRPB1A, CSF1, ITGB3, NCF4, PIK3CB, TNF, AKT2, JUNB, JAK1, IFNAR2, MAP2K1, IL1R1, CYBB, FOS, TNFRSF1A, FCGR1, IL1A, FCGR3, IFNG, LCK, FCGR4, TRAF6, IL1B, LCP2, SQSTM1, IRF9, PIRA1, LILRA6, PIK3R2, TNFRSF11B, TNFRSF11A, RELA, PIK3R5, RELB, SOCS3, SOCS1, MAP2K6, MAPK3, STAT1, STAT2, NFATC2, MAPK14, NFKB1, MAPK13, FOSL2, NFKB2, FOSL1, NFKBIA, TAB1, FCGR2B	1276	126	7691	2.43967	1.22156e-08
KEGG_PATHWAY	mmu05145:Toxoplasmosis	45	1.36281	5.63632e-10	LAMA5, CD40, GNAI3, LY96, LAMC2, TNF, RELA, CASP9, CASP8, SOCS1, AKT2, H2-OB, IL12B, H2-OA, JAK2, CCR5, JAK1, MAP2K6, MAPK3, MAP2K3, NOS2, STAT1, TGFB3, IL10RA, STAT3, IRGM1, MAPK14, NFKB1, MAPK13, TNFRSF1A, GNAO1, NFKBIA, IFNG, TRAF6, IGTP, CYCS, TLR11, TAB1, MYD88, BIRC2, HSPA1B, HSPA1A, BIRC3, TLR2, NFKBIB	1276	105	7691	2.58318	1.60635e-08
KEGG_PATHWAY	mmu05142:Chagas disease (American trypanosomiasis)	44	1.33253	1.02073e-09	CCL12, SERPINE1, GNAI3, PIK3R2, CD3G, PIK3CB, CD3E, CD3D, TNF, RELA, PIK3R5, C3, GNA14, CASP8, AKT2, CCL5, GNA11, CCL3, BDKRB2, CCL2, IL12B, MAPK3, ACE, NOS2, TGFB3, FOS, CFLAR, MAPK14, NFKB1, MAPK13, TNFRSF1A, GNAO1, NFKBIA, IL6, GNAL, IFNG, TRAF6, IL1B, PPP2R2D, FAS, TLR6, PLCB2, MYD88, TLR2	1276	103	7691	2.57482	2.64461e-08
KEGG_PATHWAY	mmu05169:Epstein-Barr virus infection	52	1.5748	2.68236e-09	H2-T23, CDKN1A, CD40, H2-T22, H2-K1, TNFAIP3, PIK3CB, ICAM1, SPN, PSMD8, TBK1, AKT2, MYC, SKP2, JAK3, JAK1, MAP2K3, ENTPD1, CR2, H2-T10, ENTPD3, DDX58, H2-T9, TRAF6, TRAF5, CD44, H2-D1, PSMD11, H2-Q6, H2-M3, H2-Q7, PIK3R2, H2-Q2, H2-Q1, RELA, PIK3R5, RELB, CD19, RIPK1, MAP2K6, STAT3, EIF2AK2, MAPK14, NFKB1, MAPK13, NFKB2, NFKBIA, TAB1, VIM, NFKBIE, H2-Q10, NFKBIB	1276	136	7691	2.30461	6.37061e-08
KEGG_PATHWAY	mmu05140:Leishmaniasis	32	0.96911	2.96401e-09	ITGAM, NCF4, PTGS2, TNF, RELA, C3, H2-OB, IL12B, H2-OA, JAK2, JAK1, MAPK3, MARCKSL1, NOS2, STAT1, TGFB3, FOS, MAPK14, NFKB1, MAPK13, FCGR1, NFKBIA, IL1A, FCGR3, IFNG, FCGR4, TRAF6, IL1B, TAB1, MYD88, TLR2, NFKBIB	1276	64	7691	3.01371	6.49802e-08
KEGG_PATHWAY	mmu04640:Hematopoietic cell lineage	38	1.15082	3.78653e-09	CSF3, ITGAM, CSF2, CSF3R, CSF1, ITGB3, ITGA2B, IL4RA, CD3G, CD3E, CD3D, TNF, CD19, CD37, CD14, CD33, CR2, IL1R1, IL1R2, CD8B1, EPOR, CD2, FCGR1, CD24A, GP9, IL1A, IL6, CD4, CD5, CD8A, IL1B, IL2RA, CD7, FLT3L, ITGA5, MS4A1, CD22, CD44	1276	85	7691	2.69462	7.70829e-08
KEGG_PATHWAY	mmu05166:HTLV-I infection	85	2.5742	4.40306e-09	NRP1, H2-T23, CDKN1A, CD40, H2-T22, CRTC2, WNT2B, CSF2, H2-K1, SLC2A1, CD3G, PIK3CB, CD3E, TNF, ETS1, CD3D, ETS2, ICAM1, ELK4, ZFP36, XPO1, PTTG1, AKT2, CHEK2, MYC, H2-OB, TSPO, H2-OA, PRKACA, JAK3, JAK1, APC2, IL15RA, H2-T10, IL15, IL1R1, IL1R2, H2-T9, FOS, WNT9A, TNFRSF1A, ADCY9, LCK, ATF3, H2-D1, ATF4, H2-Q6, H2-M3, H2-Q7, PDGFB, CREM, PIK3R2, H2-Q2, IL2RG, H2-Q1, ADCY7, RELA, PIK3R5, RELB, PO…	1276	276	7691	1.85627	8.36582e-08
KEGG_PATHWAY	mmu04010:MAPK signaling pathway	79	2.39249	5.69919e-09	PTPRR, RASGRF2, ARRB1, DUSP16, TNF, FGF2, ELK4, RPS6KA3, FGF7, RPS6KA6, RPS6KA5, AKT2, MYC, STMN1, MAP3K8, PRKACA, MAP3K6, MAP3K4, MAP2K3, MAP4K1, DUSP5, MAP4K2, MAP2K1, DUSP2, DAXX, DUSP3, IL1R1, PRKCB, PLA2G4B, PLA2G4C, FOS, DUSP6, MAPK8IP1, TNFRSF1A, IL1A, MAPKAPK3, TRAF6, IL1B, MAPKAPK2, MAPT, ATF4, PDGFB, RASGRP2, STK4, EGFR, RASGRP4, RELA, RASGRP3, RELB, RAP1B, CACNA1I, NTF3, MKNK2, FLNB, C…	1276	251	7691	1.89708	1.01517e-07
KEGG_PATHWAY	mmu05152:Tuberculosis	61	1.84737	7.77032e-09	ITGAM, TCIRG1, TNF, CASP9, MRC2, CASP8, AKT2, H2-OB, IL12B, H2-OA, LBP, JAK2, CAMP, JAK1, FCER1G, APAF1, KSR1, RIPK2, SPHK1, TIRAP, TNFRSF1A, FCGR1, IL1A, FCGR3, IFNG, FCGR4, TRAF6, IL1B, RFX5, TLR6, CLEC4E, TLR2, CEBPB, CAMK2A, BCL10, NOD2, MALT1, RELA, C3, IRAK2, ATP6V0A4, CD14, BID, CAMK2G, MAPK3, HSPA9, PLK3, CD209B, NOS2, TGFB3, VDR, STAT1, IL10RA, CARD9, MAPK14, NFKB1, MAPK13, IL6, CYCS, FC…	1276	176	7691	2.08905	1.30267e-07
KEGG_PATHWAY	mmu05200:Pathways in cancer	110	3.33131	1.04899e-08	CSF3R, HHIP, ITGA2B, FGF2, FGF7, RASSF1, EDNRB, AKT2, MYC, SKP2, PRKACA, MAP2K1, PRKCB, TPM3, DAPK2, PGF, ADCY9, SMO, COL4A2, COL4A1, TCF7, LPAR1, PDGFB, PIK3R2, STK4, RASGRP2, HIF1A, RASGRP4, RASGRP3, PIK3R5, PLCG1, RALGDS, WNT2, STAT5A, WNT10B, SMAD4, FZD2, JUP, TGFB3, WNT3A, PTCH1, FZD7, GNG12, GNG11, NFKB1, NFKB2, NFKBIA, IL6, BMP2, CXCL12, FGF18, GNB4, CYCS, FGFR3, FGF10, CDKN1A, WNT2B, SLC2…	1276	395	7691	1.67852	1.6609e-07
KEGG_PATHWAY	mmu04514:Cell adhesion molecules (CAMs)	57	1.72623	1.40694e-08	CD86, H2-T23, CD40, H2-T22, CNTNAP1, ITGAM, CD80, H2-K1, LRRC4, CLDN2, F11R, PVR, ICAM1, SPN, CDH5, CDH3, H2-OB, CTLA4, ITGB7, H2-OA, H2-T10, H2-T9, CD8B1, ICOSL, PDCD1LG2, CLDN4, VCAN, CLDN15, CD8A, CLDN8, CLDN7, H2-D1, ITGA9, CD274, NLGN2, SDC4, SDC2, H2-Q6, H2-M3, H2-Q7, H2-Q2, H2-Q1, ICOS, LRRC4C, TIGIT, NTNG2, VCAM1, SELE, CD2, SELP, CD4, CD6, SELL, CD28, PDCD1, H2-Q10, CD22	1276	162	7691	2.12076	2.1104e-07
KEGG_PATHWAY	mmu04621:NOD-like receptor signaling pathway	27	0.817686	2.57073e-07	CCL12, TNFAIP3, CXCL1, NOD2, MEFV, CXCL2, TNF, RELA, CASP8, CCL5, CASP1, CCL2, NLRP3, MAPK3, RIPK2, CARD9, MAPK14, NFKB1, MAPK13, NFKBIA, IL6, TRAF6, IL1B, TAB1, BIRC2, BIRC3, NFKBIB	1276	57	7691	2.8551	3.66329e-06
KEGG_PATHWAY	mmu04660:T cell receptor signaling pathway	38	1.15082	8.0522e-07	CSF2, PIK3R2, CD3G, BCL10, PIK3CB, CD3E, CD3D, TNF, MALT1, RELA, PIK3R5, AKT2, GRAP2, CTLA4, MAP3K8, PLCG1, ICOS, MAPK3, MAP2K1, NFATC2, CD8B1, FOS, MAPK14, NFKB1, MAPK13, VAV2, NFKBIA, CD4, IFNG, CD8A, LCK, CD28, LCP2, PDCD1, NFKBIE, LAT, CARD11, NFKBIB	1276	101	7691	2.26775	1.0928e-05
KEGG_PATHWAY	mmu05323:Rheumatoid arthritis	33	0.999394	8.83519e-07	CD86, CCL12, CSF2, CSF1, CD80, TNFRSF11A, TCIRG1, TNF, CXCL5, ICAM1, CCL5, CCL3, H2-OB, CCL2, CTLA4, ATP6V0A4, H2-OA, ATP6V0E2, ANGPT1, CCL20, IL15, TGFB3, MMP3, FOS, IL1A, IL6, CXCL12, IFNG, IL1B, CD28, LTB, TEK, TLR2	1276	82	7691	2.42567	1.14456e-05
KEGG_PATHWAY	mmu05202:Transcriptional misregulation in cancer	53	1.60509	1.27764e-06	CD86, CDKN1A, CD40, ITGAM, CSF2, LDB1, JMJD1C, PLAT, AFF1, ELK4, LYL1, MYC, NFKBIZ, ITGB7, BCL2A1D, BCL2A1A, BCL2A1B, IGFBP3, IL1R2, MMP3, ETV1, PAX5, ETV5, ETV6, FCGR1, MYCN, ERG, NUPR1, CEBPB, SLC45A3, HPGD, RELA, TSPAN7, CD14, RUNX1T1, NGFR, SMAD1, CDKN2C, JUP, H3F3B, FUS, GZMB, PML, NFKB1, BAIAP3, PER2, IL6, MEIS1, NR4A3, WT1, ID2, REL, TCF3	1276	165	7691	1.93608	1.58316e-05
KEGG_PATHWAY	mmu05332:Graft-versus-host disease	24	0.726832	2.4505e-06	CD86, H2-T23, H2-T22, H2-T10, CD80, H2-T9, H2-Q6, H2-Q7, H2-M3, H2-K1, GZMB, H2-Q2, TNF, H2-Q1, IL1A, IL6, IFNG, IL1B, CD28, H2-OB, FAS, H2-OA, H2-D1, H2-Q10	1276	52	7691	2.78189	2.90997e-05
KEGG_PATHWAY	mmu04630:Jak-STAT signaling pathway	47	1.42338	4.26157e-06	IL22, CSF3, CSF2, CSF3R, IL4RA, IL20RB, PIK3R2, CSF2RB, PIK3CB, IL2RG, PIK3R5, SOCS3, SOCS1, AKT2, MYC, LEPR, PIM1, IL12B, JAK2, JAK3, SOCS7, JAK1, IL12RB2, IL13RA1, IFNAR2, STAT5A, IL15RA, PIAS3, CISH, TSLP, IL15, STAT1, IL10RA, STAT2, STAT3, OSM, LIF, LIFR, OSMR, EPOR, CSF2RB2, IL6, IFNG, IL2RA, IL6ST, IRF9, CRLF2	1276	145	7691	1.95372	4.71819e-05
KEGG_PATHWAY	mmu05134:Legionellosis	25	0.757117	4.30432e-06	ITGAM, CXCL1, CXCL3, CXCL2, TNF, RELA, CASP9, C3, CASP7, CASP8, CASP1, IL12B, CD14, APAF1, NFKB1, NFKB2, NFKBIA, IL6, IL1B, CYCS, TLR5, MYD88, HSPA1B, HSPA1A, TLR2	1276	57	7691	2.64361	4.71819e-05
KEGG_PATHWAY	mmu05161:Hepatitis B	47	1.42338	5.24371e-06	CDKN1A, DDX3X, PIK3R2, PIK3CB, TNF, RELA, PIK3R5, CASP9, IFIH1, CASP12, CASP8, TBK1, AKT2, MYC, CREB3L1, E2F1, E2F3, IKBKE, JAK1, MAPK3, STAT5A, EGR2, MAP2K1, SMAD4, TICAM2, APAF1, STAT1, TGFB3, DDX58, PRKCB, STAT2, STAT3, NFATC2, FOS, TIRAP, NFKB1, NFKBIA, IL6, MAVS, IRF7, CYCS, FAS, TLR3, MYD88, ATF4, TLR2, CREB5	1276	146	7691	1.94034	5.53503e-05
KEGG_PATHWAY	mmu05133:Pertussis	29	0.878256	8.52445e-06	ITGAM, GNAI3, LY96, TNF, CXCL5, RELA, C3, CASP7, CASP1, NLRP3, IL12B, CD14, MAPK3, C1RA, TICAM2, NOS2, FOS, MAPK14, TIRAP, NFKB1, MAPK13, IL1A, IL6, TRAF6, IRF1, IL1B, IRF8, ITGA5, MYD88	1276	74	7691	2.3621	8.67667e-05
KEGG_PATHWAY	mmu05160:Hepatitis C	44	1.33253	9.57708e-06	RNASEL, CDKN1A, OAS1A, PIK3R2, OAS1B, PIK3CB, CLDN2, IFIT1, TNF, EGFR, RELA, PIK3R5, OAS1G, SOCS3, TBK1, AKT2, RIPK1, IKBKE, JAK1, MAPK3, IFNAR2, STAT1, DDX58, STAT2, STAT3, EIF2AK2, MAPK14, NFKB1, MAPK13, TNFRSF1A, NFKBIA, CLDN4, MAVS, CLDN15, OAS2, OAS3, TRAF6, CLDN8, IRF1, PPP2R2D, CLDN7, IRF7, TLR3, IRF9	1276	136	7691	1.95005	9.41196e-05
KEGG_PATHWAY	mmu04210:Apoptosis	25	0.757117	1.24347e-05	PIK3R2, CSF2RB, PIK3CB, TNF, RELA, PIK3R5, CASP9, CASP7, CASP12, CASP8, AKT2, TNFSF10, RIPK1, BID, APAF1, TNFRSF10B, CFLAR, NFKB1, TNFRSF1A, NFKBIA, CSF2RB2, CYCS, FAS, BIRC2, BIRC3	1276	60	7691	2.51143	0.00011813
KEGG_PATHWAY	mmu04612:Antigen processing and presentation	30	0.90854	2.67822e-05	H2-T23, H2-T22, H2-Q6, H2-M3, H2-Q7, H2-K1, H2-Q2, H2-Q1, TNF, H2-OB, H2-OA, B2M, CTSB, H2-T10, H2-T9, TAP2, TAP1, CD8B1, TAPBP, CD4, IFNG, CD8A, RFX5, PSME1, PSME2, KLRD1, HSPA1B, H2-Q10, H2-D1, HSPA1A	1276	82	7691	2.20516	0.000246224
KEGG_PATHWAY	mmu05321:Inflammatory bowel disease (IBD)	24	0.726832	3.07955e-05	IL22, STAT1, TGFB3, STAT3, RORC, IL4RA, NOD2, IL2RG, TNF, NFKB1, RELA, IL1A, IL6, IL18RAP, IFNG, IL1B, H2-OB, IL12B, IL17F, H2-OA, TLR5, IL18R1, IL12RB2, TLR2	1276	59	7691	2.45184	0.000274273
KEGG_PATHWAY	mmu05330:Allograft rejection	23	0.696548	3.96588e-05	CD86, H2-T23, CD40, H2-T22, H2-T10, CD80, H2-T9, H2-Q6, H2-Q7, H2-M3, H2-K1, GZMB, H2-Q2, TNF, H2-Q1, IFNG, CD28, H2-OB, IL12B, FAS, H2-OA, H2-D1, H2-Q10	1276	56	7691	2.47555	0.000342508
KEGG_PATHWAY	mmu05205:Proteoglycans in cancer	57	1.72623	4.38509e-05	CDKN1A, WNT2B, ITGB5, ITGB3, HSPB2, PIK3CB, TNF, FGF2, AKT2, MYC, KDR, IL12B, PRKACA, MAP2K1, PRKCB, PLAUR, ANK2, WNT9A, SMO, HCLS1, ITGA5, CD44, TLR2, HBEGF, CD63, SDC4, ROCK2, SDC2, CAMK2A, PXN, PIK3R2, HIF1A, THBS1, EGFR, SLC9A1, PIK3R5, VTN, FLNB, PLCG1, WNT2, CAMK2G, MAPK3, WNT10B, FZD2, CAV3, WNT3A, CAV2, PTCH1, WNT7B, FZD7, CAV1, STAT3, WNT7A, MAPK14, MAPK13, TFAP4, FAS	1276	203	7691	1.69243	0.000367574
KEGG_PATHWAY	mmu04940:Type I diabetes mellitus	24	0.726832	7.69698e-05	CD86, H2-T23, H2-T22, H2-T10, CD80, H2-T9, H2-Q6, H2-Q7, H2-M3, H2-K1, GZMB, H2-Q2, TNF, H2-Q1, IL1A, IFNG, IL1B, CD28, H2-OB, IL12B, FAS, H2-OA, H2-D1, H2-Q10	1276	62	7691	2.3332	0.000610031
KEGG_PATHWAY	mmu04550:Signaling pathways regulating pluripotency of stem cells	42	1.27196	7.70566e-05	WNT2B, PIK3R2, PIK3CB, ACVR1B, FGF2, PIK3R5, AKT2, MYC, JAK2, SKIL, JAK3, WNT2, JAK1, MAPK3, APC2, WNT10B, SMAD1, MAP2K1, SMAD4, FZD2, WNT3A, PCGF5, WNT7B, FZD7, STAT3, LIF, WNT7A, SMAD9, INHBB, LIFR, WNT9A, AXIN2, KLF4, MAPK14, MAPK13, MEIS1, BMP2, ID2, TCF3, IL6ST, FGFR4, FGFR3	1276	138	7691	1.83444	0.000610031
KEGG_PATHWAY	mmu04960:Aldosterone-regulated sodium reabsorption	18	0.545124	9.36593e-05	IRS1, PRKCB, ATP1A4, NEDD4L, ATP1A3, ATP1A2, PIK3R2, ATP1B3, PIK3CB, ATP1B2, ATP1B1, NR3C2, PIK3R5, SLC9A3R2, HSD11B2, SFN, SGK1, MAPK3	1276	40	7691	2.71234	0.00072143
KEGG_PATHWAY	mmu04015:Rap1 signaling pathway	58	1.75651	0.000108693	ITGAM, CSF1, ITGB3, ITGA2B, PIK3CB, FGF2, FGF7, AKT2, KDR, MAP2K3, MAP2K1, PRKCB, MAGI2, PGF, ADCY9, ADORA2A, ADORA2B, LCP2, RAPGEF5, PLCB2, SKAP1, EPHA2, RAPGEF4, RALB, RGS14, LPAR1, PDGFB, FPR1, GNAI3, PIK3R2, RASGRP2, EFNA5, THBS1, ADCY7, EGFR, RASGRP3, PIK3R5, RAP1B, CNR1, PDGFD, P2RY1, PLCG1, RALGDS, MAP2K6, MAPK3, NGFR, ANGPT1, VEGFC, MAPK14, MAPK13, GNAO1, FGF18, TEK, FGFR4, FGFR3, LAT, SI…	1276	214	7691	1.6336	0.000815199
KEGG_PATHWAY	mmu04622:RIG-I-like receptor signaling pathway	25	0.757117	0.000134886	DDX3X, TNF, TANK, RELA, IFIH1, CASP8, TBK1, DHX58, IL12B, TRIM25, RIPK1, AZI2, IKBKE, DDX58, ISG15, MAPK14, NFKB1, MAPK13, NFKBIA, CXCL10, MAVS, RNF125, TRAF6, IRF7, NFKBIB	1276	68	7691	2.21597	0.000963761
KEGG_PATHWAY	mmu04623:Cytosolic DNA-sensing pathway	24	0.726832	0.000135265	ZBP1, IL33, RIPK3, DDX58, TREX1, ADAR, IFI202B, NFKB1, RELA, NFKBIA, CXCL10, IL6, MAVS, TBK1, CCL5, IL1B, POLR3D, CCL4, CASP1, IRF7, POLR3G, RIPK1, IKBKE, NFKBIB	1276	64	7691	2.26029	0.000963761
KEGG_PATHWAY	mmu04923:Regulation of lipolysis in adipocytes	22	0.666263	0.00017505	IRS1, NPR1, NPY1R, GNAI3, ADRB1, IRS2, PIK3R2, PIK3CB, PTGS2, ADCY7, PIK3R5, PTGS1, FABP4, ADCY9, ADRB3, AKT2, ADORA1, PRKG2, PRKACA, MGLL, TSHB, PNPLA2	1276	57	7691	2.32638	0.00121681
KEGG_PATHWAY	mmu04151:PI3K-Akt signaling pathway	85	2.5742	0.000185326	CHRM2, CDKN1A, CSF3, CRTC2, CSF3R, ITGB5, CSF1, IRS1, ITGB3, ITGA2B, TNC, LAMC2, PIK3CB, FGF2, CASP9, FGF7, AKT2, CREB3L1, MYC, KDR, ITGB7, ITGB6, JAK2, JAK3, JAK1, IFNAR2, MAP2K1, OSMR, PGF, RBL2, COL4A2, COL4A1, COL6A4, ITGA7, COL6A3, ITGA5, SGK1, ATF4, EPHA2, TLR2, ITGA9, CREB5, LAMA5, PHLPP1, TNXB, PKN3, COL11A2, LPAR1, PDGFB, IL4RA, PIK3R2, IL2RG, THBS2, EFNA5, THBS1, EGFR, RELA, PIK3R5, VTN…	1276	351	7691	1.45963	0.00125757
KEGG_PATHWAY	mmu05132:Salmonella infection	27	0.817686	0.000210482	CSF2, ROCK2, PKN3, CXCL1, CXCL3, CXCL2, RELA, CCL4, CASP1, CCL3, FLNB, LBP, CD14, MAPK3, NOS2, RHOG, FOS, MAPK14, NFKB1, MAPK13, IL1A, IL6, IFNG, IL1B, PKN1, TLR5, MYD88	1276	78	7691	2.08642	0.00139506
KEGG_PATHWAY	mmu05150:Staphylococcus aureus infection	20	0.605694	0.000221336	CFD, C1RA, ITGAM, PTAFR, C5AR1, FGG, FPR1, FPR2, ICAM1, C3, FCGR1, SELP, FCGR3, FCGR4, C3AR1, H2-OB, H2-OA, FCGR2B, MBL1, CFB	1276	50	7691	2.41097	0.00142462
KEGG_PATHWAY	mmu04662:B cell receptor signaling pathway	25	0.757117	0.00022494	PIK3R2, BCL10, PIK3CB, MALT1, RELA, PIK3R5, RASGRP3, CD79B, CD79A, AKT2, CD19, MAPK3, MAP2K1, CR2, NFATC2, FOS, NFKB1, VAV2, NFKBIA, PIK3AP1, FCGR2B, NFKBIE, CD22, CARD11, NFKBIB	1276	70	7691	2.15265	0.00142462
KEGG_PATHWAY	mmu04978:Mineral absorption	17	0.514839	0.00024643	VDR, ATP1A4, SLC40A1, ATP1A3, CYBRD1, ATP1A2, MT2, ATP1B3, MT1, SLC5A1, ATP1B2, ATP1B1, FTH1, HMOX1, STEAP1, STEAP2, TRPM6	1276	39	7691	2.62734	0.00152679
KEGG_PATHWAY	mmu05416:Viral myocarditis	27	0.817686	0.000265142	CD86, H2-T23, CD40, H2-T22, H2-Q6, CD80, H2-M3, H2-Q7, H2-K1, H2-Q2, H2-Q1, ICAM1, CASP9, CASP8, H2-OB, ABL2, DMD, H2-OA, BID, H2-T10, H2-T9, CAV1, CD28, CYCS, H2-Q10, H2-D1, MYH7	1276	79	7691	2.06001	0.00160777
KEGG_PATHWAY	mmu04066:HIF-1 signaling pathway	32	0.96911	0.000359907	CDKN1A, PFKFB3, CAMK2A, SERPINE1, SLC2A1, PIK3R2, PIK3CB, ENO2, HIF1A, EGFR, HK2, RELA, PIK3R5, HK1, AKT2, MKNK2, HMOX1, TIMP1, PLCG1, CAMK2G, MAPK3, EGLN3, MAP2K1, EGLN2, NOS2, ANGPT1, PRKCB, STAT3, NFKB1, IL6, IFNG, TEK	1276	102	7691	1.89096	0.00213695
KEGG_PATHWAY	mmu04360:Axon guidance	38	1.15082	0.000368473	EPHB6, NRP1, SEMA7A, SEMA3C, ROCK2, LRRC4, GNAI3, NTN4, SEMA3G, CXCR4, EFNA5, RND1, EFNB2, RGS3, ABLIM2, DPYSL5, DPYSL2, PLXNA2, PLXNA1, SRGAP3, LRRC4C, SRGAP1, EPHB4, MAPK3, SEMA6B, SEMA6C, NTNG2, SEMA6A, SEMA4C, NFATC2, SEMA4F, SEMA4G, CXCL12, CDK5, PLXNB2, EPHA1, NGEF, EPHA2	1276	129	7691	1.77552	0.00214316
KEGG_PATHWAY	mmu04145:Phagosome	47	1.42338	0.000384074	H2-T23, STX12, H2-T22, ITGAM, ITGB5, H2-Q6, ITGB3, H2-M3, H2-Q7, NCF4, H2-K1, H2-Q2, TCIRG1, THBS2, THBS1, H2-Q1, C3, MRC2, TUBA1C, TUBB6, SEC61G, TUBB1, H2-OB, ATP6V0A4, H2-OA, CD14, ATP6V0E2, MBL1, MSR1, C1RA, CD209B, H2-T10, H2-T9, SFTPD, TAP2, TAP1, TUBA4A, FCGR1, FCGR3, FCGR4, TLR6, ITGA5, FCGR2B, H2-Q10, H2-D1, TLR2, TUBA8	1276	171	7691	1.65666	0.00217942
KEGG_PATHWAY	mmu05144:Malaria	19	0.575409	0.000390002	CCL12, CD40, CSF3, VCAM1, GYPC, TGFB3, SDC2, THBS2, THBS1, TNF, SELE, ICAM1, SELP, IL6, IFNG, IL1B, CCL2, MYD88, TLR2	1276	48	7691	2.38586	0.00217942
KEGG_PATHWAY	mmu05340:Primary immunodeficiency	15	0.45427	0.000572104	CD40, TAP2, TAP1, CD8B1, CD3E, IL2RG, CD3D, CD79A, CD4, CD8A, LCK, CD19, RFX5, ICOS, ADA	1276	34	7691	2.65916	0.00313557
KEGG_PATHWAY	mmu04014:Ras signaling pathway	58	1.75651	0.000717942	CSF1, RASGRF2, PIK3CB, ETS1, FGF2, ETS2, RASSF1, FGF7, TBK1, HTR7, AKT2, KDR, PRKACA, MAP2K1, KSR1, PRKCB, PLA2G4B, PLA2G4C, PGF, RASA4, RAPGEF5, EPHA2, PLA1A, RALB, PDGFB, PIK3R2, RASAL2, RASGRP2, EFNA5, RASAL3, STK4, EGFR, RASGRP4, RELA, RASGRP3, PIK3R5, RAP1B, PDGFD, GNG7, ABL2, PLCG1, RALGDS, MAPK3, NGFR, ANGPT1, VEGFC, GNG12, GNG11, NFKB1, FGF18, GNB4, REL, TEK, FGFR4, RGL2, FGFR3, LAT, FGF10	1276	229	7691	1.5266	0.00386063
KEGG_PATHWAY	mmu04911:Insulin secretion	27	0.817686	0.00113829	GLP1R, RAB3A, CAMK2A, ATP1A4, SLC2A1, ATP1A3, ATP1A2, ADCY7, CCKAR, GNA11, CREB3L1, KCNN1, CACNA1S, KCNN4, PRKACA, CAMK2G, TRPM4, PRKCB, ATP1B3, ATP1B2, ATP1B1, ADCY9, PLCB2, STX1A, ATF4, CREB5, RAPGEF4	1276	86	7691	1.89233	0.00600764
KEGG_PATHWAY	mmu05222:Small cell lung cancer	26	0.787402	0.00179442	LAMA5, ITGA2B, LAMC2, PIK3R2, PIK3CB, PTGS2, RELA, PIK3R5, CASP9, AKT2, MYC, E2F1, E2F3, SKP2, APAF1, NOS2, NFKB1, NFKBIA, COL4A2, COL4A1, TRAF6, TRAF5, CYCS, RARB, BIRC2, BIRC3	1276	84	7691	1.86563	0.00929837
KEGG_PATHWAY	mmu05320:Autoimmune thyroid disease	23	0.696548	0.00187604	CD86, H2-T23, CD40, H2-T22, H2-T10, CD80, H2-T9, H2-Q6, H2-Q7, H2-M3, H2-K1, GZMB, H2-Q2, H2-Q1, TG, CD28, H2-OB, FAS, CTLA4, H2-OA, TSHB, H2-D1, H2-Q10	1276	71	7691	1.95255	0.0095477
KEGG_PATHWAY	mmu05217:Basal cell carcinoma	19	0.575409	0.0019181	APC2, WNT10B, WNT2B, FZD2, WNT3A, FZD7, PTCH1, HHIP, WNT7B, TCF7, LEF1, WNT7A, AXIN2, WNT9A, GLI2, SHH, BMP2, SMO, WNT2	1276	54	7691	2.12076	0.00959052
KEGG_PATHWAY	mmu04672:Intestinal immune network for IgA production	16	0.484555	0.00207865	CD86, IL15RA, PIGR, CD40, IL15, CD80, CXCR4, ICOSL, IL6, CXCL12, CCR9, CD28, H2-OB, ITGB7, H2-OA, ICOS	1276	42	7691	2.29616	0.0102103
KEGG_PATHWAY	mmu05146:Amoebiasis	33	0.999394	0.00211372	LAMA5, ITGAM, CSF2, COL11A2, LAMC2, PIK3R2, PIK3CB, TNF, RELA, PIK3R5, GNA14, GNA11, IL12B, SERPINB9B, CD14, PRKACA, ARG2, SERPINB2, NOS2, TGFB3, IL1R1, PRKCB, ACTN1, IL1R2, NFKB1, IL6, GNAL, COL4A2, IFNG, COL4A1, IL1B, PLCB2, TLR2	1276	117	7691	1.70004	0.0102103
KEGG_PATHWAY	mmu04920:Adipocytokine signaling pathway	23	0.696548	0.00228761	IRS1, STAT3, SLC2A1, PRKAG2, ACSL4, IRS2, TNFRSF1B, CPT1C, ACACB, TNF, PRKAB1, NFKB1, RELA, PRKAG3, TNFRSF1A, NFKBIA, SOCS3, AKT2, LEPR, ACSBG1, JAK2, NFKBIE, NFKBIB	1276	72	7691	1.92543	0.0108661
KEGG_PATHWAY	mmu04370:VEGF signaling pathway	20	0.605694	0.00283827	MAP2K1, PRKCB, PLA2G4B, SPHK1, PXN, PLA2G4C, NFATC2, PIK3R2, PIK3CB, MAPK14, PTGS2, PIK3R5, MAPK13, CASP9, MAPKAPK3, AKT2, MAPKAPK2, KDR, PLCG1, MAPK3	1276	60	7691	2.00914	0.0132607
KEGG_PATHWAY	mmu04071:Sphingolipid signaling pathway	34	1.02968	0.00294218	SGMS1, ROCK2, GNAI3, PIK3R2, SGMS2, PIK3CB, TNF, RELA, PIK3R5, GNA13, SPTLC2, AKT2, ADORA3, SMPD1, ADORA1, BDKRB2, S1PR1, S1PR3, S1PR5, BID, S1PR4, MAPK3, MAP2K1, ABCC1, FCER1G, PRKCB, PRKCE, SPHK1, MAPK14, NFKB1, MAPK13, TNFRSF1A, PPP2R2D, PLCB2	1276	124	7691	1.65268	0.0134601
KEGG_PATHWAY	mmu04931:Insulin resistance	31	0.938825	0.00300284	CRTC2, IRS1, SLC2A1, PRKAG2, IRS2, PIK3R2, PIK3CB, ACACB, TNF, PRKAG3, RELA, PIK3R5, SOCS3, RPS6KA3, RPS6KA6, AKT2, CREB3L1, PTPN1, PRKCE, GFPT2, STAT3, PRKAB1, NFKB1, TNFRSF1A, NFKBIA, IL6, PPP1R3D, TRIB3, SLC27A3, OGT, CREB5	1276	110	7691	1.69864	0.0134601
KEGG_PATHWAY	mmu05221:Acute myeloid leukemia	19	0.575409	0.00302262	STAT5A, MAP2K1, JUP, TCF7, LEF1, STAT3, PIK3R2, PIK3CB, PML, NFKB1, RELA, PIK3R5, AKT2, MYC, PIM1, PIM2, PPARD, RUNX1T1, MAPK3	1276	56	7691	2.04502	0.0134601
KEGG_PATHWAY	mmu04068:FoxO signaling pathway	36	1.09025	0.00313251	CDKN1A, IRS1, PRKAG2, IRS2, PIK3R2, PIK3CB, STK4, EGFR, PRKAG3, PIK3R5, BCL2L11, AKT2, TNFSF10, S1PR1, HOMER3, SKP2, S1PR4, MAPK3, CDKN2D, PLK3, MAP2K1, SMAD4, GADD45B, GADD45A, TGFB3, PLK2, STAT3, MAPK14, SOD2, PRKAB1, KLF2, GADD45G, MAPK13, RBL2, IL6, SGK1	1276	134	7691	1.61931	0.0137348
KEGG_PATHWAY	mmu05212:Pancreatic cancer	21	0.635978	0.00324648	SMAD4, MAP2K1, RALB, STAT1, TGFB3, STAT3, PIK3R2, PIK3CB, BRCA2, NFKB1, RELA, EGFR, PIK3R5, CASP9, AKT2, E2F1, E2F3, RALGDS, JAK1, MAPK3, ARHGEF6	1276	65	7691	1.94732	0.0140189
KEGG_PATHWAY	mmu04512:ECM-receptor interaction	26	0.787402	0.00360172	LAMA5, TNXB, ITGB5, SDC4, ITGB3, ITGA2B, COL11A2, TNC, LAMC2, THBS2, THBS1, VTN, SPP1, ITGB7, ITGB6, GP9, COL4A2, COL4A1, COL6A4, ITGA7, COL6A3, ITGA5, CD47, AGRN, CD44, ITGA9	1276	88	7691	1.78083	0.0153208
KEGG_PATHWAY	mmu05203:Viral carcinogenesis	55	1.66566	0.00427585	H2-T23, CDKN1A, H2-T22, DDX3X, HDAC10, HDAC11, H2-K1, PIK3CB, CASP8, CREB3L1, CCR8, SKP2, PRKACA, CCR5, JAK3, JAK1, H2-T10, ACTN1, H2-T9, RBL2, RBL1, MAPKAPK2, TRAF5, IRF7, IL6ST, IRF9, MAD1L1, H2-D1, ATF4, CREB5, HDAC4, SP100, H2-Q6, H2-M3, H2-Q7, PXN, PIK3R2, H2-Q2, H2-Q1, HDAC6, RELA, HDAC7, PIK3R5, C3, PMAIP1, MAPK3, STAT5A, EGR2, STAT3, EIF2AK2, NFKB1, NFKB2, NFKBIA, REL, H2-Q10	1276	231	7691	1.4351	0.0177499
KEGG_PATHWAY	mmu04722:Neurotrophin signaling pathway	33	0.999394	0.00429735	IRS1, CAMK2A, PIK3R2, PIK3CB, RELA, PIK3R5, RAP1B, RPS6KA3, RPS6KA6, RPS6KA5, IRAK2, AKT2, ARHGDIB, NTF3, PLCG1, CAMK2G, SH2B2, MAPK3, NGFR, MAP2K1, RIPK2, NTRK3, MATK, IRAK3, MAPK14, NFKB1, MAPK13, NFKBIA, TRAF6, MAPKAPK2, NFKBIE, ATF4, NFKBIB	1276	122	7691	1.63037	0.0177499
KEGG_PATHWAY	mmu04320:Dorso-ventral axis formation	11	0.333131	0.00449213	PIWIL2, MAP2K1, PIWIL4, NOTCH4, CPEB3, ETS1, ETS2, EGFR, MAPK3, CPEB4, ETV6	1276	25	7691	2.65207	0.0182894
KEGG_PATHWAY	mmu04310:Wnt signaling pathway	36	1.09025	0.00746837	WNT2B, ROCK2, LEF1, CAMK2A, TCF7, LRP5, PRICKLE1, CXXC4, NKD2, FRAT2, SOX17, MYC, PRKACA, WNT2, CAMK2G, APC2, WNT10B, SMAD4, FZD2, WNT3A, FBXW11, PRKCB, WNT7B, FZD7, CTNNBIP1, WNT7A, NFATC2, WNT9A, AXIN2, FOSL1, VANGL1, VANGL2, SFRP2, DAAM2, PLCB2, PPARD	1276	141	7691	1.53892	0.0299787
KEGG_PATHWAY	mmu04918:Thyroid hormone synthesis	21	0.635978	0.00812913	GPX2, HSPA5, PRKCB, GSR, ATP1A4, GPX7, ATP1A3, ATP1A2, ATP1B3, ATP1B2, ATP1B1, ADCY7, ADCY9, TG, CREB3L1, SLC26A4, PRKACA, PLCB2, TSHB, ATF4, CREB5	1276	70	7691	1.80823	0.0316252
KEGG_PATHWAY	mmu04024:cAMP signaling pathway	47	1.42338	0.00813646	CHRM2, GLP1R, VIPR2, ROCK2, NPR1, HHIP, CAMK2A, ATP1A4, GNAI3, ATP1A3, PIK3R2, ADRB1, ATP1A2, PIK3CB, ADCY7, RELA, SLC9A1, PIK3R5, RAP1B, AKT2, CREB3L1, PDE4B, ADORA1, FFAR2, CACNA1S, SOX9, PRKACA, CAMK2G, MAPK3, MAP2K1, PTCH1, PDE4D, NPY1R, ATP1B3, FOS, ATP1B2, ATP1B1, GRIN2C, NFKB1, VAV2, NFKBIA, ADCY9, ADORA2A, PDE3A, ACOX3, CREB5, RAPGEF4	1276	197	7691	1.43802	0.0316252
KEGG_PATHWAY	mmu05143:African trypanosomiasis	13	0.393701	0.00821144	VCAM1, PRKCB, TNF, SELE, ICAM1, IL6, IFNG, IL1B, IL12B, FAS, PLCB2, MYD88, IDO1	1276	35	7691	2.23876	0.0316252
KEGG_PATHWAY	mmu04725:Cholinergic synapse	30	0.90854	0.00877724	CHRM2, ACHE, CAMK2A, GNAI3, PIK3R2, PIK3CB, ADCY7, PIK3R5, AKT2, GNA11, GNG7, CREB3L1, CACNA1S, JAK2, PRKACA, CAMK2G, MAPK3, MAP2K1, KCNJ12, PRKCB, FOS, GNG12, GNG11, GNAO1, ADCY9, GNB4, KCNQ4, PLCB2, ATF4, CREB5	1276	113	7691	1.6002	0.0333535
KEGG_PATHWAY	mmu04022:cGMP-PKG signaling pathway	40	1.21139	0.00938302	ROCK2, IRS1, NPR1, ATP2A3, ATP1A4, GNAI3, ATP1A3, IRS2, ATP2A1, ADRB1, ATP1A2, ADRA1A, ADCY7, GNA13, EDNRB, AKT2, GNA11, ADORA3, CREB3L1, ADORA1, BDKRB2, PRKG2, CACNA1S, GTF2I, MAPK3, MEF2A, GUCY1A2, MAP2K1, PRKCE, NFATC2, ATP1B3, ATP1B2, ATP1B1, ADCY9, ADRB3, PDE3A, PDE5A, PLCB2, ATF4, CREB5	1276	163	7691	1.47912	0.0351863
KEGG_PATHWAY	mmu04610:Complement and coagulation cascades	22	0.666263	0.0101815	CFD, FGA, CR2, C1RA, F10, SERPIND1, SERPINE1, C5AR1, FGG, PLAUR, PLAT, F3, F5, C3, THBD, SERPINA1B, C7, C3AR1, BDKRB2, BDKRB1, MBL1, CFB	1276	76	7691	1.74478	0.0376846
KEGG_PATHWAY	mmu04970:Salivary secretion	22	0.666263	0.0118742	SLC12A2, GUCY1A2, PRKCB, ATP1A4, ATP1A3, ADRB1, ATP1A2, ATP1B3, ATP1B2, MUC5B, ATP1B1, ADCY7, ADRA1A, SLC9A1, BST1, ADCY9, ADRB3, PRKG2, KCNN4, PRKACA, PLCB2, CAMP	1276	77	7691	1.72212	0.0433865
KEGG_PATHWAY	mmu04664:Fc epsilon RI signaling pathway	20	0.605694	0.0124894	MAP2K3, MAP2K1, FCER1G, CSF2, PRKCB, PLA2G4B, PLA2G4C, PIK3R2, PIK3CB, MAPK14, TNF, PIK3R5, MAPK13, VAV2, AKT2, LCP2, PLCG1, LAT, MAPK3, MAP2K6	1276	68	7691	1.77277	0.0450567
KEGG_PATHWAY	mmu04917:Prolactin signaling pathway	21	0.635978	0.013183	STAT5A, MAP2K1, CISH, STAT1, STAT3, PIK3R2, FOS, TNFRSF11A, PIK3CB, MAPK14, NFKB1, RELA, PIK3R5, MAPK13, SOCS3, SOCS1, AKT2, IRF1, JAK2, SOCS7, MAPK3	1276	73	7691	1.73392	0.0469646
Category	Term	Count	%	PValue	Genes	List Total	Pop Hits	Pop Total	Fold Enrichment	Benjamini
GOTERM_BP_DIRECT	GO:0002376~immune system process	166	5.02726	5.38916e-39	IFITM3, CD86, IFITM1, PGLYRP3, PGLYRP2, IFITM2, CSF1, TRIL, H2-K1, HP, RNF19B, IL1RAP, PRDM1, IFIT1, ETS1, IFIT3, IFIT2, TBK1, LAMP3, CLEC5A, ZC3H12A, DHX58, TRIM25, MAP3K8, LGALS9, PGLYRP1, B2M, HERC6, ZBP1, EOMES, GBP5, TICAM2, RSAD2, PRKCB, SP110, PRKCE, CD180, THEMIS, TAP2, TAP1, CTPS, MR1, FCGR1, FCAMR, CLEC4D, RNF125, SLPI, CD8A, CLEC4E, S100A9, SQSTM1, CFB, H2-D1, SKAP1, S100A8, IDO1, CFD,…	2804	383	18082	2.79497	3.50511e-35
GOTERM_BP_DIRECT	GO:0006954~inflammatory response	151	4.57299	2.88043e-36	CSF1, TRIL, IL1RAP, CXCL13, TNF, CXCL15, C4A, CYSLTR1, RPS6KA5, ZC3H12A, CCRL2, C3AR1, TNFRSF4, MAP2K3, GBP5, TICAM2, SLC11A1, CD180, CYBB, MAPKAPK2, LTB4R1, ADAM8, S100A9, S100A8, EPHA2, IDO1, PTGFR, CALCA, PXK, SEMA7A, LXN, C5AR1, FPR1, LY96, TNFRSF11B, FPR2, REG3G, MEFV, PLA2G7, C3, TBXA2R, IRAK2, NLRP3, CD14, CCL21A, GSDMD, CCR1, NGFR, SMAD1, CD163, TNFRSF9, TNFRSF10B, SELE, BMP6, NFKB2, SELP…	2804	344	18082	2.83066	9.36717e-33
GOTERM_BP_DIRECT	GO:0006955~immune response	111	3.3616	1.16896e-23	CSF3, CSF2, H2-K1, CXCL13, TNF, CXCL15, VPREB3, ENDOU, FTH1, TNFSF10, TNFRSF4, B2M, SECTM1B, SECTM1A, TGTP2, TGTP1, RFX1, FCAMR, SLPI, CLEC4E, H2-D1, CD274, TNFRSF11B, TNFRSF11A, VTN, C7, CCR1, NGFR, TNFSF14, TNFSF15, TNFRSF9, TNFSF12, LIF, TNFRSF10B, PRG4, PPBP, SMAD6, BMP6, CXCL10, CXCL11, IL6, CXCL12, CD28, CD27, TNFSF9, LAT, MYD88, IL22, CXCL9, TINAGL1, CXCL1, CTSW, CXCL3, CXCL2, CXCL5, CX3CL…	2804	272	18082	2.63162	2.5343e-20
GOTERM_BP_DIRECT	GO:0032496~response to lipopolysaccharide	88	2.66505	5.01864e-22	CXCL9, CD40, ADM, CXCL1, CXCL3, CXCL13, LITAF, TNF, CXCL2, CXCL15, CXCL5, ALAD, CASP9, RPS6KA3, THBD, TRIM6, EDNRB, CASP8, CASP1, BDKRB1, LBP, LGALS9, JAK2, TNFRSF4, JUNB, TIMP4, CD96, PTGIR, SLC11A1, IRAK3, FOS, TNFRSF1B, TIRAP, TNFRSF1A, SLPI, MAPKAPK3, IL1B, MAPKAPK2, TRIB1, S100A8, TLR2, PTGES, IDO1, PTGER4, PTGFR, CEBPB, PTAFR, C5AR1, LY96, NLRC3, TNFRSF11B, TNFRSF11A, NOD2, PTGS2, CNR2, CNR…	2804	197	18082	2.88061	8.16031e-19
GOTERM_BP_DIRECT	GO:0045087~innate immune response	137	4.149	1.13534e-20	IFITM3, IFITM1, PGLYRP3, IFITM2, CSF1, TRIL, IL1RAP, PRDM1, IFIT1, IFIT3, IFIT2, TBK1, CLEC5A, DHX58, TRIM25, TRIM26, PGLYRP1, TRIM21, B2M, HERC6, ZBP1, TICAM2, RSAD2, SP110, CD180, MATK, CYBB, MR1, MID2, FCGR1, CLEC4D, SLPI, ADAM15, TRIM13, CLEC4E, S100A9, CFB, S100A8, CFD, ANKRD17, BLK, LY96, BCL10, MST1R, ZC3HAV1, MEFV, LY9, C3, SEC14L1, SLAMF7, ABL2, NLRP3, SLAMF6, CD14, SLAMF1, GSDMD, SRMS, …	2804	400	18082	2.20866	1.47685e-17
GOTERM_BP_DIRECT	GO:0009615~response to virus	50	1.51423	2.36516e-19	CHRM2, IFITM3, IFITM1, DDX3X, IFITM2, ADAR, IFIT1, TNF, CLU, IFIT3, IFIT2, IFIH1, HYAL1, HYAL2, DHX58, STMN1, PIM2, OASL1, OASL2, BATF3, TGTP2, TGTP1, RSAD2, DDX58, IRAK3, IFNG, OAS2, OAS3, XCL1, TLR3, TLR13, ODC1, DDX21, OAS1A, OAS1B, MST1R, ZC3HAV1, DDX60, CCL5, FV1, MX2, MX1, EIF2AK2, BST2, ISG20, CXCL10, BCL3, CYP1A1, LCN2, MYD88	2804	84	18082	3.83848	2.56383e-16
GOTERM_BP_DIRECT	GO:0050729~positive regulation of inflammatory response	40	1.21139	6.13439e-17	PTGER4, CCL12, CCL11, SERPINE1, TNF, ETS1, EGFR, CX3CL1, CCL9, CCL8, CCL7, CCL6, CCL5, ADORA3, HYAL2, CCL4, CCL3, CCL2, JAK2, CCR5, CCR2, TGM2, STAT5A, IL33, CDK19, ACE, IL17RA, TNFRSF1A, GPRC5B, FABP4, TNIP1, TRPV4, XCL1, TLR11, ADAM8, CD47, S100A9, TLR3, S100A8, TLR2	2804	63	18082	4.09438	5.69972e-14
GOTERM_BP_DIRECT	GO:0001525~angiogenesis	89	2.69534	4.24367e-16	ACVRL1, NRP1, COL18A1, ROBO4, CLIC4, SERPINE1, CXCL17, TNFAIP2, TSPAN12, MEOX2, SHB, SAT1, FGF2, HS6ST1, ELK3, ESM1, SHH, CASP8, SOX17, HEY1, SOX18, GJA5, ZC3H12A, KDR, LEPR, CYP1B1, HOXA7, EPHB4, CCR2, CCBE1, EGFL7, WARS, TNFRSF12A, PGF, EREG, VAV2, RHOB, MMP14, EMCN, COL4A2, ADAM15, COL4A1, NCL, COL8A1, ADAM8, ANGPTL4, EPHA1, EPHA2, HBEGF, RAMP2, CCL12, CALCRL, THY1, PTGS2, HIF1A, RASIP1, APOLD…	2804	239	18082	2.40138	3.45011e-13
GOTERM_BP_DIRECT	GO:0070098~chemokine-mediated signaling pathway	34	1.02968	6.13469e-14	CCL12, CXCL9, CCL11, CXCL17, CXCL1, CXCL3, CXCL13, CXCL2, CXCL15, CXCL5, CX3CL1, CCL9, CCL8, CCL7, CCL6, CCL5, CCL4, CCL3, CCR9, CCL2, CCR8, CCL19, CCL17, CCL21A, CCR2, CCR1, CCL22, CCL20, GPR35, PPBP, CXCL10, CXCL11, CXCL12, XCL1	2804	55	18082	3.98643	4.43333e-11
GOTERM_BP_DIRECT	GO:0006935~chemotaxis	53	1.60509	1.28098e-13	CXCL9, CXCL17, CXCL3, CXCL13, CXCL2, CXCL15, CXCL5, CX3CL1, CXCL16, AMOT, CYSLTR1, CCRL2, CCR9, C3AR1, CCR8, LGALS9, CCR5, CCR2, IL16, XCL1, S100A9, S100A8, CX3CR1, CCL12, CCL11, PTAFR, C5AR1, FPR1, CXCR4, CXCR6, FPR2, CCL9, CCL8, CCL7, CCL6, CCL5, CXCR3, CCL4, CXCR2, S1PR1, CCL3, CCL2, PIP5K1C, CCL17, CCR1, CMTM8, XCR1, CCL22, CCL20, CXCL10, CXCL11, CXCL12, FGF10	2804	118	18082	2.89643	8.33148e-11
GOTERM_BP_DIRECT	GO:0043123~positive regulation of I-kappaB kinase/NF-kappaB signaling	61	1.84737	2.31346e-13	CD40, TRAF3IP2, LITAF, TNF, GJA1, TBK1, CASP8, NUP62, TNFSF10, CASP1, TRIM25, PIM2, IKBKE, TGM2, SECTM1A, TICAM2, RIPK2, PRKCB, PLEKHG5, PRKCE, TNFRSF19, SHISA5, RHOC, MID2, TIRAP, TNFRSF1A, IL1A, GPRC5B, TRAF6, IL1B, TRAF5, TRIM13, TLR6, TLR3, BIRC2, CARD11, LTF, ANKRD17, RNF31, LPAR1, BCL10, ZC3HAV1, NOD2, MALT1, RELA, UBD, HMOX1, ABL2, RIPK1, CCL19, CCL21A, PLK2, NEK6, CARD9, MIB2, CFLAR, BST2…	2804	149	18082	2.64005	1.32219e-10
GOTERM_BP_DIRECT	GO:0030593~neutrophil chemotaxis	38	1.15082	2.43947e-13	CCL12, CCL11, ITGAM, CSF3R, C5AR1, CXCL1, TREM3, CXCL3, CXCL2, TREM1, CXCL15, CX3CL1, CCL9, CCL8, CCL7, CCL6, CCL5, CCL4, CXCR2, CCL3, SPP1, PDE4B, CCL2, CCL19, CCL17, CCL21A, CCL22, FCER1G, EDN3, CCL20, PDE4D, PPBP, FCGR3, IFNG, IL1B, S100A9, S100A8, ITGA9	2804	69	18082	3.55143	1.32219e-10
GOTERM_BP_DIRECT	GO:0035458~cellular response to interferon-beta	28	0.847971	4.64074e-13	IFIT1, IFIT3, GM12185, TRIM6, GM4841, GBP2, GM5431, 9930111J21RIK1, GBP3, GBP6, TGTP2, PNPT1, TGTP1, IFI204, IFI205, STAT1, TREX1, IFI203, IRGM2, IRGM1, IFI47, IFI202B, IIGP1, F830016B08RIK, IRF1, IGTP, GM4951, TLR3	2804	41	18082	4.40395	2.3218e-10
GOTERM_BP_DIRECT	GO:0045071~negative regulation of viral genome replication	24	0.726832	1.47968e-12	IFITM3, IFITM1, RNASEL, IFITM2, RSAD2, MX2, EIF2AK2, ADAR, ISG15, OAS1B, ZC3HAV1, TNF, ISG20, PARP10, BST2, FAM111A, TRIM6, PLSCR1, MAVS, SLPI, OAS3, CCL5, OASL1, LTF	2804	32	18082	4.83648	6.87419e-10
GOTERM_BP_DIRECT	GO:0045944~positive regulation of transcription from RNA polymerase II promoter	236	7.14718	3.83999e-12	EHF, GABPB1, BACH1, IKZF4, ELK3, RPS6KA3, SPIC, TBK1, RPS6KA5, SOX17, SOX18, CREB3L1, AKT2, MYC, NAMPT, ZC3H12A, SOX9, HOXA7, CCNL1, JUNB, CDON, MEF2A, DAXX, SLC11A1, IFRD1, SOX11, SOX12, BHLHA15, SFRP2, ATF3, SKAP1, ATF4, BEX2, PRKDC, PIK3R2, GATA2, HIF1A, PLAC8, PATZ1, ZBTB7C, STAT5A, WNT10B, EGR2, XBP1, BCL11B, FOXF2, NR2F1, LIF, NFATC2, INO80, SMARCA2, ELL3, FOSL2, FOSL1, CD28, REL, HAMP, ACV…	2804	995	18082	1.52953	1.66502e-09
GOTERM_BP_DIRECT	GO:0051607~defense response to virus	62	1.87765	2.08649e-11	IFITM3, CD86, CXCL9, CD40, IFITM1, IFITM2, ADAR, IFIT1, IFIT3, IFIT2, IFIH1, TBK1, HYAL2, DHX58, IL12B, TRIM25, OASL1, OASL2, ZBP1, IFNAR2, TICAM2, RSAD2, DDX58, NCR1, PLSCR1, IFNG, OAS2, CD8A, OAS3, IRF1, IRF5, TLR3, TRIM34A, TRIM56, RNASEL, SLFN8, NLRC5, OAS1A, OAS1B, ZC3HAV1, DDX60, SAMHD1, SLFN9, OAS1G, PMAIP1, NLRP3, FV1, IL33, MX2, STAT2, CARD9, MX1, EIF2AK2, ISG15, PML, BST2, ISG20, CXCL10…	2804	167	18082	2.39411	8.48156e-09
GOTERM_BP_DIRECT	GO:0071222~cellular response to lipopolysaccharide	71	2.15021	7.23285e-11	CD86, CD40, CSF3, CSF2, CD80, SERPINE1, TNFAIP3, CXCL3, LITAF, TNF, CXCL2, ICAM1, CXCL16, ZFP36, EDNRB, ZC3H12A, PDE4B, IL12B, TSPO, LBP, JAK2, B2M, CAMP, GBP6, TICAM2, RIPK2, PDE4D, CD180, TNFRSF1B, PLSCR1, GBP10, IFNG, FCGR4, SHPK, TRAF6, NCL, PLSCR4, CMPK2, IRF8, ADAM9, TLR5, PPARD, CX3CR1, CEBPB, SGMS1, LY96, RELA, ZFP709, SBNO2, TBXA2R, CCL2, STAP1, NLRP3, CD14, GBP2, XBP1, CDK19, NOS2, CCL2…	2804	209	18082	2.19069	2.7672e-08
GOTERM_BP_DIRECT	GO:0045766~positive regulation of angiogenesis	49	1.48395	1.04917e-10	ACVRL1, BTG1, ITGB3, SERPINE1, ADM, ETS1, FGF2, CX3CL1, CYSLTR1, HYAL1, ZC3H12A, KDR, C3AR1, CYP1B1, CAMP, CCBE1, PRKCB, SPHK1, CYBB, F3, PGF, TNFRSF1A, RHOB, IL1A, SFRP2, IL1B, EPHA1, CX3CR1, RAMP2, CCL11, NOTCH4, C5AR1, ALOX12, GATA2, HIF1A, THBS1, ADD1, C3, TBXA2R, CCL5, CXCR3, CXCR2, HMOX1, PLCG1, XBP1, CMA1, VEGFC, LRG1, TEK	2804	121	18082	2.61143	3.79101e-08
GOTERM_BP_DIRECT	GO:0042127~regulation of cell proliferation	74	2.24107	2.37509e-10	CXCL9, B4GALT1, CSF2, TES, SERPINE1, TNC, PRDM1, CXCL3, FOXM1, BRCA2, CXCL13, SAT1, TNF, CXCL2, CXCL15, CXCL5, NR3C2, SHH, SOX9, JUNB, JAK1, MATK, TNFRSF1B, GNL3, TNFRSF1A, DUSP22, FGR, HCK, SFRP2, LCK, SGK1, PPARD, BLK, LAMA5, TCF7, IL4RA, TNFRSF11B, TNFRSF11A, PTGS2, HIF1A, NDRG1, EGFR, PTGS1, CHST11, ABL2, BID, S100A11, JAG2, EGLN3, SMAD4, SRMS, NOS2, JUP, PTCH1, TNFRSF9, TNK2, ADAM33, WNT7A, …	2804	227	18082	2.1022	8.1303e-08
GOTERM_BP_DIRECT	GO:0008285~negative regulation of cell proliferation	108	3.27075	3.13699e-10	IFITM3, IFITM1, TES, FGF2, TNF, IFIT3, CDH5, GJA1, PTTG1, FTH1, ADORA1, CYP1B1, PIM2, SOX9, MAP2K1, IGFBP3, MAGI2, EREG, SFRP2, PTGES, ZFP503, STK4, NDRG1, SLC9A3R1, BRIP1, HMOX1, NDN, NFE2, SMAD1, SMAD4, BCL11B, TGFB3, VDR, CAV2, PTCH1, CAV1, TNFRSF9, GLMN, HMGA1, LIF, EIF2AK2, SMAD6, SMARCA2, FOSL1, H19, IL6, BMP2, NOX4, FGFR3, FGF10, ACVRL1, PTPRU, CDKN1A, RARG, B4GALT1, BTG1, ADM, PTH1R, PTPR…	2804	384	18082	1.81368	1.02015e-07
GOTERM_BP_DIRECT	GO:0071347~cellular response to interleukin-1	37	1.12053	3.54554e-10	CEBPB, CCL12, CCL11, SAA3, SERPINE1, HIF1A, CXCL2, TANK, CX3CL1, RELA, ICAM1, CCL9, CCL8, CCL7, CCL6, HYAL1, MYC, CCL5, HYAL2, CCL4, ZC3H12A, CCL3, CCL2, HAS2, SOX9, CCL19, CCL17, CCL21A, CAMP, CCL22, CCL20, KLF2, NFKB1, IL6, IRF1, LCN2, XCL1	2804	80	18082	2.9825	1.0981e-07
GOTERM_BP_DIRECT	GO:0042832~defense response to protozoan	21	0.635978	3.73551e-10	GBP6, BATF2, CD40, GBP7, GBP9, SLC11A1, IRGM2, IL4RA, TSPAN32, IIGP1, BATF, IL6, GBP10, IFNG, BCL3, TLR12, IL12B, IRF8, CD37, GBP2, GBP3	2804	30	18082	4.51405	1.10435e-07
GOTERM_BP_DIRECT	GO:0034097~response to cytokine	37	1.12053	5.43424e-10	ITIH4, CD274, TNFRSF11A, PTGS2, RELA, RELB, CXCL16, SERPINA3C, SERPINA1B, SERPINA3F, CCL5, TIMP1, SKIL, JUNB, TIMP4, IL12RB2, XCR1, STAT1, STAT3, SERPINA3K, SERPINA3M, LIFR, FOS, SERPINA3N, SERPINA3G, OSMR, PML, SERPINA3I, NFKB1, NFKB2, FOSL1, GNAO1, MAPKAPK3, MAPKAPK2, REL, IL6ST, PTGES	2804	81	18082	2.94568	1.53671e-07
GOTERM_BP_DIRECT	GO:0007249~I-kappaB kinase/NF-kappaB signaling	21	0.635978	2.04655e-09	RIPK3, ROCK2, RIPK2, CARD9, NLRC3, BCL10, TANK, MALT1, NFKB1, TIRAP, NFKB2, RELB, TIFAB, IRAK2, TNIP2, IRF1, TRAF6, BCL3, TIFA, REL, AZI2	2804	32	18082	4.23192	5.54615e-07
GOTERM_BP_DIRECT	GO:0070374~positive regulation of ERK1 and ERK2 cascade	62	1.87765	4.74969e-09	NRP1, ITGB3, ARRB1, ADRA1A, FGF2, CX3CL1, ICAM1, BMPER, GLIPR2, KDR, FGA, MAP2K1, RIPK2, FGG, TIRAP, IL1A, IL1B, XCL1, CD44, TLR2, SEMA7A, CCL12, CCL11, C5AR1, PDGFB, NOD2, EGFR, RAP1B, C3, CCL9, CCL8, CCL7, CCL6, CCL5, PDGFD, P2RY1, CCL4, GCNT2, CCL3, CCL2, ABL2, CCL19, CCL17, CCL21A, MAPK3, SLAMF1, CCR1, NQO2, CCL22, ANGPT1, CCL20, CFLAR, EPOR, IL6, BMP2, TRPV4, FGF18, NOX4, TEK, FGFR4, FGFR3, …	2804	188	18082	2.12668	1.23568e-06
GOTERM_BP_DIRECT	GO:0008284~positive regulation of cell proliferation	136	4.11872	5.60282e-09	CSF3, CSF2, CSF1, ROGDI, TNC, IRS2, ETS1, FGF2, TNF, CLU, FGF7, EDNRB, MYC, KDR, NUDT16, SOX9, PRKACA, TNS3, TPD52, SOX11, LIFR, PGF, EREG, SFRP2, MYCN, SMO, CLDN7, KIF20B, EPHA1, IL6ST, ATF3, OPTN, PTGFR, CALCRL, NOP2, PDGFB, ALOX12, HIF1A, EFNB2, PLAC8, SDCBP, PDGFD, WNT2, TRPM4, STAT5A, CBX8, WNT10B, XBP1, CAV3, WNT3A, ST8SIA1, LIF, CDC7, CXCL10, IL6, CXCL12, ID2, FGF18, ACER3, SP6, FGFR4, FGF…	2804	542	18082	1.61811	1.40157e-06
GOTERM_BP_DIRECT	GO:0071356~cellular response to tumor necrosis factor	43	1.30224	5.88978e-09	HDAC4, CCL12, CALCA, CCL11, SGMS1, THBS1, TANK, CX3CL1, RELA, ICAM1, CCL9, ZFP36, CCL8, CCL7, CCL6, HYAL1, CCL5, HYAL2, CCL4, ZC3H12A, CCL3, CCL2, HAS2, INPP5K, RIPK1, CCL19, CCL17, CCL21A, CAMP, ACTR3, CCL22, VCAM1, CCL20, KLF2, NFKB1, IL6, FABP4, IRF1, LCN2, XCL1, DBN1, BIRC2, BIRC3	2804	110	18082	2.52083	1.41878e-06
GOTERM_BP_DIRECT	GO:0030335~positive regulation of cell migration	65	1.9685	7.2017e-09	COL18A1, TNFAIP6, CSF1, IRS1, ITGB3, IRS2, LAMC2, ETS1, SYNE2, CX3CL1, CXCL16, AKT2, FAM110C, KDR, C3AR1, JAK2, SEMA6B, SEMA6C, MAP2K1, ABCC1, SPHK1, MMP3, PTP4A1, FGR, MMP14, RUFY3, ITGA5, EPHA1, HBEGF, CD274, SEMA7A, CCL11, SEMA3C, ZFP703, LEF1, PDGFB, SEMA3G, CXCR4, ALOX12, FURIN, THBS1, EGFR, SDCBP, PODXL, CCL5, PDGFD, NTF3, S1PR1, GCNT2, CCL3, HAS2, CCR1, XBP1, HSPA5, NTRK3, MCAM, SEMA4C, SE…	2804	203	18082	2.06484	1.65209e-06
GOTERM_BP_DIRECT	GO:0032760~positive regulation of tumor necrosis factor production	29	0.878256	7.36635e-09	SASH3, H2-T23, PTAFR, LY96, NOD2, CLU, CCL4, CCL3, CCL2, IL12B, RIPK1, LGALS9, LBP, CCL19, CD14, JAK2, CCR5, FCER1G, RIPK2, CARD9, TIRAP, TNFRSF1A, CD2, MAVS, IFNG, NCL, TLR3, MYD88, TLR2	2804	59	18082	3.16967	1.65209e-06
GOTERM_BP_DIRECT	GO:0042981~regulation of apoptotic process	64	1.93822	7.86696e-09	ROBO4, CD40, HIP1, CASP9, CASP12, CASP8, MYC, CASP4, CASP1, DIP2A, SKP2, BCL2A1A, TNFRSF4, CARD10, LEFTY1, APAF1, RIPK2, NME3, IRAK3, NME4, ANK2, TNFRSF1B, FBXO10, TNFRSF1A, SFRP2, LCK, TRAF6, TRAF5, SGK1, BIRC2, CARD11, BIRC3, PHLPP1, ANP32A, LRP5, TNFRSF11B, BCL10, TNFRSF11A, NOD2, NOL3, MALT1, BCL2L12, BCL2L11, IRAK2, NTF3, PMAIP1, BID, LCMT1, GDF10, GDF15, TNFRSF9, CARD9, EIF2AK2, TNFRSF10B, …	2804	199	18082	2.07394	1.70556e-06
GOTERM_BP_DIRECT	GO:0060326~cell chemotaxis	34	1.02968	1.28094e-08	CCL12, CXCL9, SAA3, LEF1, FPR1, LPAR1, PDGFB, CXCL1, FPR2, CXCL13, CXCL2, CXCL5, CX3CL1, CCL9, CCL8, CCL6, CCL4, CCL3, CCL2, PIP5K1A, CCL19, ABCC1, CCL22, VCAM1, CCL20, RHOG, CXCL10, CXCL11, CXCL12, SAA1, XCL1, SAA2, EPHA2, HBEGF	2804	78	18082	2.81095	2.6875e-06
GOTERM_BP_DIRECT	GO:0071346~cellular response to interferon-gamma	31	0.938825	1.81392e-08	CCL12, CCL11, H2-Q7, CX3CL1, CCL9, CCL8, CCL7, CCL6, MYC, CCL5, CCL4, CCL3, CCL2, IL12B, CCL19, GBP2, CCL17, GBP4, CCL21A, GBP3, GBP6, GBP5, GBP8, CCL22, GBP7, NOS2, CCL20, GBP9, GBP10, XCL1, TLR3	2804	68	18082	2.93982	3.6868e-06
GOTERM_BP_DIRECT	GO:0006915~apoptotic process	138	4.17929	4.5659e-08	GPR65, UBE2D3, NUDT2, FAIM2, TNF, IFIT2, GJA1, AKT2, CHEK2, ZC3H12A, TNFSF10, PIM1, PIM3, MAP3K8, PIM2, CHAC1, PGLYRP1, PHLDA1, MEF2A, DAXX, SEMA6A, PRKCB, SP110, DAPK2, SHISA5, FBXO10, EDAR, SFRP2, TRIB3, S100A9, SQSTM1, S100A8, EPHA2, BEX2, USP53, C5AR1, ADRB1, TNFRSF11B, BCL10, STK4, BCL2L12, BCL2L11, NUAK2, BAG3, HMOX1, PMAIP1, RIPK1, MAP2K6, NGFR, PLK3, XBP1, GADD45B, TNFRSF9, TNFSF12, SIAH2…	2804	570	18082	1.56125	8.99897e-06
GOTERM_BP_DIRECT	GO:0007155~cell adhesion	121	3.66445	5.88331e-08	CSF3R, ZAN, ITGA2B, TNC, ICAM4, F11R, ICAM1, CDH5, CDH3, CYP1B1, EPHB4, CDON, TMEM8B, CD96, CD93, PRKCE, OMD, ATP1B2, ATP1B1, OLFM4, BCAN, ADAM15, SPECC1L, NINJ1, COL8A1, ADAM9, EPHA1, EPHA2, COL13A1, FBLIM1, PXN, THY1, PCDH12, PCDH19, LY9, PCDH18, EFNB2, VTN, NUAK1, PODXL, ABL2, IGFBP7, PIP5K1C, MYH10, SLAMF1, VCAM1, JUP, MCAM, BMX, SELE, IGSF11, SELP, GP9, SELL, PTK7, FAT2, CD22, ADA, LGALS3BP,…	2804	485	18082	1.60884	1.12544e-05
GOTERM_BP_DIRECT	GO:0071407~cellular response to organic cyclic compound	32	0.96911	6.73219e-08	CEBPB, CCL12, NOD2, TNF, GLI2, RAP1B, P2RY6, CASP8, SOCS1, AKT2, CCL5, P2RY1, CCL3, CYP1B1, STAT5A, MSR1, WNT10B, SMAD1, SLC16A1, NOS2, TIPARP, STAT1, STAT3, SMAD9, AXIN2, NFKB1, P2RX7, NFKBIA, BMP2, IL1B, CYP1A1, ALPL	2804	75	18082	2.75142	1.25103e-05
GOTERM_BP_DIRECT	GO:0016310~phosphorylation	145	4.39128	8.43672e-08	DGKG, AMHR2, PANK1, TESK2, STK19, RPS6KA3, RPS6KA6, RPS6KA5, TBK1, CLP1, AKT2, CHEK2, CDK20, PDK4, KDR, PIM3, MAP3K8, PIP4K2B, PIM2, NEK3, PRKACA, MAP3K6, SEPHS2, ROS1, EPHB4, MAP3K4, PDK2, MAP2K3, MAP2K1, CDKL5, PRKCB, PRKCE, DAPK2, MATK, DYRK1B, DGKZ, MAPKAPK3, SHPK, MAPKAPK2, CMPK2, SIK1, EPHA1, ALPK1, EPHA2, BLK, PRKDC, STK39, AK4, MST1R, STK4, DGUOK, NUAK1, NUAK2, STK36, PMVK, PIP5K1A, ABL2,…	2804	612	18082	1.52787	1.52423e-05
GOTERM_BP_DIRECT	GO:0016477~cell migration	58	1.75651	3.74796e-07	NRP1, ARF4, ITGB3, PTPRK, TREM3, PVR, TREM1, PSTPIP2, NUP62, KDR, BDKRB1, IL12B, JAK2, JAK3, TNS3, JAK1, APC2, MATK, FNDC3B, VAV2, MMP14, SPATA13, SPECC1L, FSCN1, ITGA7, ADAM9, CD47, ERG, CD44, EPHA2, HBEGF, LAMA5, CD63, SDC2, ASAP3, CXCR4, THBS1, EFNB2, PODXL, S1PR1, ABL2, PLCG1, SRGAP1, CTHRC1, ST14, SRMS, JUP, TNK2, NFATC2, FMNL3, CD24A, GOLPH3, CDK5, PTK7, SNAI2, CD248, TMEM18, FGFR4	2804	191	18082	1.95823	6.4808e-05
GOTERM_BP_DIRECT	GO:0035455~response to interferon-alpha	11	0.333131	3.85476e-07	IFNAR2, IFITM3, BST2, TGTP2, PLSCR1, IFITM1, IFITM2, TGTP1, LAMP3, EIF2AK2, ADAR	2804	12	18082	5.91126	6.4808e-05
GOTERM_BP_DIRECT	GO:0010628~positive regulation of gene expression	101	3.05875	3.88609e-07	CSF2, CSF1, SERPINE1, TNC, PRDM1, FGF2, TNF, GJA1, CDH3, SOX17, LAMP3, AKT2, ZC3H12A, SOX9, LGALS9, PIAS3, MAP2K1, OSR1, SLC11A1, ANK2, SOX11, PRKAB1, EDAR, MYCN, SMO, ATF3, ATF4, PTGFR, PDGFB, ALOX12, HIF1A, MUSTN1, STAP1, SEC16B, SMAD1, TGFB3, VDR, WNT3A, BCL11A, CAV1, LIF, NFATC2, NFKB1, IL6, BMP2, ID2, TRPV4, LCN2, CD28, TCF3, FGFR4, OGT, RARG, DDX3X, ITGB3, PIK3CB, CD3E, TRIM6, SHH, CYP26B1,…	2804	399	18082	1.63236	6.4808e-05
GOTERM_BP_DIRECT	GO:0043065~positive regulation of apoptotic process	88	2.66505	4.34944e-07	RARG, B4GALT1, DDX3X, ADM, TNF, CLU, IFIT2, CASP9, CASP12, CASP8, SMPD1, TNFSF10, CASP1, ARL6IP5, CYP1B1, CTLA4, TSPO, BCL2A1D, BCL2A1A, JAK2, BCL2A1B, PHLDA1, TGM2, EIF5A, DAXX, TNFRSF12A, RIPK2, SP110, IGFBP3, PAWR, DUSP6, RHOB, CLIP3, ALDH1A3, PLSCR1, SFRP2, IFNG, TRAF6, IL1B, RARB, PDE5A, IRF5, NUPR1, TLR3, IDO1, ZFP346, PRKDC, LPAR1, ADRB1, ALOX12, BCL10, PTGS2, STK4, HIF1A, SAV1, SLC9A1, BC…	2804	335	18082	1.69397	7.07219e-05
GOTERM_BP_DIRECT	GO:0051092~positive regulation of NF-kappaB transcription factor activity	39	1.1811	4.83169e-07	RNF31, CD40, CAMK2A, BCL10, NOD2, TNFRSF11A, IL1RAP, CLU, TNF, MALT1, RELA, ICAM1, RPS6KA5, IRAK2, NLRP3, TRIM25, RIPK1, RIPK3, RIPK2, PRKCB, SPHK1, CARD9, EIF2AK2, IRAK3, CFLAR, MID2, TIRAP, PSMA6, TRAF6, IL1B, TRAF5, TRIM13, ADAM8, RHEBL1, TLR3, MYD88, CARD11, TLR2, LTF	2804	109	18082	2.30731	7.55722e-05
GOTERM_BP_DIRECT	GO:0031663~lipopolysaccharide-mediated signaling pathway	18	0.545124	4.88013e-07	CCL12, STAT1, RIPK2, PRKCE, LY96, MAPK14, TNF, NFKBIA, CD6, IRAK2, CCL5, IL1B, CCL3, CCL2, LBP, CD14, MYD88, MAPK3	2804	31	18082	3.74437	7.55722e-05
GOTERM_BP_DIRECT	GO:0045429~positive regulation of nitric oxide biosynthetic process	22	0.666263	7.88136e-07	H2-M3, SOD2, KLF4, PTGS2, TNF, CLU, EGFR, KLF2, AGT, ASS1, ICAM1, SMPD3, IL6, IFNG, DDAH2, AKT2, IL1B, PTX3, JAK2, TLR5, ULBP1, TLR2	2804	45	18082	3.15267	0.000117591
GOTERM_BP_DIRECT	GO:0006468~protein phosphorylation	134	4.05815	7.95513e-07	EPHB6, AMHR2, RORC, TESK2, RPS6KA3, RPS6KA6, RPS6KA5, TBK1, AKT2, CHEK2, PIM1, CDK20, PDK4, KDR, PIM3, MAP3K8, PIM2, NEK3, PRKACA, MAP3K6, ROS1, EPHB4, MAP3K4, PDK2, MAP2K3, MAP2K1, CDKL5, PRKCB, PRKCE, DAPK2, IGFBP3, MATK, DYRK1B, PRKAB1, MAPKAPK3, MAPKAPK2, SIK1, TRIB3, EPHA1, ALPK1, TRIB1, EPHA2, BLK, PXK, NPR1, PDGFB, STK39, MST1R, STK4, DGUOK, NUAK1, NUAK2, STK36, IRAK2, ABL2, RIPK1, TRPM6, …	2804	576	18082	1.50021	0.000117591
GOTERM_BP_DIRECT	GO:0050728~negative regulation of inflammatory response	33	0.999394	9.83217e-07	PTGER4, IL22, CALCRL, MVK, TNFAIP6, WFDC1, TNFAIP3, AOAH, MEFV, ETS1, SIGLECE, RABGEF1, SOCS3, ZFP36, CNR2, ADORA1, NLRP3, LGALS9, PGLYRP1, IER3, CTLA2A, NR1H4, TNFRSF1B, NFKB1, TNFRSF1A, ADORA2A, IL2RA, SMPDL3B, HAMP, CD44, ADA, PTPN2, PPARD	2804	87	18082	2.44604	0.000142108
GOTERM_BP_DIRECT	GO:0048661~positive regulation of smooth muscle cell proliferation	31	0.938825	1.32643e-06	HDAC4, CALCRL, ITGB3, PTAFR, PDGFB, ALOX12, PTGS2, THBS1, HIF1A, FGF2, TNF, EGFR, CX3CL1, MYC, CCL5, PDGFD, NAMPT, RBPMS2, S1PR1, C3AR1, HMOX1, SKP2, TGM2, STAT1, EREG, IL6, NR4A3, TRAF6, ID2, MYD88, HBEGF	2804	80	18082	2.49885	0.000187546
GOTERM_BP_DIRECT	GO:0007204~positive regulation of cytosolic calcium ion concentration	47	1.42338	1.40113e-06	PTGER4, GLP1R, PTGFR, C5AR1, CXCL17, FPR1, ADM, CXCL1, FPR2, PTH1R, CXCL3, CXCL13, GATA2, PKD1, CXCL2, ADRA1A, GNA13, GJA1, CCKAR, EDNRB, TBXA2R, P2RY2, CXCR3, P2RY1, CXCR2, CCL3, KDR, BDKRB2, C3AR1, ABL2, CCR8, JAK2, CCR5, JAK3, TRPM4, CCR1, EIF5A, PTGIR, FZD2, CAV3, GPR35, TRPC2, AGT, EPOR, CD24A, TRPV4, IL1B	2804	148	18082	2.04788	0.000193892
GOTERM_BP_DIRECT	GO:0002237~response to molecule of bacterial origin	11	0.333131	1.43633e-06	CD24A, H2-M3, TAP2, TNFAIP3, CXCL1, BCL10, CD14, CXCL2, B2M, MALT1, TLR2	2804	13	18082	5.45655	0.000194623
GOTERM_BP_DIRECT	GO:0048247~lymphocyte chemotaxis	18	0.545124	1.57148e-06	CCL12, CCL11, CCL22, CCL20, CX3CL1, CXCL16, CCL9, CCL8, CCL7, CCL6, CCL5, CCL4, CCL3, CCL2, ADAM8, CCL19, CCL17, CCL21A	2804	33	18082	3.51744	0.00020859
GOTERM_BP_DIRECT	GO:0042060~wound healing	34	1.02968	2.24289e-06	B4GALT1, SDC4, BNC1, SERPINE1, TNC, ADRB1, CXCL2, FGF2, EGFR, CX3CL1, ELK3, FGF7, CDH3, MUSTN1, TIMP1, SERPINB2, CCL20, TGFB3, CAV1, SLC11A1, ARHGEF19, NBEAL2, TREML1, MMP12, IL6, VANGL2, LOX, PTK7, FCGR4, EPPK1, S100A8, PPARD, FGF10, ITGA9	2804	94	18082	2.33249	0.000291755
GOTERM_BP_DIRECT	GO:0019221~cytokine-mediated signaling pathway	46	1.3931	2.33885e-06	CX3CR1, CCL12, IL1RN, LRRC4, IL1F9, IL20RB, CSF2RB, IL1RAP, CX3CL1, RELA, SOCS3, PODNL1, SOCS1, CCL2, JAK2, LRRC4C, JAK3, SOCS7, SH2B2, JAK1, CCR2, STAT5A, CISH, STAT1, IL1R1, STAT3, RTN4RL2, LIFR, IRAK3, IL17RE, F3, ASPN, IIGP1, TNFRSF1A, EREG, CSF2RB2, IL1A, IL6, KLF6, RTN4RL1, TRAF6, IL1B, IRF5, IL6ST, MYD88, CD44	2804	146	18082	2.03176	0.000294452
GOTERM_BP_DIRECT	GO:0046330~positive regulation of JNK cascade	28	0.847971	2.35417e-06	DUSP19, DIXDC1, NOD2, TNF, LMNB1, RIPK1, CCL19, CCL21A, SLAMF1, MAP4K2, GADD45B, GADD45A, RIPK2, WNT7B, CARD9, TNFRSF19, WNT7A, TIRAP, GADD45G, DUSP22, EDAR, IL1A, CEACAM1, TRPV4, IL1B, CD27, TLR3, MYD88	2804	70	18082	2.57946	0.000294452
GOTERM_BP_DIRECT	GO:0035456~response to interferon-beta	9	0.272562	2.56664e-06	IFNAR2, IFITM3, BST2, PLSCR1, IFITM1, IFITM2, STAT1, XAF1, IKBKE	2804	9	18082	6.44864	0.000314971
GOTERM_BP_DIRECT	GO:0031295~T cell costimulation	15	0.45427	3.64943e-06	CD274, TNFSF14, CAV1, CD80, CD3E, SPN, EFNB2, CD24A, CD5, CD28, CCL19, LGALS8, ICOS, CCL21A, CARD11	2804	25	18082	3.86919	0.000439554
GOTERM_BP_DIRECT	GO:0035556~intracellular signal transduction	97	2.93761	4.95897e-06	DGKG, PREX2, RPS6KA3, ZFP36, RASSF1, RPS6KA6, RPS6KA5, DEPTOR, AKT2, PRKACA, RGS9, TNS3, MAP3K4, GUCY1A2, WSB1, CISH, PRKCB, PRKCE, DAPK2, DGKZ, ADCY9, SPATA13, SIK1, NPR1, STK39, TWF2, STK4, RASGRP2, RASGRP4, SDCBP, SOCS3, NUAK1, NUAK2, SOCS1, RACGAP1, HMOX1, PLCG1, SOCS7, MARK1, SMAD4, DCLK3, BMX, SMAD7, GPR182, CSPG4, PLCH2, LAT, SIRPB1A, DDX3X, MAST4, MAST3, PLEK, PRKAG2, MCF2L, TLK2, JAK2, J…	2804	400	18082	1.5638	0.00058642
GOTERM_BP_DIRECT	GO:0000122~negative regulation of transcription from RNA polymerase II promoter	158	4.78498	6.60942e-06	TXN1, HDAC10, PRDM1, TNF, BACH1, ETS2, ELK4, ZFP36, EDNRB, SALL2, ZFP281, SOX17, SOX18, MYC, SOX9, HOXA7, JUNB, MEF2A, EOMES, HES6, DAXX, OSR1, CTNNBIP1, ARID5B, SOX11, FOXP4, OVOL1, EID1, SMO, RFX5, TIMELESS, ZFP174, SIK1, TRIB3, SQSTM1, ATF3, TCF7, GATA2, ZBTB4, HIF1A, GLIS2, HIVEP1, SKIL, CBX8, CBX7, WNT10B, PLK3, CBX6, XBP1, SMAD4, MYPOP, VDR, BCL11A, PTCH1, CAV1, CBX2, NR2F1, NFATC2, NR2F2, …	2804	729	18082	1.39765	0.000767637
GOTERM_BP_DIRECT	GO:0034341~response to interferon-gamma	15	0.45427	6.77763e-06	CD86, IFITM3, TGTP2, IFITM1, IFITM2, TGTP1, GCH1, SLC11A1, IRGM2, MEFV, CXCL16, BST2, UBD, CCL5, TRIM21	2804	26	18082	3.72037	0.000773363
GOTERM_BP_DIRECT	GO:0008630~intrinsic apoptotic signaling pathway in response to DNA damage	23	0.696548	7.04736e-06	MBD4, PRKDC, SOD2, TNFRSF1B, BRCA2, TNF, PML, TNFRSF1A, CASP9, PNP, BCL2L11, CHEK2, MYC, E2F1, HMOX1, PMAIP1, SFN, BCL2A1D, BCL2A1A, IKBKE, BCL2A1B, IER3, EPHA2	2804	54	18082	2.74665	0.000790277
GOTERM_BP_DIRECT	GO:0030154~cell differentiation	167	5.05754	7.49326e-06	TDRKH, EHF, CXCL17, RORC, BZW2, ETS1, FGF2, ELK3, ELK4, SPIC, RNF114, ZFP281, ALKBH1, DPYSL2, ZC3H12A, STMN1, KDR, SOX9, ROS1, MEF2A, SEMA6B, EOMES, HES6, TLE3, SEMA6C, SEMA6A, OSR1, IFRD1, MATK, SOX11, PGF, EREG, EDAR, EID1, SFRP2, ZFP41, RUFY3, SIK1, SQSTM1, NGEF, EPHA2, BLK, SEMA7A, COL13A1, SDC2, NOTCH4, NEDD4L, EFNA5, GATA2, SPATA5, HIF1A, RASGRP4, SLC9A1, GLIS2, EFNB2, SBNO2, RACGAP1, MORC1…	2804	780	18082	1.38067	0.000826037
GOTERM_BP_DIRECT	GO:0007166~cell surface receptor signaling pathway	60	1.81708	8.99595e-06	GLP1R, VIPR1, VIPR2, CD3G, PTH1R, TSPAN12, CXCL13, CD3E, CD3D, SPN, CYSLTR1, NUP62, IL12B, CD37, CD53, LAG3, SEMA6A, FCER1G, EDN3, NPY1R, TNFRSF1B, OSMR, TIRAP, TNFRSF1A, FCGR1, FCGR3, SMO, MAPKAPK3, LCK, CD8A, EPHA1, CD101, CD274, CALCRL, NPR1, ACVR1B, EGFR, CD79B, CD79A, CXCR3, TSPAN7, CXCR2, PLXNA2, GPR157, KLRG1, FZD2, FZD7, GLMN, AGT, CD24A, CD4, TSPAN13, ARTN, CLCF1, TSPAN18, TSPAN17, IL17F…	2804	219	18082	1.76675	0.000974275
GOTERM_BP_DIRECT	GO:0002548~monocyte chemotaxis	19	0.575409	9.13757e-06	CCL12, CALCA, CCL11, CCL22, CCL20, PDGFB, CX3CL1, CCL9, CCL8, CCL7, CCL6, CCL4, CCL3, XCL1, CCL2, CCL19, CCL17, CCL21A, CCR2	2804	40	18082	3.06311	0.000974275
GOTERM_BP_DIRECT	GO:0050731~positive regulation of peptidyl-tyrosine phosphorylation	34	1.02968	1.30302e-05	NRP1, CSF3, ITGB3, CD80, PDGFB, NOD2, EFNA5, CD3E, LRP8, ICAM1, VTN, FGF7, NTF3, JAK2, ANGPT1, RIPK2, CAV2, TNK2, OSM, LIF, VEGFC, AGT, CD24A, IL6, CD4, EHD4, HCLS1, CSPG4, ITGA5, AGRN, FGFR3, CD44, FGF10, HBEGF	2804	101	18082	2.17083	0.00136691
GOTERM_BP_DIRECT	GO:0032729~positive regulation of interferon-gamma production	22	0.666263	1.33362e-05	SASH3, TICAM2, RIPK2, PDE4D, SLC11A1, H2-M3, CD3E, TNF, IL27RA, IL1B, BCL3, PDE4B, IL12B, KLRE1, IRF8, TNFSF9, SLAMF6, CD14, ULBP1, IL18R1, IL12RB2, CCR2	2804	52	18082	2.72827	0.0013768
GOTERM_BP_DIRECT	GO:0042102~positive regulation of T cell proliferation	25	0.757117	1.48269e-05	SASH3, CD86, CD274, CD80, CD3E, SPN, PNP, CCL5, IL12B, CCL19, JAK3, VCAM1, IL15, PDCD1LG2, IL6, CD4, CEACAM1, CD6, IFNG, TRAF6, IL1B, IL2RA, CD28, IL6ST, CARD11	2804	64	18082	2.519	0.0015042
GOTERM_BP_DIRECT	GO:0050830~defense response to Gram-positive bacterium	32	0.96911	1.50327e-05	H2-T23, PGLYRP3, PGLYRP2, C5AR1, ADM, NOD2, REG3G, TNF, IL27RA, TBK1, LBP, GBP2, PGLYRP1, B2M, MBL1, CAMP, GBP3, GSDMD, GBP6, GBP7, RIPK2, GBP9, CARD9, TIRAP, P2RX7, FGR, HCK, GBP10, MYD88, MYO1F, EPHA2, TLR2	2804	93	18082	2.21889	0.0015042
GOTERM_BP_DIRECT	GO:0090023~positive regulation of neutrophil chemotaxis	15	0.45427	2.06938e-05	DAPK2, C5AR1, CXCL1, CXCL3, CXCL2, CXCL15, TIRAP, SELL, IL1B, CXCR2, C3AR1, XCL1, LBP, CCL19, CCL21A	2804	28	18082	3.45463	0.00203928
GOTERM_BP_DIRECT	GO:0009617~response to bacterium	17	0.514839	2.24829e-05	SP110, STAT1, CAV1, SLC11A1, IL27, ADH7, RELA, TIRAP, P2RX7, FCGR1, CASP1, TLR11, IRF8, CD47, CD14, FCGR2B, TLR2	2804	35	18082	3.1322	0.00218252
GOTERM_BP_DIRECT	GO:0071260~cellular response to mechanical stimulus	28	0.847971	2.43919e-05	PTGER4, HDAC4, CD40, ATP1A2, BCL10, PTGS2, EGFR, GJA1, CASP8, BAG3, CASP4, CASP1, SOX9, SLC38A2, MAPK3, TNFSF14, GADD45A, CAV1, BMP6, AGT, NFKB1, TNFRSF1A, GCLC, IRF1, IL1B, FAS, TLR5, TLR3	2804	78	18082	2.3149	0.00233301
GOTERM_BP_DIRECT	GO:1901741~positive regulation of myoblast fusion	12	0.363416	2.73574e-05	CD53, EHD1, EHD2, CXCL9, CCL8, CXCL12, TNFSF14, GDF15, IL4RA, FLT3L, NFATC2, MAPK14	2804	19	18082	4.07283	0.00257874
GOTERM_BP_DIRECT	GO:0042130~negative regulation of T cell proliferation	18	0.545124	4.02146e-05	CD274, CEBPB, SDC4, SLFN1, GLMN, SFTPD, H2-M3, PAWR, IL20RB, PDCD1LG2, SPN, SHH, CEACAM1, IL2RA, CTLA4, PDE5A, MAD1L1, IDO1	2804	40	18082	2.90189	0.00373651
GOTERM_BP_DIRECT	GO:0007165~signal transduction	246	7.45003	4.30885e-05	VIPR1, VIPR2, HHIP, MRGPRF, MRGPRE, GPR174, GJA1, RASSF1, HTR7, EDNRB, C3AR1, SOX9, ARRDC4, IL1R1, STARD8, ARRDC3, ANK2, PRKAB1, HPCAL4, MAPK8IP1, SIGIRR, PTGFR, RRAD, PDE1A, LPAR1, FPR1, PIK3R2, FPR2, IQGAP2, HIF1A, RACGAP1, HIVEP1, PLCG1, HIVEP2, RALGDS, STAT5A, CCR1, NGFR, WNT10B, FZD2, BCL11B, BCL11A, ZFP516, FZD7, RASSF8, GNG12, GNG11, GPR182, PDE3A, PLCH2, RGL2, ACVRL1, ARHGAP9, ARHGAP8, DI…	2804	1255	18082	1.26404	0.00394715
GOTERM_BP_DIRECT	GO:0032755~positive regulation of interleukin-6 production	21	0.635978	4.92531e-05	IL33, FCER1G, TICAM2, RIPK2, DDX58, CARD9, IL1F9, NOD2, TNF, MAPK13, P2RX7, IL1A, IL6, ADORA2B, IL1B, TNFSF9, LBP, CCR5, TLR3, MYD88, TLR2	2804	52	18082	2.60426	0.0044492
GOTERM_BP_DIRECT	GO:0045785~positive regulation of cell adhesion	22	0.666263	4.99642e-05	PTGER4, CD63, CALCA, TNXB, ANGPT1, LDB1, ALOX12, PIK3R2, TNF, CX3CL1, SELP, DAB2, CXCL12, IFNG, HYAL1, CCL5, IL12B, CCL2, ADAM8, TEK, SKAP1, TGM2	2804	56	18082	2.5334	0.00445161
GOTERM_BP_DIRECT	GO:0044130~negative regulation of growth of symbiont in host	12	0.363416	5.22665e-05	IFNG, IL12B, IRF8, LBP, NOD2, TNF, SQSTM1, MYD88, MBL1, TIRAP, CAMP, TLR2	2804	20	18082	3.86919	0.00453255
GOTERM_BP_DIRECT	GO:0006883~cellular sodium ion homeostasis	12	0.363416	5.22665e-05	C7, TESC, ATP1A4, ATP1A3, ATP1A2, ATP1B3, ATP1B2, SGK1, ATP1B1, AGT, SLC9A1, NR3C2	2804	20	18082	3.86919	0.00453255
GOTERM_BP_DIRECT	GO:0050870~positive regulation of T cell activation	11	0.333131	5.35182e-05	CD4, LCK, CCL2, CD47, BCL10, THY1, CD3E, MALT1, CARD11, ADA, CCR2	2804	17	18082	4.17265	0.00458003
GOTERM_BP_DIRECT	GO:0007568~aging	48	1.45366	5.60324e-05	CDKN1C, CD86, CALCA, NUDT1, ADM, ALOX12, PTH1R, LITAF, ADRA1A, FGF2, RELA, KRT83, CASP9, CASP7, EDNRB, CNR1, P2RY1, FBXO4, CCL2, TSPO, DMD, APOD, TIMP1, FADS1, SLC12A2, EIF5A, VCAM1, APAF1, IL15, TGFB3, PDE4D, MBD1, STAT3, FOS, PAX5, SOD2, TNFRSF1B, AGT, NFKB2, GNAO1, IL6, GCLC, ADRB3, APEX1, CYP1A1, NAPEPLD, NOX4, ADA	2804	173	18082	1.78922	0.00473292
GOTERM_BP_DIRECT	GO:0097191~extrinsic apoptotic signaling pathway	18	0.545124	5.88283e-05	IL33, TNFRSF12A, TNFSF12, G0S2, TNFRSF10B, TNFRSF1B, ACVR1B, TNF, PML, P2RX7, CASP8, IFNG, CD27, FAS, RIPK1, JAK2, BID, TLR3	2804	41	18082	2.83111	0.00490537
GOTERM_BP_DIRECT	GO:0006469~negative regulation of protein kinase activity	31	0.938825	6.50713e-05	LRRC4, DUSP19, PRKAG2, THY1, SHB, PPM1E, SOCS3, PODNL1, DEPTOR, SOCS1, INPP5K, LRRC4C, SOCS7, GADD45B, CISH, CAV3, GADD45A, RTN4RL2, ASPN, GADD45G, PKIB, IL6, CEACAM1, FABP4, ADORA2A, RTN4RL1, TAF7, TRIB3, PKN1, EPHA1, TRIB1	2804	95	18082	2.10429	0.00535726
GOTERM_BP_DIRECT	GO:0050727~regulation of inflammatory response	23	0.696548	6.6549e-05	SEMA7A, PGLYRP2, IL1R1, STK39, NOD2, RELA, AGT, SBNO2, FABP4, TNIP1, CLCF1, SHPK, CASP4, CASP1, XCL1, NLRP3, PIK3AP1, JAK2, S100A9, S100A8, MGLL, MYD88, BIRC2	2804	61	18082	2.43146	0.00541044
GOTERM_BP_DIRECT	GO:0043547~positive regulation of GTPase activity	42	1.27196	7.28927e-05	CCL12, CD40, CCL11, RGS16, ASAP3, ADRB1, THY1, RASGRP2, F11R, CX3CL1, ICAM1, RGS4, CCL9, CCL8, CCL7, CCL6, RGS1, CCL5, CCL4, CCL3, S1PR1, CCL2, CCL19, CCL17, RGS9, CCL21A, S100A10, MAP2K1, CCL22, CDKL5, ANKRD27, CCL20, CAV2, ARHGEF19, ARHGAP27, GNAO1, SNX18, MEX3B, RGS10, XCL1, AGRN, RAPGEF4	2804	146	18082	1.85509	0.00585301
GOTERM_BP_DIRECT	GO:0002544~chronic inflammatory response	7	0.211993	8.38681e-05	GJA1, CCL11, VCAM1, VNN1, THBS1, S100A8, PTGES	2804	7	18082	6.44864	0.00665217
GOTERM_BP_DIRECT	GO:0045088~regulation of innate immune response	9	0.272562	9.07585e-05	RNF135, FGR, IRF1, DHX58, IRF7, TNFAIP3, SAMHD1, MYO1F, TIRAP	2804	12	18082	4.83648	0.00711196
GOTERM_BP_DIRECT	GO:0030336~negative regulation of cell migration	33	0.999394	9.96768e-05	ACVRL1, CX3CR1, PTPRU, ROBO4, IFITM1, CLIC4, IL1RN, SERPINE1, PDGFB, PTPRK, THY1, CX3CL1, ARHGAP4, SLC9A3R1, SHH, CYP1B1, SRGAP3, CCR5, SRGAP1, EGFL7, TIE1, MAGI2, KLF4, SLURP1, RHOB, RAP2C, BST2, TMEFF2, SFRP2, ADAM15, EPPK1, EPHA1, RECK	2804	106	18082	2.0076	0.00771783
GOTERM_BP_DIRECT	GO:0006953~acute-phase response	16	0.484555	0.000101338	ITIH4, ORM1, CD163, SAA3, STAT3, HP, SERPINA3N, REG3G, ORM2, SIGIRR, SERPINA1B, IL6, PLSCR1, SAA1, SAA2, LBP	2804	35	18082	2.94795	0.00775411
GOTERM_BP_DIRECT	GO:0051259~protein oligomerization	24	0.726832	0.000110306	NUFIP1, CAV2, KCNB1, CAV1, KCNA2, NOD2, HSCB, BCL10, NOL3, MALT1, SLC9A1, P2RX7, GRHPR, GJA1, GJB1, WFDC6A, C1QTNF6, GJA5, ZC3H12A, HACL1, TEK, STX2, CAMK2G, PFKM	2804	67	18082	2.30996	0.00834224
GOTERM_BP_DIRECT	GO:0097190~apoptotic signaling pathway	20	0.605694	0.000124909	DAXX, CD40, HIP1, APAF1, VDR, DAPL1, CAV1, PAWR, TNFRSF11B, TNFRSF11A, CD3E, TNF, SPN, CD24A, SHH, CASP8, CD5, CD28, FAS, PPARD	2804	51	18082	2.52888	0.00933799
GOTERM_BP_DIRECT	GO:0034612~response to tumor necrosis factor	13	0.393701	0.000134641	GCH1, YTHDC2, TNFRSF11A, PTGS2, AFF3, CXCL16, CASP8, UBD, CCL5, ADAM9, RIPK1, CD14, JAK2	2804	25	18082	3.3533	0.00983942
GOTERM_BP_DIRECT	GO:0032757~positive regulation of interleukin-8 production	13	0.393701	0.000134641	PTGER4, DDX58, SERPINE1, NOD2, TNF, TIRAP, MAVS, IL1B, RIPK1, LBP, TLR5, TLR3, TLR2	2804	25	18082	3.3533	0.00983942
GOTERM_BP_DIRECT	GO:0001934~positive regulation of protein phosphorylation	49	1.48395	0.000138972	CD40, ARRB1, TNF, FGF2, SPN, EDNRB, AKT2, CHEK2, KDR, RSPO1, SOX9, CAMP, CDON, DAXX, SPHK1, PLAUR, AXIN2, CLIP3, GPRC5B, IL1B, FLT3L, FAM20A, SQSTM1, TLR3, PTGER4, SEMA7A, RALB, ROCK2, CXCR4, AKAP5, STK4, EGFR, C3, P2RY1, RIPK1, MAP2K6, MAPK3, XBP1, LRRN3, WNT3A, IL34, P2RX7, DAB2, BMP2, MAVS, CD6, TEK, AGRN, OGT	2804	184	18082	1.7173	0.0100431
GOTERM_BP_DIRECT	GO:0045669~positive regulation of osteoblast differentiation	24	0.726832	0.000142482	GDF10, PTGER4, SMAD1, WNT10B, CEBPB, IFITM1, CEBPD, IFI204, WNT7B, CTNNBIP1, GDPD2, SOX11, FGF2, BMP6, GJA1, BMP2, SFRP2, HEY1, FAM20C, IL6ST, CLIC1, PDLIM7, LTF, CTHRC1	2804	68	18082	2.27599	0.0100728
GOTERM_BP_DIRECT	GO:0001570~vasculogenesis	24	0.726832	0.000142482	EGFL7, RAMP2, ANGPT1, TIPARP, CAV1, TIE1, GLMN, ADM, FOXM1, RASIP1, AMOT, HDAC7, SHH, SMO, HEY1, SOX17, SOX18, WT1, KDR, HAS2, TEK, JUNB, TEAD2, EPHA2	2804	68	18082	2.27599	0.0100728
GOTERM_BP_DIRECT	GO:0071345~cellular response to cytokine stimulus	15	0.45427	0.000196185	CD86, STAT5A, CSF3, NOS2, STAT1, LEF1, STAT3, CXCR4, NFKB1, IL17RA, NFKBIA, PLSCR1, SOCS1, HCLS1, JAK3	2804	33	18082	2.9312	0.0137203
GOTERM_BP_DIRECT	GO:0042535~positive regulation of tumor necrosis factor biosynthetic process	9	0.272562	0.000203797	SPN, FCGR3, CD209B, MAPKAPK2, CYBB, LBP, THBS1, CCR2, TLR2	2804	13	18082	4.46445	0.0138191
GOTERM_BP_DIRECT	GO:0007275~multicellular organism development	202	6.1175	0.00020553	DIXDC1, RNF114, DPYSL2, CREB3L1, AKT2, ZC3H12A, STMN1, KDR, CDK20, RTTN, DIP2A, HOXA7, EPHB4, IFITM5, HOXA4, MEF2A, HES6, CCBE1, IFRD1, ISLR2, SOX11, EREG, SFRP2, RUFY3, SIK1, HOXB6, KCTD15, NGEF, COL13A1, DHH, PDGFB, TWF2, RACGAP1, PDGFD, HIVEP1, HIVEP2, BANP, JAG2, NGFR, NTNG2, SRPK3, NUS1, WNT10B, PHC2, XBP1, FZD2, GADD45B, FZD7, TNFSF12, SIAH2, SETDB2, GADD45G, VANGL1, VANGL2, ID2, SNAI2, RYR…	2804	1029	18082	1.26591	0.0138191
GOTERM_BP_DIRECT	GO:0002755~MyD88-dependent toll-like receptor signaling pathway	10	0.302847	0.000206096	TNIP1, IRAK2, TLR11, IRAK3, TLR6, REG3G, TLR5, MYD88, TLR13, TLR2	2804	16	18082	4.0304	0.0138191
GOTERM_BP_DIRECT	GO:0010759~positive regulation of macrophage chemotaxis	10	0.302847	0.000206096	CSF1, CCL5, TRPV4, C5AR1, C3AR1, CCL2, THBS1, CX3CL1, CCL21A, SLAMF1	2804	16	18082	4.0304	0.0138191
GOTERM_BP_DIRECT	GO:0001666~response to hypoxia	50	1.51423	0.000211041	ACVRL1, RYR1, ADM, PLOD2, PLAT, ETS1, SLC2A8, ALAD, ADORA1, KDR, CASP1, APAF1, PRKCB, ATP1B1, CBFA2T3, PGF, MMP14, ANGPTL4, BIRC2, TLR2, RAMP2, CXCR4, NOL3, HIF1A, TM9SF4, APOLD1, PDLIM1, HSD11B2, HMOX1, CCL2, CAMK2G, EGLN3, SMAD4, EGLN2, VCAM1, NOS2, TGFB3, CAV1, VEGFC, SOD2, PML, FOSL2, ZFP354A, CD24A, BMP2, CXCL12, CYP1A1, NOX4, TEK, ADA	2804	192	18082	1.67933	0.0140062
GOTERM_BP_DIRECT	GO:0033138~positive regulation of peptidyl-serine phosphorylation	25	0.757117	0.000214947	PPP1R15A, TXN1, BCAR3, CSF3, ARRB1, STK4, TNF, TRIM6, AKT2, NTF3, STOX1, ANGPT1, WNT3A, RIPK2, NTRK3, CAV1, OSM, LIF, AGT, IL6, SFRP2, HCLS1, CAMK1, TEK, CD44	2804	74	18082	2.1786	0.0141214
GOTERM_BP_DIRECT	GO:0045907~positive regulation of vasoconstriction	18	0.545124	0.000230463	FGA, CAV1, PTAFR, FGG, NPY1R, PDGFB, SMAD6, PTGS2, ADRA1A, EGFR, ICAM1, PTGS1, CYSLTR1, GJA1, TBXA2R, GJA5, PDE5A, TRPM4	2804	45	18082	2.57946	0.0149893
GOTERM_BP_DIRECT	GO:0002250~adaptive immune response	39	1.1811	0.000240147	CD86, H2-T23, RNF19B, BCL10, PRDM1, TNFRSF11A, LY9, CD79B, CD79A, LAMP3, SLAMF7, CTLA4, SLAMF6, JAK2, JAK3, SLAMF1, TRPM4, EOMES, FGA, RIPK2, PRKCB, SH2D1A, FGG, THEMIS, TAP2, TFEB, TAP1, CD8B1, ICOSL, SERPINA3G, FCAMR, CD4, CLEC4D, RNF125, IFNG, CD8A, CD7, SKAP1, LAT	2804	139	18082	1.80933	0.0154645
GOTERM_BP_DIRECT	GO:0045444~fat cell differentiation	26	0.787402	0.00024702	CEBPB, RNASEL, STEAP4, CEBPD, CBY1, ARXES2, 4932438A13RIK, SOCS1, LRRC8C, FFAR2, METTL8, SOCS7, RUNX1T1, GDF10, MKKS, EGR2, ARID5B, INHBB, KLF4, SMAD6, PSMB8, CLIP3, NR4A1, NR4A3, ALMS1, CREB5	2804	79	18082	2.12234	0.0157512
GOTERM_BP_DIRECT	GO:0070373~negative regulation of ERK1 and ERK2 cascade	23	0.696548	0.000250295	ERRFI1, PTPN1, SMAD4, PTPRR, ANKRD26, DUSP3, RGS14, CAV1, SPRY4, LIF, RANBP9, ARRB1, KLF4, DUSP6, SLC9A3R1, DAB2, RPS6KA6, TNIP1, CNKSR3, TBC1D10C, DMD, ATF3, PTPN2	2804	66	18082	2.24726	0.0158051
GOTERM_BP_DIRECT	GO:0050715~positive regulation of cytokine secretion	15	0.45427	0.000286234	PTGER4, TNFSF15, GLMN, CLEC9A, TNF, AGT, P2RX7, SCAMP5, FGR, IL1A, CLEC5A, CASP1, CD14, CLEC4E, TLR2	2804	34	18082	2.84499	0.0178626
GOTERM_BP_DIRECT	GO:0045084~positive regulation of interleukin-12 biosynthetic process	7	0.211993	0.000291118	IFNG, TRAF6, IRF1, REL, LTB, TLR6, RELA	2804	8	18082	5.64256	0.0178626
GOTERM_BP_DIRECT	GO:0032494~response to peptidoglycan	7	0.211993	0.000291118	C5AR1, CARD9, IRF5, IRAK3, NOD2, MYD88, TLR2	2804	8	18082	5.64256	0.0178626
GOTERM_BP_DIRECT	GO:0001938~positive regulation of endothelial cell proliferation	23	0.696548	0.000318734	STAT5A, PPP1R16B, ACVRL1, EGFL7, CCL11, CAV2, ITGB3, CAV1, PDGFB, VEGFC, NRARP, F3, FGF2, BMP6, PGF, NR4A1, BMP2, LRG1, CXCL12, KDR, CCL2, FGFR3, WNT2	2804	67	18082	2.21371	0.0193743
GOTERM_BP_DIRECT	GO:0032722~positive regulation of chemokine production	11	0.333131	0.000324634	IL6, RIPK2, ADORA2B, P2RY2, EIF2AK2, FFAR2, LBP, LGALS9, TNF, TLR3, TLR2	2804	20	18082	3.54675	0.0195502
GOTERM_BP_DIRECT	GO:0030099~myeloid cell differentiation	13	0.393701	0.000332498	CCR1, CDKN1C, L3MBTL3, TET2, PML, TIRAP, DAB2, PLSCR1, BCL6B, CLEC5A, STAP1, IRF8, JAK2	2804	27	18082	3.1049	0.0196597
GOTERM_BP_DIRECT	GO:0032689~negative regulation of interferon-gamma production	13	0.393701	0.000332498	CD96, IL33, CD274, PGLYRP3, PGLYRP2, NR1H4, IL20RB, NOD2, PDCD1LG2, AXL, XCL1, LGALS9, PGLYRP1	2804	27	18082	3.1049	0.0196597
GOTERM_BP_DIRECT	GO:0009612~response to mechanical stimulus	22	0.666263	0.000343154	STAT1, CAV1, PTCH1, TNC, ASNS, INHBB, MEIS2, THBS1, ETS1, RELA, GLI2, P2RX7, FOSL1, RCAN1, MMP14, CXCL12, LCK, P2RY1, CCL2, BDKRB1, KCNK2, JUNB	2804	63	18082	2.25191	0.020107
GOTERM_BP_DIRECT	GO:0002224~toll-like receptor signaling pathway	10	0.302847	0.000377746	CD86, RPS6KA3, MAPKAPK3, IRAK2, CD180, MAPKAPK2, TLR6, TLR5, TLR3, TLR2	2804	17	18082	3.79332	0.0217421
GOTERM_BP_DIRECT	GO:0006968~cellular defense response	10	0.302847	0.000377746	CD19, SH2D1A, CXCR2, BCL10, TNFRSF4, CCL17, B2M, CLEC2D, LAT, CCR2	2804	17	18082	3.79332	0.0217421
GOTERM_BP_DIRECT	GO:0043410~positive regulation of MAPK cascade	31	0.938825	0.000389289	CD40, ITGB3, LPAR1, PDGFB, DUSP19, TNFRSF11B, NOD2, TNFRSF11A, ADRA1A, LEPR, KDR, RIPK1, TNFRSF4, CDON, NGFR, KSR1, CAV2, PRKCE, IGFBP3, OSM, LIF, TNFRSF1B, AGT, P2RX7, IL6, BMP2, ADRB3, BANK1, FAS, FGFR3, FGF10	2804	104	18082	1.92219	0.0221559
GOTERM_BP_DIRECT	GO:0030728~ovulation	8	0.242277	0.000395154	HPGD, TNFAIP6, MYC, NRIP1, ALMS1, IL4RA, PTGS2, EREG	2804	11	18082	4.68992	0.0221559
GOTERM_BP_DIRECT	GO:0034142~toll-like receptor 4 signaling pathway	8	0.242277	0.000395154	NFKBIA, RIPK2, TNIP3, TRIL, NR1H4, LY96, CD14, PIK3AP1	2804	11	18082	4.68992	0.0221559
GOTERM_BP_DIRECT	GO:0048514~blood vessel morphogenesis	15	0.45427	0.000409498	ACVRL1, PDGFB, NR2F2, SHB, THBS1, HIF1A, AMOT, EFNB2, GJA1, MEIS1, COL4A1, ITGA7, CYP1B1, EPHA2, FGF10	2804	35	18082	2.7637	0.0226444
GOTERM_BP_DIRECT	GO:0070498~interleukin-1-mediated signaling pathway	9	0.272562	0.00041083	IL1A, RPS6KA5, IRAK2, IL1R1, TNIP2, TRAF6, IRAK3, TIRAP, MAPK3	2804	14	18082	4.14556	0.0226444
GOTERM_BP_DIRECT	GO:0019233~sensory perception of pain	25	0.757117	0.000419291	IL1RN, NLGN2, KCNA2, ADRB1, PTGS2, PTGS1, UCHL1, EDNRB, CNR2, CNR1, P2RY2, P2RY1, NDN, BDKRB1, IL12B, SCN3B, SCN3A, CCR2, MAPK3, NGFR, ACE, KCNIP3, NPY1R, P2RX7, CDK5	2804	77	18082	2.09372	0.0229165
GOTERM_BP_DIRECT	GO:0014911~positive regulation of smooth muscle cell migration	16	0.484555	0.000424443	PTGER4, HDAC4, FGA, ITGB3, PDGFB, F3, VTN, P2RY6, P2RY2, MYC, CCL5, HAS2, CYP1B1, NOX4, IL6ST, RAPGEF4	2804	39	18082	2.6456	0.0230048
GOTERM_BP_DIRECT	GO:0006887~exocytosis	31	0.938825	0.00046538	TRIM72, RAB3A, RAB3D, TNFAIP2, PIK3C2A, NKD2, SCAMP5, CCL5, SCRN3, SCRN2, CCL3, PIP5K1C, MYH10, CCR1, RPH3AL, SYT3, KCNB1, LGI3, SYTL1, SCAMP1, PRSS12, SYTL3, SYT17, HCK, CDK5, VAMP1, HAP1, EXOC3L, VAMP5, STX1A, RAPGEF4	2804	105	18082	1.90389	0.024864
GOTERM_BP_DIRECT	GO:0070995~NADPH oxidation	6	0.181708	0.000466391	TXNRD1, FDX1, FDXR, FMO1, FMO2, KCNAB2	2804	6	18082	6.44864	0.024864
GOTERM_BP_DIRECT	GO:0002474~antigen processing and presentation of peptide antigen via MHC class I	15	0.45427	0.000575294	H2-T23, H2-T22, H2-T10, H2-Q6, H2-Q7, H2-M3, H2-K1, H2-Q4, H2-Q2, MR1, H2-Q1, GM8909, B2M, H2-D1, H2-Q10	2804	36	18082	2.68694	0.0304204
GOTERM_BP_DIRECT	GO:0051770~positive regulation of nitric-oxide synthase biosynthetic process	10	0.302847	0.000651828	CCL20, STAT1, NAMPT, KDR, CCL2, NOD2, JAK2, JAK3, TLR2, MAP2K6	2804	18	18082	3.58258	0.0341894
GOTERM_BP_DIRECT	GO:0007179~transforming growth factor beta receptor signaling pathway	24	0.726832	0.000706664	ACVRL1, SMAD1, SMAD4, ITGB5, AMHR2, HPGD, TGFB3, PXN, PDGFB, SMAD9, PTPRK, FOS, SMAD6, LTBP1, PML, SMAD7, DUSP22, CDH5, BMP2, GCNT2, CCL2, ADAM9, TAB1, SKIL	2804	75	18082	2.06357	0.0367691
GOTERM_BP_DIRECT	GO:0007267~cell-cell signaling	30	0.90854	0.000744914	WNT2B, DHH, ADRB1, CXCL13, DLL1, ADRA1A, SHH, GJA1, CCL5, GJA4, CCL3, CCR5, WNT2, TSHB, CCR1, WNT10B, NFE2, FZD2, WNT3A, SH2D1A, WNT7A, BHLHA15, EREG, GJB2, ADRB3, XCL1, TNFSF9, FJX1, FGFR3, FGF10	2804	103	18082	1.87825	0.0377749
GOTERM_BP_DIRECT	GO:0045410~positive regulation of interleukin-6 biosynthetic process	7	0.211993	0.000758258	IFNG, IL1B, TRAF6, PTAFR, TLR6, TIRAP, EREG	2804	9	18082	5.01561	0.0377749
GOTERM_BP_DIRECT	GO:0002481~antigen processing and presentation of exogenous protein antigen via MHC class Ib, TAP-dependent	7	0.211993	0.000758258	H2-M3, TAP2, TAP1, ABCB9, ABCB1A, B2M, ABCB1B	2804	9	18082	5.01561	0.0377749
GOTERM_BP_DIRECT	GO:0002485~antigen processing and presentation of endogenous peptide antigen via MHC class I via ER pathway, TAP-dependent	7	0.211993	0.000758258	H2-K1, TAP2, TAP1, ABCB9, ABCB1A, ABCB1B, H2-D1	2804	9	18082	5.01561	0.0377749
GOTERM_BP_DIRECT	GO:0002690~positive regulation of leukocyte chemotaxis	9	0.272562	0.000760842	CXCL10, CXCL9, CXCL11, EDN3, CXCR2, XCL1, PPBP, CXCL13, CXCL5	2804	15	18082	3.86919	0.0377749
GOTERM_BP_DIRECT	GO:0032695~negative regulation of interleukin-12 production	9	0.272562	0.000760842	IRAK3, NLRC3, NOD2, MEFV, TIGIT, THBS1, JAK3, SLAMF1, TLR2	2804	15	18082	3.86919	0.0377749
GOTERM_BP_DIRECT	GO:0038083~peptidyl-tyrosine autophosphorylation	16	0.484555	0.000788506	BLK, SRMS, TNK2, MATK, AATK, BMX, FGR, HCK, LCK, KDR, ABL2, JAK2, JAK3, ROS1, JAK1, MAPK3	2804	41	18082	2.51654	0.0388518
GOTERM_BP_DIRECT	GO:1902895~positive regulation of pri-miRNA transcription from RNA polymerase II promoter	11	0.333131	0.000843612	SMAD1, NGFR, BMP2, STAT3, PDGFB, FOS, SMAD6, HIF1A, NFKB1, RELA, GNL3	2804	22	18082	3.22432	0.0406434
GOTERM_BP_DIRECT	GO:0045089~positive regulation of innate immune response	11	0.333131	0.000843612	GBP5, PLSCR1, POLR3D, CARD9, XCL1, POLR3G, NOD2, LGALS9, COCH, TIRAP, EREG	2804	22	18082	3.22432	0.0406434
GOTERM_BP_DIRECT	GO:0031668~cellular response to extracellular stimulus	11	0.333131	0.000843612	P2RX7, GSDMD, FOSL1, LDHA, CDKN1A, SFRP2, ADORA2B, AXL, FOS, HAMP, BMP6	2804	22	18082	3.22432	0.0406434
GOTERM_BP_DIRECT	GO:0043154~negative regulation of cysteine-type endopeptidase activity involved in apoptotic process	22	0.666263	0.00086459	CDKN2D, DDX3X, SIAH2, LEF1, ARRB1, WNT9A, CFLAR, NOL3, IFI202B, KLF4, THBS1, NR4A1, RPS6KA3, IL6, SFRP2, ADORA2A, AKT2, LAMP3, SFN, BCL2A1D, HSPA1B, CD44	2804	67	18082	2.11747	0.041046
GOTERM_BP_DIRECT	GO:0006919~activation of cysteine-type endopeptidase activity involved in apoptotic process	22	0.666263	0.00086459	NGFR, EGLN3, HIP1, APAF1, STAT1, TNFSF15, TNFRSF10B, BCL10, TNF, F3, PML, CASP9, CASP8, LCK, MYC, PMAIP1, NLRP3, JAK2, BID, XDH, S100A9, S100A8	2804	67	18082	2.11747	0.041046
GOTERM_BP_DIRECT	GO:0030198~extracellular matrix organization	32	0.96911	0.000946239	LAMA5, COL18A1, B4GALT1, TNXB, ECM2, ELN, POMT1, NTN4, LAMC2, TNFRSF11B, OLFML2A, TNF, VTN, EGFLAM, EMILIN1, SOX9, SERAC1, MPZL3, FOXF2, WNT3A, KAZALD1, AGT, NFKB2, MMP11, ELF3, COL4A2, COL4A1, CRISPLD2, BCL3, COL6A4, VWA1, RECK	2804	114	18082	1.81015	0.0445967
GOTERM_BP_DIRECT	GO:0032735~positive regulation of interleukin-12 production	12	0.363416	0.00097544	CD40, IFNG, H2-M3, IL12B, IRF8, TNFSF9, NOD2, CCL19, TLR3, TIRAP, TLR2, IDO1	2804	26	18082	2.9763	0.0456422
GOTERM_BP_DIRECT	GO:0045597~positive regulation of cell differentiation	17	0.514839	0.0010077	EOMES, GLP1R, SMAD1, MAP2K1, EDN3, SMAD9, WNT9A, CLU, FGF2, SOCS3, SHH, BMP2, SOX17, HSF4, JAK2, FGFR3, JUNB	2804	46	18082	2.38319	0.0467698
GOTERM_BP_DIRECT	GO:0007264~small GTPase mediated signal transduction	56	1.69594	0.00101392	DOCK6, BCAR3, ARF4, RAB3C, RAB3A, RAB3D, RASGRF2, DIRAS2, RND3, RAB22A, RAPGEFL1, RERG, RND1, RAB44, ARL16, RALGPS2, RAB8B, ARL15, RHOG, ARHGEF18, RHOF, RHOC, GEM, VAV2, RHOB, RAP2C, RAB32, ARHGEF9, RAB37, RHOJ, RHOU, RAB38, RHOV, RAPGEF5, RAPGEF4, RALB, RRAD, RASGRP2, RASGRP4, RASD2, RAP1B, GNA13, REM1, RAB20, RAB40B, RASD1, HMOX1, RALGDS, RAB6B, REM2, RASL10B, RAB39B, ARHGAP33, RAB17, RHEBL1, R…	2804	236	18082	1.53019	0.0467698
GOTERM_BP_DIRECT	GO:0048535~lymph node development	13	0.393701	0.00105209	RIPK3, IL15, SPNS2, RORC, TNFRSF11A, CXCL13, NFKB1, NFKB2, ID2, CD248, LTB, JAK3, CCL21A	2804	30	18082	2.79441	0.0475494
GOTERM_BP_DIRECT	GO:0002479~antigen processing and presentation of exogenous peptide antigen via MHC class I, TAP-dependent	13	0.393701	0.00105209	H2-T23, H2-Q7, H2-K1, PSMB10, PSMB8, TAPBP, PSMB9, PSMA5, PSMA6, PSMA3, B2M, H2-D1, H2-Q10	2804	30	18082	2.79441	0.0475494
GOTERM_BP_DIRECT	GO:0006865~amino acid transport	16	0.484555	0.00105275	SLC6A15, SLC6A14, SLC43A1, SLC6A20A, SLC3A2, SLC7A11, SLC7A10, SLC7A1, SLC7A4, SLC7A5, SLC7A6, MYC, SLC38A7, SLC38A9, SLC38A2, SLC38A4	2804	42	18082	2.45663	0.0475494
GOTERM_BP_DIRECT	GO:0001916~positive regulation of T cell mediated cytotoxicity	10	0.302847	0.00106887	P2RX7, H2-T23, PNP, H2-K1, H2-M3, TAP2, IL12B, XCL1, B2M, H2-D1	2804	19	18082	3.39402	0.0477028
GOTERM_BP_DIRECT	GO:0032092~positive regulation of protein binding	22	0.666263	0.00107082	EPHB6, CSF3, RALB, ACE, WNT3A, CAV1, PLK2, ARRB1, RFNG, STK4, PKD1, ADD1, LFNG, VTN, BMP2, CDK5, MFNG, ABL2, TRIB3, AGRN, B2M, CTHRC1	2804	68	18082	2.08633	0.0477028
GOTERM_BP_DIRECT	GO:0048662~negative regulation of smooth muscle cell proliferation	15	0.45427	0.00108066	PTGIR, VIPR2, IL15, NPR1, CAV1, IGFBP3, CTNNBIP1, TNFAIP3, KLF4, IFNG, IL12B, HMOX1, APOD, TRIB1, PPARD	2804	38	18082	2.54552	0.0478137

## Sheet: LPS_MV-R4
Category	Term	Count	%	PValue	Genes	List Total	Pop Hits	Pop Total	Fold Enrichment	Benjamini
KEGG_PATHWAY	mmu04060:Cytokine-cytokine receptor interaction	106	3.25253	5.52535e-24	CSF3, CSF2, CSF3R, CSF1, IL1RAP, CXCL13, TNF, CXCL15, CXCL16, IL18RAP, TNFSF10, IL12B, IL13RA1, IFNAR2, IL15RA, IL1R1, IL1R2, LIFR, EDAR, IL6ST, IL4RA, IL20RB, CSF2RB, TNFRSF11B, TNFRSF11A, CCL21A, CCR1, NGFR, XCR1, TSLP, TGFB3, TNFSF15, TNFRSF9, TNFSF12, LIF, TNFRSF10B, INHBB, PPBP, BMP7, GDF5, CXCL10, CXCL11, IL6, BMP2, CXCL12, CD27, TNFSF9, IL22, CXCL9, CD40, CXCL1, CXCL2, CXCL5, CX3CL1, CCR9,…	1266	242	7691	2.66097	1.56367e-21
KEGG_PATHWAY	mmu04668:TNF signaling pathway	60	1.84106	1.08876e-19	CSF2, CSF1, TNFAIP3, CXCL1, CXCL3, TNF, CXCL2, CX3CL1, ICAM1, CASP7, RPS6KA5, CREB3L1, MAP3K8, JUNB, MAP2K3, MAP2K1, RIPK3, IL15, MMP3, FOS, TNFRSF1B, TNFRSF1A, MMP14, IL1B, TRAF5, BIRC2, ATF4, BIRC3, CREB5, CEBPB, CCL12, PIK3R2, NOD2, PTGS2, RELA, PIK3R5, SOCS3, CCL5, CCL2, RIPK1, GM5431, MAP2K6, JUN, VCAM1, MLKL, CCL20, LIF, IFI47, CFLAR, MAPK14, SELE, NFKB1, MAPK13, NFKBIA, CXCL10, IL6, BCL3, …	1266	109	7691	3.34406	1.5406e-17
KEGG_PATHWAY	mmu04062:Chemokine signaling pathway	75	2.30132	2.8892e-13	CXCL9, CXCL1, ARRB1, CXCL3, CXCL13, CXCL2, CXCL15, CXCL5, CX3CL1, CXCL16, CCR9, CCR8, CCR7, CCR6, PRKACA, JAK2, CCR5, JAK3, CCR2, MAP2K1, FGR, HCK, ADCY9, XCL1, PLCB2, CX3CR1, CCL12, CCL11, ROCK2, PXN, CXCR4, PIK3R2, CXCR6, ADCY1, RASGRP2, PRKCZ, ADCY7, RELA, PIK3R5, RAP1B, CCL9, CCL8, CCL7, CCL6, GNG4, CCL5, CXCR3, GNG7, CCL4, CXCR2, CCL3, CCL2, CCL19, CCL17, CCL21A, CCR1, XCR1, CCL22, CCL20, ST…	1266	196	7691	2.32463	2.72548e-11
KEGG_PATHWAY	mmu05164:Influenza A	68	2.08653	5.23544e-13	ADAR, TNF, ICAM1, IFIH1, CASP9, XPO1, TBK1, TNFSF10, H2-OB, CASP1, IL12B, TRIM25, H2-OA, JAK2, IKBKE, JAK1, MAP2K3, IFNAR2, MAP2K1, RSAD2, DDX58, PRKCB, TNFRSF1A, IL1A, IFNG, OAS2, IL1B, OAS3, IRF7, NUP98, TLR3, IRF9, CCL12, RNASEL, OAS1A, PIK3R2, OAS1B, FURIN, RELA, OAS1G, PIK3R5, SOCS3, CCL5, CCL2, NLRP3, MAP2K6, IL33, JUN, STAT1, MX2, STAT2, EIF2AK2, TNFRSF10B, MAPK14, TMPRSS13, PML, NFKB1, MA…	1266	171	7691	2.41581	3.70408e-11
KEGG_PATHWAY	mmu04514:Cell adhesion molecules (CAMs)	62	1.90242	4.25824e-11	H2-T24, CD86, H2-T23, CNTNAP2, CD40, H2-T22, CNTNAP1, ITGAM, CD80, H2-K1, LRRC4, CLDN2, F11R, PVR, ICAM1, SPN, CDH5, CDH3, H2-OB, CTLA4, ITGB7, H2-OA, H2-T10, H2-T9, CD8B1, ICOSL, PDCD1LG2, CLDN4, VCAN, CLDN15, CD8A, CLDN8, CLDN7, ITGA8, H2-D1, ITGA9, CD274, NLGN2, SDC4, SDC2, H2-Q6, H2-M3, H2-Q7, H2-Q2, H2-Q1, ICOS, LRRC4C, TIGIT, LRRC4B, NTNG2, CADM3, VCAM1, SELE, CD2, SELP, CD4, CD6, SELL, CD2…	1266	162	7691	2.32502	2.41016e-09
KEGG_PATHWAY	mmu05168:Herpes simplex infection	73	2.23995	7.44498e-11	H2-T24, H2-T23, H2-T22, H2-K1, IFIT1, TNF, IFIH1, TBK1, H2-OB, IL12B, H2-OA, JAK2, IKBKE, JAK1, IFNAR2, DAXX, H2-T10, IL15, DDX58, H2-T9, TAP2, TAP1, FOS, TNFRSF1A, TAF6L, IFNG, OAS2, TRAF6, IL1B, OAS3, TRAF5, IRF7, SRSF5, TLR3, IRF9, H2-D1, TLR2, CCL12, SP100, RNASEL, H2-Q6, H2-M3, H2-Q7, OAS1A, OAS1B, H2-Q2, H2-Q1, RELA, OAS1G, ARNTL, C3, SOCS3, CCL5, CCL2, JUN, STAT1, STAT2, EIF2AK2, PML, NFKB…	1266	208	7691	2.13211	3.30959e-09
KEGG_PATHWAY	mmu05166:HTLV-I infection	89	2.7309	8.57446e-11	H2-T24, NRP1, H2-T23, CDKN1A, CD40, H2-T22, CRTC2, WNT2B, CSF2, H2-K1, SLC2A1, CD3G, CD3E, TNF, ETS1, CD3D, ETS2, ICAM1, ELK4, ZFP36, XPO1, PTTG1, CHEK2, MYC, MYB, H2-OB, TSPO, H2-OA, PRKACA, POLE, JAK3, JAK1, APC2, IL15RA, H2-T10, IL15, IL1R1, IL1R2, H2-T9, FOS, WNT9A, TNFRSF1A, ADCY9, LCK, ATF3, H2-D1, ATF4, H2-Q6, H2-M3, H2-Q7, PDGFB, CREM, PIK3R2, H2-Q2, ADCY1, IL2RG, H2-Q1, ADCY7, RELA, PIK3…	1266	276	7691	1.95898	3.30959e-09
KEGG_PATHWAY	mmu04620:Toll-like receptor signaling pathway	45	1.38079	9.35572e-11	CD86, CXCL9, CD40, CD80, LY96, PIK3R2, TNF, RELA, PIK3R5, TBK1, CCL5, CCL4, CCL3, SPP1, IL12B, MAP3K8, RIPK1, LBP, CD14, IKBKE, MAP2K6, MAP2K3, IFNAR2, MAP2K1, JUN, TICAM2, STAT1, FOS, MAPK14, TIRAP, NFKB1, MAPK13, NFKBIA, CXCL10, IL6, CXCL11, TRAF6, IL1B, IRF7, IRF5, TAB1, TLR5, TLR3, MYD88, TLR2	1266	101	7691	2.7067	3.30959e-09
KEGG_PATHWAY	mmu04064:NF-kappa B signaling pathway	43	1.31942	3.16964e-10	CD40, TNFAIP3, LY96, BCL10, TNFRSF11A, PTGS2, TNF, MALT1, RELA, ICAM1, RELB, CCL4, TRIM25, RIPK1, BCL2A1D, LBP, CCL19, CD14, BCL2A1A, BCL2A1B, CCL21A, VCAM1, TICAM2, IL1R1, DDX58, CFLAR, TIRAP, NFKB1, TNFRSF1A, NFKB2, NFKBIA, CXCL12, LCK, TRAF6, IL1B, TRAF5, TAB1, LTB, MYD88, BIRC2, LAT, CARD11, BIRC3	1266	97	7691	2.69306	9.96675e-09
KEGG_PATHWAY	mmu05162:Measles	53	1.62627	6.25282e-10	TNFAIP3, CD3G, ADAR, CD3E, CD3D, IFIH1, TBK1, TNFSF10, IL12B, JAK2, IKBKE, JAK3, JAK1, IFNAR2, DDX58, IL1A, IFNG, OAS2, TRAF6, IL1B, OAS3, IRF7, IRF9, TLR2, OAS1A, PIK3R2, OAS1B, IL2RG, RELA, OAS1G, PIK3R5, SLAMF1, STAT5A, CD209B, STAT1, MX2, STAT2, SH2D1A, STAT3, EIF2AK2, TNFRSF10B, NFKB1, NFKBIA, IL6, MAVS, IL2RA, CD28, FAS, FCGR2B, HSPA1B, MYD88, HSPA1A, NFKBIB	1266	136	7691	2.36748	1.76955e-08
KEGG_PATHWAY	mmu05140:Leishmaniasis	32	0.981896	2.432e-09	ITGAM, NCF4, PTGS2, TNF, RELA, C3, H2-OB, IL12B, H2-OA, JAK2, JAK1, MARCKSL1, JUN, NOS2, STAT1, TGFB3, FOS, MAPK14, NFKB1, MAPK13, FCGR1, NFKBIA, IL1A, FCGR3, IFNG, FCGR4, TRAF6, IL1B, TAB1, MYD88, TLR2, NFKBIB	1266	64	7691	3.03752	6.25687e-08
KEGG_PATHWAY	mmu04380:Osteoclast differentiation	48	1.47284	1.06351e-08	SIRPB1B, PIRA1, SIRPB1A, CSF1, ITGB3, NCF4, TNFRSF11B, PIK3R2, TNFRSF11A, TNF, RELA, PIK3R5, RELB, SOCS3, SOCS1, JUNB, JAK1, MAP2K6, IFNAR2, MAP2K1, JUN, STAT1, IL1R1, STAT2, CYBB, NFATC2, FOS, MAPK14, NFKB1, FOSL2, MAPK13, TNFRSF1A, NFKB2, FOSL1, FCGR1, NFKBIA, IL1A, FCGR3, IFNG, LCK, FCGR4, TRAF6, IL1B, LCP2, TAB1, FCGR2B, SQSTM1, IRF9	1266	126	7691	2.3143	2.5081e-07
KEGG_PATHWAY	mmu04640:Hematopoietic cell lineage	37	1.13532	1.20498e-08	CSF3, ITGAM, CSF2, CSF3R, CSF1, ITGB3, ITGA2B, IL4RA, CD3G, CD3E, CD3D, TNF, CD19, CD37, CD14, CD33, CR2, IL1R1, IL1R2, CD8B1, EPOR, CD2, FCGR1, GP9, IL1A, IL6, CD4, CD5, CD8A, IL1B, IL2RA, FLT3L, ITGA5, MS4A1, CD22, IL9R, CD44	1266	85	7691	2.64443	2.62314e-07
KEGG_PATHWAY	mmu05323:Rheumatoid arthritis	36	1.10463	1.50797e-08	CD86, CCL12, CSF2, CSF1, CD80, TNFRSF11A, TCIRG1, TNF, CXCL5, ICAM1, CCL5, CCL3, H2-OB, CCL2, CTLA4, ATP6V0A4, H2-OA, ATP6V0E2, ATP6V1C2, JUN, ANGPT1, CCL20, IL15, TGFB3, MMP3, FOS, IL1A, IL6, CXCL12, IFNG, IL1B, CD28, LTB, TEK, TLR2, IL17A	1266	82	7691	2.66709	3.04825e-07
KEGG_PATHWAY	mmu05169:Epstein-Barr virus infection	50	1.53421	1.93477e-08	H2-T24, H2-T23, CDKN1A, CD40, H2-T22, H2-K1, TNFAIP3, ICAM1, SPN, TBK1, MYC, JAK3, JAK1, MAP2K3, ENTPD1, CR2, H2-T10, ENTPD3, DDX58, H2-T9, ENTPD8, TRAF6, TRAF5, CD44, H2-D1, H2-Q6, H2-M3, H2-Q7, PIK3R2, H2-Q2, H2-Q1, RELA, PIK3R5, RELB, CD19, RIPK1, MAP2K6, JUN, STAT3, EIF2AK2, MAPK14, NFKB1, MAPK13, NFKB2, NFKBIA, TAB1, VIM, NFKBIE, H2-Q10, NFKBIB	1266	136	7691	2.23347	3.65027e-07
KEGG_PATHWAY	mmu05142:Chagas disease (American trypanosomiasis)	41	1.25805	3.62118e-08	CCL12, SERPINE1, PIK3R2, CD3G, ADCY1, CD3E, CD3D, TNF, RELA, PIK3R5, C3, GNA14, CCL5, GNA11, CCL3, BDKRB2, CCL2, IL12B, JUN, ACE, NOS2, TGFB3, FOS, CFLAR, MAPK14, NFKB1, MAPK13, TNFRSF1A, GNAO1, NFKBIA, IL6, GNAL, IFNG, PPP2R2B, TRAF6, IL1B, PPP2R2D, FAS, PLCB2, MYD88, TLR2	1266	103	7691	2.41822	6.40497e-07
KEGG_PATHWAY	mmu04010:MAPK signaling pathway	76	2.332	5.09677e-08	PTPRR, RASGRF2, ARRB1, DUSP16, TNF, FGF2, ELK4, RPS6KA3, RPS6KA6, RPS6KA5, MYC, STMN1, MAP3K8, PRKACA, MAP3K6, MAP3K4, MAP2K3, MAP4K1, DUSP5, MAP4K2, MAP2K1, DUSP2, DAXX, DUSP3, IL1R1, DUSP1, PRKCB, PLA2G4B, PLA2G4C, FOS, DUSP6, MAPK8IP1, TNFRSF1A, IL1A, MAPKAPK3, TRAF6, IL1B, MAPKAPK2, MAPT, ATF4, PDGFB, RASGRP2, EGFR, RASGRP4, RELA, RASGRP3, RELB, RAP1B, CACNA1I, NTF3, FLNB, CACNA1S, CD14, FGF2…	1266	251	7691	1.83945	8.48462e-07
KEGG_PATHWAY	mmu05145:Toxoplasmosis	41	1.25805	6.77176e-08	LAMA5, CD40, LY96, LAMC2, TNF, RELA, CASP9, SOCS1, H2-OB, IL12B, H2-OA, JAK2, CCR5, JAK1, MAP2K6, MAP2K3, NOS2, STAT1, TGFB3, IL10RA, STAT3, IRGM1, MAPK14, NFKB1, MAPK13, TNFRSF1A, GNAO1, NFKBIA, IFNG, TRAF6, IGTP, CYCS, TLR11, TAB1, MYD88, BIRC2, HSPA1B, HSPA1A, BIRC3, TLR2, NFKBIB	1266	105	7691	2.37216	1.06467e-06
KEGG_PATHWAY	mmu05152:Tuberculosis	58	1.77969	1.06789e-07	ITGAM, CALML3, TCIRG1, TNF, CASP9, MRC2, H2-OB, IL12B, H2-OA, LBP, JAK2, CAMP, JAK1, FCER1G, APAF1, KSR1, RIPK2, SPHK1, TIRAP, TNFRSF1A, FCGR1, IL1A, FCGR3, IFNG, FCGR4, TRAF6, IL1B, RFX5, CLEC4E, TLR2, CEBPB, CAMK2A, BCL10, NOD2, MALT1, RELA, C3, IRAK2, ATP6V0A4, CD14, BID, CAMK2G, HSPA9, PLK3, CD209B, NOS2, TGFB3, VDR, STAT1, IL10RA, CARD9, MAPK14, NFKB1, MAPK13, IL6, CYCS, FCGR2B, MYD88	1266	176	7691	2.002	1.51319e-06
KEGG_PATHWAY	mmu05200:Pathways in cancer	106	3.25253	1.06939e-07	CSF3R, HHIP, ITGA2B, FGF2, RASSF1, EDNRB, MYC, PRKACA, MAP2K1, PRKCB, TPM3, DAPK2, PGF, ADCY9, SMO, COL4A2, COL4A1, TCF7, LPAR1, PDGFB, PIK3R2, LPAR4, RASGRP2, HIF1A, RASGRP4, RASGRP3, PIK3R5, DVL2, RALGDS, WNT2, FGF23, FZD1, STAT5A, WNT10B, JUN, SMAD4, FZD2, JUP, TGFB3, WNT3A, PTCH1, FZD7, PTCH2, GNG12, GNG11, NFKB1, NFKB2, NFKBIA, IL6, BMP2, CXCL12, FGF18, GNB4, CYCS, FGFR3, FGF10, CDKN1A, WNT2…	1266	395	7691	1.63026	1.51319e-06
KEGG_PATHWAY	mmu05332:Graft-versus-host disease	25	0.767106	4.89074e-07	H2-T24, CD86, H2-T23, H2-T22, H2-Q6, CD80, H2-M3, H2-Q7, H2-K1, H2-Q2, H2-Q1, TNF, H2-OB, H2-OA, H2-T10, H2-T9, GZMB, IL1A, IL6, IFNG, IL1B, CD28, FAS, H2-Q10, H2-D1	1266	52	7691	2.92069	6.59085e-06
KEGG_PATHWAY	mmu05321:Inflammatory bowel disease (IBD)	26	0.797791	2.0402e-06	IL22, RORC, IL4RA, NOD2, IL2RG, TNF, RELA, IL18RAP, H2-OB, IL12B, H2-OA, IL12RB2, JUN, STAT1, TGFB3, STAT3, NFKB1, IL1A, IL6, IFNG, IL1B, IL17F, TLR5, IL18R1, TLR2, IL17A	1266	59	7691	2.67714	2.62444e-05
KEGG_PATHWAY	mmu04621:NOD-like receptor signaling pathway	25	0.767106	3.7333e-06	CCL12, TNFAIP3, CXCL1, NOD2, MEFV, CXCL2, TNF, RELA, CCL5, CASP1, CCL2, NLRP3, RIPK2, CARD9, MAPK14, NFKB1, MAPK13, NFKBIA, IL6, TRAF6, IL1B, TAB1, BIRC2, BIRC3, NFKBIB	1266	57	7691	2.66449	4.59358e-05
KEGG_PATHWAY	mmu05202:Transcriptional misregulation in cancer	51	1.5649	5.67445e-06	CD86, CDKN1A, CD40, ITGAM, CSF2, LDB1, JMJD1C, PLAT, AFF1, ELK4, LYL1, MYC, NFKBIZ, ITGB7, BCL2A1D, BCL2A1A, BCL2A1B, IGFBP3, IL1R2, MMP3, ETV1, PAX5, ETV5, ETV6, FCGR1, ERG, NUPR1, CEBPB, SLC45A3, HPGD, RELA, TSPAN7, CD14, RUNX1T1, NGFR, SMAD1, CDKN2C, JUP, H3F3B, FUS, GZMB, PML, NFKB1, BAIAP3, PER2, IL6, MEIS1, NR4A3, WT1, REL, TCF3	1266	165	7691	1.87774	6.69112e-05
KEGG_PATHWAY	mmu04612:Antigen processing and presentation	31	0.951212	7.68424e-06	H2-T24, H2-T23, H2-T22, H2-Q6, H2-M3, H2-Q7, H2-K1, H2-Q2, H2-Q1, TNF, H2-OB, H2-OA, B2M, CTSB, H2-T10, H2-T9, TAP2, TAP1, CD8B1, TAPBP, CD4, IFNG, CD8A, RFX5, PSME1, PSME2, KLRD1, HSPA1B, H2-Q10, H2-D1, HSPA1A	1266	82	7691	2.29666	8.69856e-05
KEGG_PATHWAY	mmu05330:Allograft rejection	24	0.736422	9.79675e-06	H2-T24, CD86, H2-T23, CD40, H2-T22, H2-T10, CD80, H2-T9, H2-Q6, H2-Q7, H2-M3, H2-K1, GZMB, H2-Q2, TNF, H2-Q1, IFNG, CD28, H2-OB, IL12B, FAS, H2-OA, H2-D1, H2-Q10	1266	56	7691	2.60359	0.000106634
KEGG_PATHWAY	mmu05134:Legionellosis	24	0.736422	1.38985e-05	ITGAM, APAF1, CXCL1, CXCL3, TNF, CXCL2, NFKB1, RELA, NFKB2, C3, NFKBIA, CASP9, IL6, CASP7, IL1B, CASP1, IL12B, CYCS, CD14, TLR5, MYD88, HSPA1B, HSPA1A, TLR2	1266	57	7691	2.55791	0.000145677
KEGG_PATHWAY	mmu04940:Type I diabetes mellitus	25	0.767106	2.08578e-05	H2-T24, CD86, H2-T23, H2-T22, H2-Q6, CD80, H2-M3, H2-Q7, H2-K1, H2-Q2, H2-Q1, TNF, H2-OB, IL12B, H2-OA, H2-T10, H2-T9, GZMB, IL1A, IFNG, IL1B, CD28, FAS, H2-Q10, H2-D1	1266	62	7691	2.44961	0.000210812
KEGG_PATHWAY	mmu05133:Pertussis	28	0.859159	2.2977e-05	ITGAM, LY96, CALML3, TNF, CXCL5, RELA, C3, CASP7, CASP1, NLRP3, IL12B, CD14, JUN, C1RA, TICAM2, NOS2, FOS, MAPK14, TIRAP, NFKB1, MAPK13, IL1A, IL6, TRAF6, IRF1, IL1B, ITGA5, MYD88	1266	74	7691	2.29866	0.000224224
KEGG_PATHWAY	mmu04151:PI3K-Akt signaling pathway	88	2.70021	2.75255e-05	CHRM2, CDKN1A, CSF3, CRTC2, CSF3R, ITGB5, CSF1, IRS1, ITGB3, ITGA2B, TNC, LAMC2, FGF2, CASP9, CREB3L1, MYC, MYB, MLST8, KDR, ITGB7, ITGB6, JAK2, JAK3, JAK1, IFNAR2, MAP2K1, OSMR, PGF, RBL2, COL4A2, COL4A1, COL6A4, ITGA8, ITGA7, COL6A3, ITGA5, SGK1, ATF4, EPHA2, TLR2, ITGA9, CREB5, LAMA5, PHLPP1, TNXB, PKN3, COL11A2, LPAR1, PDGFB, IL4RA, PIK3R2, LPAR4, IL2RG, THBS2, EFNA5, THBS1, EGFR, RELA, PIK3R…	1266	351	7691	1.52309	0.000259657
KEGG_PATHWAY	mmu04660:T cell receptor signaling pathway	34	1.04326	4.17873e-05	CSF2, PIK3R2, CD3G, BCL10, CD3E, CD3D, TNF, MALT1, RELA, PIK3R5, GRAP2, CTLA4, MAP3K8, ICOS, MAP2K1, JUN, NFATC2, CD8B1, FOS, MAPK14, NFKB1, MAPK13, NFKBIA, CD4, IFNG, CD8A, LCK, CD28, LCP2, PDCD1, NFKBIE, LAT, CARD11, NFKBIB	1266	101	7691	2.04506	0.000381478
KEGG_PATHWAY	mmu05160:Hepatitis C	42	1.28874	4.43136e-05	RNASEL, CDKN1A, OAS1A, PIK3R2, OAS1B, CLDN2, IFIT1, TNF, EGFR, RELA, PIK3R5, OAS1G, SOCS3, TBK1, RIPK1, IKBKE, JAK1, IFNAR2, STAT1, DDX58, STAT2, STAT3, EIF2AK2, MAPK14, NFKB1, MAPK13, TNFRSF1A, NFKBIA, CLDN4, MAVS, CLDN15, OAS2, PPP2R2B, OAS3, TRAF6, CLDN8, IRF1, PPP2R2D, CLDN7, IRF7, TLR3, IRF9	1266	136	7691	1.87612	0.000386038
KEGG_PATHWAY	mmu04630:Jak-STAT signaling pathway	44	1.35011	4.5015e-05	IL22, CSF3, CSF2, CSF3R, IL4RA, IL20RB, PIK3R2, CSF2RB, IL2RG, PIK3R5, SOCS3, SOCS1, MYC, PIM1, IL12B, JAK2, JAK3, JAK1, IL12RB2, IL13RA1, IFNAR2, STAT5A, IL15RA, PIAS3, CISH, TSLP, IL15, STAT1, IL10RA, STAT2, STAT3, OSM, LIF, LIFR, OSMR, EPOR, CSF2RB2, IL6, IFNG, IL2RA, IL6ST, IRF9, IL9R, CRLF2	1266	145	7691	1.84346	0.000386038
KEGG_PATHWAY	mmu04623:Cytosolic DNA-sensing pathway	24	0.736422	0.000119603	ZBP1, IL33, RIPK3, DDX58, TREX1, ADAR, IFI202B, NFKB1, RELA, NFKBIA, CXCL10, IL6, MAVS, TBK1, CCL5, IL1B, POLR3D, CCL4, CASP1, IRF7, POLR3G, RIPK1, IKBKE, NFKBIB	1266	64	7691	2.27814	0.000995515
KEGG_PATHWAY	mmu05132:Salmonella infection	27	0.828475	0.000184684	CSF2, ROCK2, PKN3, CXCL1, CXCL3, CXCL2, RELA, CCL4, CASP1, CCL3, FLNB, LBP, CD14, JUN, NOS2, RHOG, FOS, MAPK14, NFKB1, MAPK13, IL1A, IL6, IFNG, IL1B, PKN1, TLR5, MYD88	1266	78	7691	2.1029	0.0014933
KEGG_PATHWAY	mmu05217:Basal cell carcinoma	21	0.644369	0.000204949	FZD1, APC2, WNT10B, WNT2B, FZD2, WNT3A, FZD7, PTCH1, HHIP, TCF7, PTCH2, LEF1, WNT7A, WNT9A, GLI3, GLI2, SHH, BMP2, SMO, DVL2, WNT2	1266	54	7691	2.36252	0.00161113
KEGG_PATHWAY	mmu05416:Viral myocarditis	27	0.828475	0.000232975	H2-T24, CD86, H2-T23, CD40, H2-T22, H2-Q6, CD80, H2-M3, H2-Q7, H2-K1, H2-Q2, H2-Q1, ICAM1, CASP9, H2-OB, ABL2, DMD, H2-OA, BID, H2-T10, H2-T9, CAV1, CD28, CYCS, H2-Q10, H2-D1, MYH7	1266	79	7691	2.07628	0.00178194
KEGG_PATHWAY	mmu05161:Hepatitis B	42	1.28874	0.000251112	CDKN1A, DDX3X, PIK3R2, TNF, RELA, PIK3R5, CASP9, IFIH1, TBK1, MYC, CREB3L1, E2F1, IKBKE, JAK1, STAT5A, EGR2, MAP2K1, JUN, SMAD4, TICAM2, APAF1, STAT1, TGFB3, DDX58, PRKCB, STAT2, STAT3, NFATC2, FOS, TIRAP, NFKB1, NFKBIA, IL6, MAVS, IRF7, CYCS, FAS, TLR3, MYD88, ATF4, TLR2, CREB5	1266	146	7691	1.74761	0.00187012
KEGG_PATHWAY	mmu04015:Rap1 signaling pathway	56	1.71832	0.000312923	ITGAM, CSF1, ITGB3, ITGA2B, CALML3, FGF2, KDR, MAP2K3, MAP2K1, PRKCB, PGF, ADCY9, ADORA2A, ADORA2B, LCP2, RAPGEF5, PLCB2, SKAP1, EPHA2, RAPGEF4, RALB, RGS14, LPAR1, PDGFB, FPR1, PIK3R2, ADCY1, LPAR4, RASGRP2, EFNA5, THBS1, PRKCZ, ADCY7, EGFR, RASGRP3, PIK3R5, RAP1B, CNR1, PDGFD, P2RY1, FGF23, RALGDS, MAP2K6, NGFR, ANGPT1, MAPK14, MAPK13, GNAO1, FGF18, TEK, FGFR4, FGFR3, LAT, SIPA1, BCAR1, FGF10	1266	214	7691	1.58973	0.00226609
KEGG_PATHWAY	mmu04145:Phagosome	47	1.44216	0.000320296	H2-T24, H2-T23, STX12, H2-T22, ITGAM, ITGB5, H2-Q6, ITGB3, H2-M3, H2-Q7, NCF4, H2-K1, H2-Q2, TCIRG1, THBS2, THBS1, H2-Q1, C3, MRC2, TUBA1C, TUBB6, SEC61G, TUBB1, H2-OB, ATP6V0A4, H2-OA, CD14, ATP6V0E2, MBL1, ATP6V1C2, MSR1, C1RA, CD209B, H2-T10, H2-T9, SFTPD, TAP2, TAP1, FCGR1, FCGR3, FCGR4, ITGA5, FCGR2B, H2-Q10, H2-D1, TLR2, TUBA8	1266	171	7691	1.66975	0.00226609
KEGG_PATHWAY	mmu04622:RIG-I-like receptor signaling pathway	24	0.736422	0.000336272	DDX3X, DDX58, ISG15, MAPK14, TNF, TANK, NFKB1, RELA, MAPK13, IFIH1, NFKBIA, CXCL10, MAVS, TBK1, RNF125, TRAF6, DHX58, IRF7, IL12B, TRIM25, RIPK1, AZI2, IKBKE, NFKBIB	1266	68	7691	2.14413	0.0023211
KEGG_PATHWAY	mmu05144:Malaria	19	0.583001	0.000352971	CCL12, CD40, CSF3, VCAM1, GYPC, TGFB3, SDC2, THBS2, THBS1, TNF, SELE, ICAM1, SELP, IL6, IFNG, IL1B, CCL2, MYD88, TLR2	1266	48	7691	2.4047	0.00237835
KEGG_PATHWAY	mmu04911:Insulin secretion	28	0.859159	0.000421786	GLP1R, RAB3A, CAMK2A, ATP1A4, SLC2A1, ATP1A3, ATP1A2, ADCY1, ADCY7, CCKAR, PCLO, GNA11, CREB3L1, KCNN1, CACNA1S, KCNN4, PRKACA, CAMK2G, PRKCB, ABCC8, ATP1B3, ATP1B2, ADCY9, PLCB2, STX1A, ATF4, CREB5, RAPGEF4	1266	86	7691	1.97792	0.00277594
KEGG_PATHWAY	mmu05205:Proteoglycans in cancer	53	1.62627	0.000491825	CDKN1A, WNT2B, ITGB5, ITGB3, HSPB2, TNF, FGF2, MYC, KDR, IL12B, PRKACA, MAP2K1, PRKCB, PLAUR, ANK2, WNT9A, SMO, HCLS1, ITGA5, CD44, TLR2, HBEGF, CD63, SDC4, ROCK2, SDC2, CAMK2A, PXN, PIK3R2, HIF1A, THBS1, EGFR, SLC9A1, PIK3R5, VTN, FLNB, WNT2, CAMK2G, FZD1, WNT10B, FZD2, CAV3, WNT3A, CAV2, PTCH1, FZD7, CAV1, STAT3, WNT7A, MAPK14, MAPK13, TFAP4, FAS	1266	203	7691	1.58609	0.00316333
KEGG_PATHWAY	mmu05340:Primary immunodeficiency	15	0.460264	0.000526698	CD40, TAP2, TAP1, CD8B1, CD3E, IL2RG, CD3D, CD79A, CD4, CD8A, LCK, CD19, RFX5, ICOS, ADA	1266	34	7691	2.68016	0.00331234
KEGG_PATHWAY	mmu04672:Intestinal immune network for IgA production	17	0.521632	0.000606715	CD86, IL15RA, PIGR, CD40, IL15, CD80, CXCR4, ICOSL, IL6, CXCL12, CCR9, CD28, H2-OB, ITGB7, H2-OA, ICOS, CCL28	1266	42	7691	2.45894	0.00373262
KEGG_PATHWAY	mmu04512:ECM-receptor interaction	28	0.859159	0.00063208	LAMA5, TNXB, ITGB5, SDC4, ITGB3, ITGA2B, COL11A2, TNC, LAMC2, THBS2, THBS1, VTN, SV2A, SPP1, ITGB7, ITGB6, GP9, COL4A2, COL4A1, COL6A4, ITGA8, ITGA7, COL6A3, ITGA5, CD47, AGRN, CD44, ITGA9	1266	88	7691	1.93297	0.00380593
KEGG_PATHWAY	mmu05320:Autoimmune thyroid disease	24	0.736422	0.000675599	H2-T24, CD86, H2-T23, CD40, H2-T22, H2-T10, CD80, H2-T9, H2-Q6, H2-Q7, H2-M3, H2-K1, GZMB, H2-Q2, H2-Q1, TG, CD28, H2-OB, FAS, CTLA4, H2-OA, TSHB, H2-D1, H2-Q10	1266	71	7691	2.05353	0.00398322
KEGG_PATHWAY	mmu04978:Mineral absorption	16	0.490948	0.000794527	VDR, ATP1A4, SLC40A1, ATP1A3, CYBRD1, ATP1A2, MT2, ATP1B3, MT1, SLC5A1, ATP1B2, FTH1, HMOX1, STEAP1, STEAP2, TRPM6	1266	39	7691	2.49232	0.0045888
KEGG_PATHWAY	mmu04210:Apoptosis	21	0.644369	0.000993485	APAF1, TNFRSF10B, PIK3R2, CSF2RB, CFLAR, TNF, NFKB1, RELA, PIK3R5, TNFRSF1A, NFKBIA, CASP9, CSF2RB2, CASP7, TNFSF10, CYCS, FAS, RIPK1, BID, BIRC2, BIRC3	1266	60	7691	2.12626	0.00562312
KEGG_PATHWAY	mmu04550:Signaling pathways regulating pluripotency of stem cells	38	1.166	0.00127031	WNT2B, PIK3R2, ACVR1B, FGF2, PIK3R5, MYC, DVL2, JAK2, SKIL, JAK3, WNT2, JAK1, FZD1, APC2, WNT10B, SMAD1, MAP2K1, SMAD4, FZD2, WNT3A, PCGF5, FZD7, STAT3, LIF, WNT7A, SMAD9, INHBB, LIFR, WNT9A, KLF4, MAPK14, MAPK13, MEIS1, BMP2, TCF3, IL6ST, FGFR4, FGFR3	1266	138	7691	1.67284	0.00699292
KEGG_PATHWAY	mmu04931:Insulin resistance	32	0.981896	0.00128492	CRTC2, IRS1, SLC2A1, PRKAG2, IRS2, PIK3R2, PRKCZ, ACACB, TNF, PRKAG3, RELA, PIK3R5, SOCS3, RPS6KA3, RPS6KA6, CREB3L1, PCK1, PTPN1, PRKCE, GFPT2, STAT3, PRKAB1, NFKB1, TNFRSF1A, NFKBIA, IL6, PPP1R3D, SLC27A6, TRIB3, SLC27A3, OGT, CREB5	1266	110	7691	1.76728	0.00699292
KEGG_PATHWAY	mmu04360:Axon guidance	36	1.10463	0.0013564	EPHB6, NRP1, SEMA7A, SEMA3C, ROCK2, LRRC4, NTN4, SEMA3G, CXCR4, EFNA5, RND1, EFNB2, RGS3, ABLIM2, DPYSL5, DPYSL2, PLXNA2, PLXNA1, SLIT2, SRGAP3, LRRC4C, SRGAP1, SEMA6B, SEMA6C, NTNG2, SEMA6A, SEMA4C, NFATC2, SEMA4F, SEMA4G, CXCL12, CDK5, PLXNB2, EPHA1, NGEF, EPHA2	1266	129	7691	1.69536	0.00724269
KEGG_PATHWAY	mmu05150:Staphylococcus aureus infection	18	0.552317	0.0018257	C1RA, ITGAM, PTAFR, C5AR1, FGG, FPR1, FPR2, ICAM1, C3, FCGR1, SELP, FCGR3, FCGR4, H2-OB, H2-OA, FCGR2B, MBL1, CFB	1266	50	7691	2.18701	0.00954624
KEGG_PATHWAY	mmu05146:Amoebiasis	33	1.01258	0.00185528	LAMA5, ITGAM, CSF2, COL11A2, LAMC2, PIK3R2, ADCY1, TNF, RELA, PIK3R5, GNA14, GNA11, IL12B, SERPINB9B, CD14, PRKACA, ARG2, SERPINB2, NOS2, TGFB3, IL1R1, PRKCB, ACTN1, IL1R2, NFKB1, IL6, GNAL, COL4A2, IFNG, COL4A1, IL1B, PLCB2, TLR2	1266	117	7691	1.71347	0.00954624
KEGG_PATHWAY	mmu04920:Adipocytokine signaling pathway	23	0.705738	0.00206418	IRS1, STAT3, SLC2A1, PRKAG2, ACSL4, IRS2, TNFRSF1B, CPT1C, ACACB, TNF, PRKAB1, CAMKK1, NFKB1, RELA, PRKAG3, TNFRSF1A, NFKBIA, SOCS3, ACSBG1, JAK2, PCK1, NFKBIE, NFKBIB	1266	72	7691	1.94064	0.0104315
KEGG_PATHWAY	mmu04014:Ras signaling pathway	55	1.68763	0.0029684	CSF1, RASGRF2, CALML3, ETS1, FGF2, ETS2, RASSF1, TBK1, HTR7, KDR, PRKACA, MAP2K1, KSR1, PRKCB, PLA2G4B, PLA2G4C, PGF, RASA4, RAPGEF5, EPHA2, PLA1A, RALB, PDGFB, PIK3R2, RASAL2, RASGRP2, EFNA5, RASAL3, EGFR, RASGRP4, RELA, RASGRP3, PIK3R5, RAP1B, GNG4, PDGFD, GNG7, ABL2, FGF23, RALGDS, NGFR, PLA2G2D, ANGPT1, GNG12, GNG11, NFKB1, FGF18, GNB4, REL, TEK, FGFR4, RGL2, FGFR3, LAT, FGF10	1266	229	7691	1.45907	0.0145079
KEGG_PATHWAY	mmu04340:Hedgehog signaling pathway	11	0.337527	0.00297335	SHH, SMO, DHH, FBXW11, PTCH1, HHIP, PTCH2, GAS1, PRKACA, GLI3, GLI2	1266	24	7691	2.78439	0.0145079
KEGG_PATHWAY	mmu04662:B cell receptor signaling pathway	22	0.675054	0.00330251	CR2, MAP2K1, JUN, NFATC2, PIK3R2, FOS, BCL10, MALT1, NFKB1, RELA, PIK3R5, RASGRP3, CD79B, NFKBIA, CD79A, CD19, PIK3AP1, FCGR2B, NFKBIE, CD22, CARD11, NFKBIB	1266	70	7691	1.9093	0.0157253
KEGG_PATHWAY	mmu04960:Aldosterone-regulated sodium reabsorption	15	0.460264	0.00333399	IRS1, PRKCB, ATP1A4, NEDD4L, ATP1A3, ATP1A2, PIK3R2, ATP1B3, ATP1B2, NR3C2, PIK3R5, SLC9A3R2, HSD11B2, SFN, SGK1	1266	40	7691	2.27814	0.0157253
KEGG_PATHWAY	mmu04970:Salivary secretion	23	0.705738	0.00514908	PRKCB, ATP1A4, ATP1A3, ADRB1, CALML3, ATP1A2, ATP2B2, ATP1B3, ADCY1, ATP1B2, MUC5B, ADCY7, ADRA1A, SLC9A1, BST1, ADCY9, ADRB3, DMBT1, PRKG2, KCNN4, PRKACA, PLCB2, CAMP	1266	77	7691	1.81462	0.0238884
KEGG_PATHWAY	mmu04918:Thyroid hormone synthesis	21	0.644369	0.00744696	GPX2, HSPA5, PRKCB, GSR, ATP1A4, ATP1A3, ATP1A2, ATP1B3, ADCY1, ATP1B2, ADCY7, ASGR1, ADCY9, TG, CREB3L1, SLC26A4, PRKACA, PLCB2, TSHB, ATF4, CREB5	1266	70	7691	1.82251	0.0339918
KEGG_PATHWAY	mmu05143:African trypanosomiasis	13	0.398895	0.00770689	VCAM1, PRKCB, TNF, SELE, ICAM1, IL6, IFNG, IL1B, IL12B, FAS, PLCB2, MYD88, IDO1	1266	35	7691	2.25644	0.0346198
KEGG_PATHWAY	mmu04710:Circadian rhythm	12	0.368211	0.0079383	PER2, PER1, PER3, FBXW11, CRY2, BHLHE40, RORC, PRKAG2, PRKAB1, PRKAG3, NPAS2, ARNTL	1266	31	7691	2.35163	0.0351022
KEGG_PATHWAY	mmu04923:Regulation of lipolysis in adipocytes	18	0.552317	0.00830715	IRS1, NPR1, NPY1R, ADRB1, IRS2, PIK3R2, ADCY1, PTGS2, ADCY7, PIK3R5, ADCY9, ADRB3, ADORA1, PRKG2, PRKACA, MGLL, TSHB, PNPLA2	1266	57	7691	1.91843	0.036168
KEGG_PATHWAY	mmu05203:Viral carcinogenesis	53	1.62627	0.00927443	H2-T24, H2-T23, CDKN1A, H2-T22, DDX3X, HDAC10, HDAC11, H2-K1, CREB3L1, CCR8, PRKACA, CCR5, JAK3, JAK1, H2-T10, ACTN1, H2-T9, RBL2, RBL1, MAPKAPK2, TRAF5, IRF7, IL6ST, IRF9, MAD1L1, H2-D1, ATF4, CREB5, HDAC4, SP100, H2-Q6, H2-M3, H2-Q7, PXN, PIK3R2, H2-Q2, H2-Q1, RELA, HDAC7, PIK3R5, C3, SCIN, PMAIP1, STAT5A, EGR2, JUN, STAT3, EIF2AK2, NFKB1, NFKB2, NFKBIA, REL, H2-Q10	1266	231	7691	1.39384	0.0397676
KEGG_PATHWAY	mmu04310:Wnt signaling pathway	35	1.07395	0.0115829	WNT2B, ROCK2, LEF1, CAMK2A, TCF7, PRICKLE1, CXXC4, NKD2, FRAT2, SOX17, MYC, DVL2, GPC4, PRKACA, WNT2, CAMK2G, FZD1, APC2, WNT10B, JUN, SMAD4, FZD2, WNT3A, FBXW11, PRKCB, FZD7, CTNNBIP1, WNT7A, NFATC2, WNT9A, FOSL1, VANGL2, SFRP2, PLCB2, PPARD	1266	141	7691	1.50799	0.0489246
Category	Term	Count	%	PValue	Genes	List Total	Pop Hits	Pop Total	Fold Enrichment	Benjamini
GOTERM_BP_DIRECT	GO:0006954~inflammatory response	152	4.66401	1.87218e-37	CSF1, TRIL, IL1RAP, CXCL13, TNF, CXCL15, C4A, RPS6KA5, ZC3H12A, CCRL2, MAP2K3, GBP5, TICAM2, SLC11A1, CD180, CYBB, MAPKAPK2, ADAM8, S100A9, S100A8, EPHA2, IDO1, PTGFR, CALCA, PXK, SEMA7A, LXN, C5AR1, FPR1, LY96, TNFRSF11B, FPR2, REG3G, NRADD, MEFV, PRKCZ, PLA2G7, C3, TBXA2R, IRAK2, NLRP3, CD14, TAC1, CCL21A, GSDMD, CCR1, NGFR, SMAD1, AFAP1L2, CD163, TNFRSF9, TNFRSF10B, SELE, BMP6, NFKB2, SELP, CX…	2775	344	18082	2.87918	1.21916e-33
GOTERM_BP_DIRECT	GO:0002376~immune system process	158	4.84811	1.32366e-34	IFITM3, CD86, IFITM1, PGLYRP3, IFITM2, CSF1, TRIL, H2-K1, HP, RNF19B, IL1RAP, PRDM1, IFIT1, ETS1, IFIT3, IFIT2, TBK1, SIT1, CLEC5A, ZC3H12A, DHX58, TRIM25, MAP3K8, LGALS9, PGLYRP1, B2M, HERC6, ZBP1, EOMES, GBP5, TICAM2, RSAD2, PRKCB, SP110, PRKCE, CD180, THEMIS, TAP2, TAP1, CTPS, MR1, FCGR1, FCAMR, CLEC4D, RNF125, SLPI, CD8A, CLEC4E, S100A9, SQSTM1, CFB, H2-D1, SKAP1, S100A8, IDO1, ANKRD17, IL4RA…	2775	383	18082	2.68808	4.30983e-31
GOTERM_BP_DIRECT	GO:0032496~response to lipopolysaccharide	93	2.85364	1.05611e-25	CXCL9, CD40, ADM, CXCL1, CXCL3, CXCL13, LITAF, TNF, CXCL2, CXCL15, CXCL5, ALAD, CASP9, RPS6KA3, THBD, TRIM6, EDNRB, CASP1, BDKRB1, CCR7, LBP, LGALS9, JAK2, JUNB, TIMP4, CD96, PTGIR, ABCC8, SLC11A1, IRAK3, FOS, TNFRSF1B, TIRAP, TNFRSF1A, SLPI, MAPKAPK3, IL1B, MAPKAPK2, TRIB1, S100A8, TLR2, PTGES, IDO1, PTGER4, PTGFR, CEBPB, PTAFR, C5AR1, LY96, NLRC3, TNFRSF11B, TNFRSF11A, NOD2, PTGS2, NRADD, SRR, …	2775	197	18082	3.0761	2.29247e-22
GOTERM_BP_DIRECT	GO:0006955~immune response	110	3.37527	1.90072e-23	CSF3, CSF2, H2-K1, CXCL13, TNF, CXCL15, VPREB3, ENDOU, FTH1, TNFSF10, B2M, SECTM1B, SECTM1A, TGTP2, TGTP1, RFX1, FCAMR, SLPI, CLEC4E, H2-D1, CD274, TNFRSF11B, TNFRSF11A, NRADD, VTN, C7, CCR1, NGFR, TNFSF15, ZFR2, TNFRSF9, TNFSF12, LIF, TNFRSF10B, PRG4, PPBP, SMAD6, BMP6, CXCL10, CXCL11, IL6, CXCL12, CD28, CD27, TNFSF9, LAT, MYD88, IL22, CXCL9, TINAGL1, CXCL1, CTSW, CXCL3, CXCL2, CXCL5, CX3CL1, H2…	2775	272	18082	2.63516	3.09438e-20
GOTERM_BP_DIRECT	GO:0009615~response to virus	50	1.53421	1.51173e-19	CHRM2, IFITM3, IFITM1, DDX3X, IFITM2, ADAR, IFIT1, TNF, IFIT3, IFIT2, IFIH1, HYAL1, HYAL2, DHX58, STMN1, PIM2, OASL1, OASL2, BATF3, TGTP2, TGTP1, RSAD2, DDX58, IRAK3, IFNG, OAS2, OAS3, XCL1, TLR3, TLR13, ODC1, DDX21, OAS1A, OAS1B, MST1R, ZC3HAV1, DDX60, CCL5, FV1, MX2, MX1, EIF2AK2, BST2, ISG20, CXCL10, BCL3, CYP1A1, LCN2, IFI27L2A, MYD88	2775	84	18082	3.87859	1.96887e-16
GOTERM_BP_DIRECT	GO:0045087~innate immune response	132	4.05032	8.42087e-19	IFITM3, IFITM1, PGLYRP3, IFITM2, CSF1, TRIL, IL1RAP, PRDM1, IFIT1, IFIT3, IFIT2, TBK1, CLEC5A, DHX58, TRIM25, TRIM26, PGLYRP1, TRIM21, B2M, HERC6, ZBP1, TICAM2, RSAD2, SP110, CD180, MATK, CYBB, MR1, MID2, FCGR1, CLEC4D, SLPI, ADAM15, TRIM13, CLEC4E, S100A9, CFB, S100A8, ANKRD17, BLK, LY96, BCL10, MST1R, ZC3HAV1, MEFV, C3, KLRK1, ABL2, NLRP3, CD14, SLAMF1, GSDMD, SRMS, TNK2, SH2D1A, IRGM1, EIF2AK2…	2775	400	18082	2.15029	9.13945e-16
GOTERM_BP_DIRECT	GO:0050729~positive regulation of inflammatory response	39	1.19669	3.71908e-16	PTGER4, CCL12, CCL11, SERPINE1, TNF, ETS1, EGFR, CX3CL1, IL1RL1, CCL9, CCL8, CCL7, CCL6, CCL5, ADORA3, HYAL2, CCL4, CCL3, CCL2, JAK2, CCR5, CCR2, TGM2, STAT5A, IL33, ACE, IL17RA, TNFRSF1A, GPRC5B, TNIP1, TRPV4, XCL1, TLR11, ADAM8, CD47, S100A9, TLR3, S100A8, TLR2	2775	63	18082	4.03374	3.45981e-13
GOTERM_BP_DIRECT	GO:0006935~chemotaxis	56	1.71832	7.597e-16	CXCL9, CXCL17, CXCL3, CXCL13, CXCL2, CXCL15, CXCL5, CX3CL1, CXCL16, AMOT, CCRL2, CCR9, CCR8, CCR7, CCR6, LGALS9, CCR5, CCR2, IL16, XCL1, S100A9, S100A8, CX3CR1, CCL12, CCL11, PTAFR, C5AR1, FPR1, CXCR4, CXCR6, FPR2, CCL9, CCL8, CCL7, CCL6, CCL5, CXCR3, CCL4, CXCR2, S1PR1, CCL3, CCL2, PIP5K1C, SLIT2, CCL17, CCR1, CMTM8, XCR1, CCL22, CCL20, CXCL10, CXCL11, CXCL12, CCL28, PF4, FGF10	2775	118	18082	3.09236	6.18396e-13
GOTERM_BP_DIRECT	GO:0070098~chemokine-mediated signaling pathway	35	1.07395	5.20113e-15	CCL12, CXCL9, CCL11, CXCL17, CXCL1, CXCL3, CXCL13, CXCL2, CXCL15, CXCL5, CX3CL1, CCL9, CCL8, CCL7, CCL6, CCL5, CCL4, CCL3, CCR9, CCL2, CCR8, CCL19, CCL17, CCL21A, CCR2, CCR1, CCL22, CCL20, GPR35, PPBP, CXCL10, CXCL11, CXCL12, XCL1, PF4	2775	55	18082	4.14657	3.7633e-12
GOTERM_BP_DIRECT	GO:0035458~cellular response to interferon-beta	28	0.859159	3.58951e-13	IFIT1, IFIT3, GM12185, TRIM6, GM4841, GBP2, GM5431, 9930111J21RIK1, GBP3, GBP6, TGTP2, PNPT1, TGTP1, IFI204, IFI205, STAT1, TREX1, IFI203, IRGM2, IRGM1, IFI47, IFI202B, IIGP1, F830016B08RIK, IRF1, IGTP, GM4951, TLR3	2775	41	18082	4.44998	2.33749e-10
GOTERM_BP_DIRECT	GO:0030593~neutrophil chemotaxis	37	1.13532	1.11017e-12	CCL12, CCL11, ITGAM, CSF3R, C5AR1, CXCL1, TREM3, CXCL3, CXCL2, TREM1, CXCL15, CX3CL1, CCL9, CCL8, CCL7, CCL6, CCL5, CCL4, CXCR2, CCL3, SPP1, PDE4B, CCL2, CCL19, CCL17, CCL21A, CCL22, FCER1G, EDN3, CCL20, PPBP, FCGR3, IFNG, IL1B, S100A9, S100A8, ITGA9	2775	69	18082	3.49411	5.72418e-10
GOTERM_BP_DIRECT	GO:0008285~negative regulation of cell proliferation	114	3.49801	1.15266e-12	IFITM3, IFITM1, TES, FGF2, TNF, IFIT3, CDH5, GJA1, PTTG1, FTH1, ADORA1, CYP1B1, PIM2, SOX9, MAP2K1, IGFBP3, GTPBP4, EREG, SFRP2, PTGES, ZFP503, NDRG1, SLC9A3R1, BRIP1, SCIN, HMOX1, NDN, NFE2, SMAD1, JUN, SMAD4, BCL11B, ERDR1, TGFB3, VDR, CAV2, PTCH1, CAV1, TNFRSF9, GLMN, HMGA1, LIF, EIF2AK2, SMAD6, SMARCA2, BMP7, ESR2, FOSL1, H19, IL6, BMP2, NOX4, FGFR3, FGF10, PTPRU, CDKN1A, RARG, B4GALT1, BTG1,…	2775	384	18082	1.93445	5.72418e-10
GOTERM_BP_DIRECT	GO:0045071~negative regulation of viral genome replication	24	0.736422	1.18282e-12	IFITM3, IFITM1, RNASEL, IFITM2, RSAD2, MX2, EIF2AK2, ADAR, ISG15, OAS1B, ZC3HAV1, TNF, ISG20, PARP10, BST2, FAM111A, TRIM6, PLSCR1, MAVS, SLPI, OAS3, CCL5, OASL1, LTF	2775	32	18082	4.88703	5.72418e-10
GOTERM_BP_DIRECT	GO:0045944~positive regulation of transcription from RNA polymerase II promoter	236	7.24149	1.23063e-12	EHF, GABPB1, BACH1, IKZF4, ELK3, RPS6KA3, SPIC, TBK1, RPS6KA5, SOX17, SOX18, CREB3L1, MYC, NAMPT, ZC3H12A, MYB, SOX9, HOXA7, CCNL1, JUNB, CDON, DAXX, SLC11A1, IFRD1, SOX12, BHLHA15, SFRP2, ATF3, SKAP1, ATF4, BEX2, PRKDC, PIK3R2, GATA2, HIF1A, PLAC8, PATZ1, ZBTB7C, STAT5A, EGR1, WNT10B, JUN, EGR2, XBP1, BCL11B, FOXF2, NR2F1, LIF, NFATC2, INO80, SMARCA2, ELL3, FOSL2, FOSL1, CD28, REL, HAMP, ARF4, I…	2775	995	18082	1.54551	5.72418e-10
GOTERM_BP_DIRECT	GO:0043123~positive regulation of I-kappaB kinase/NF-kappaB signaling	59	1.81037	2.01085e-12	CD40, TRAF3IP2, LITAF, TNF, GJA1, TBK1, NUP62, TNFSF10, CASP1, TRIM25, PIM2, IKBKE, TGM2, SECTM1A, TICAM2, RIPK2, PRKCB, PLEKHG5, PRKCE, TNFRSF19, SHISA5, RHOC, MID2, TIRAP, TNFRSF1A, IL1A, GPRC5B, TRAF6, IL1B, TRAF5, TRIM13, TLR3, BIRC2, CARD11, LTF, ANKRD17, RNF31, LPAR1, BCL10, ZC3HAV1, NOD2, MALT1, RELA, UBD, HMOX1, ABL2, RIPK1, CCL19, CCL21A, PLK2, NEK6, CARD9, MIB2, CFLAR, BST2, MAVS, TNIP2…	2775	149	18082	2.58018	8.72975e-10
GOTERM_BP_DIRECT	GO:0001525~angiogenesis	80	2.45474	5.49694e-12	NRP1, COL18A1, ROBO4, CLIC4, SERPINE1, CXCL17, TNFAIP2, TSPAN12, MEOX2, SHB, SAT1, FGF2, HS6ST1, ELK3, ESM1, SHH, SOX17, HEY1, SOX18, GJA5, ZC3H12A, KDR, CYP1B1, HOXA7, CCR2, EGFL7, WARS, TNFRSF12A, PGF, EREG, RHOB, GREM1, MMP14, EMCN, COL4A2, ADAM15, COL4A1, NCL, ADAM8, ANGPTL4, EPHA1, EPHA2, HBEGF, RAMP2, CCL12, CALCRL, THY1, PTGS2, HIF1A, RASIP1, APOLD1, EFNB2, GNA13, DLL4, SRPX2, RNF213, CXCR…	2775	239	18082	2.1811	2.23725e-09
GOTERM_BP_DIRECT	GO:0042127~regulation of cell proliferation	77	2.36269	6.80675e-12	CXCL9, B4GALT1, CSF2, TES, SERPINE1, TNC, PRDM1, CXCL3, BRCA2, CXCL13, SAT1, TNF, CXCL2, GLI3, CXCL15, CXCL5, NR3C2, SHH, SOX9, JUNB, JAK1, MATK, TNFRSF1B, GNL3, TNFRSF1A, DUSP22, FGR, HCK, SFRP2, LCK, SGK1, PPARD, BLK, LAMA5, TCF7, IL4RA, TNFRSF11B, TNFRSF11A, PTGS2, NRADD, HIF1A, NDRG1, EGFR, CHST11, RBBP9, ABL2, BID, S100A11, JAG2, EGLN3, SMAD4, SRMS, NOS2, JUP, PTCH1, TNFRSF9, TNK2, ADAM33, W…	2775	227	18082	2.21029	2.60738e-09
GOTERM_BP_DIRECT	GO:0071347~cellular response to interleukin-1	39	1.19669	1.11274e-11	CEBPB, CCL12, CCL11, SAA3, SERPINE1, HIF1A, CXCL2, TANK, CX3CL1, RELA, ICAM1, CCL9, CCL8, CCL7, CCL6, HYAL1, MYC, CCL5, HYAL2, CCL4, ZC3H12A, CCL3, CCL2, HAS2, SOX9, CCL19, PCK1, CCL17, CCL21A, CAMP, CCL22, CCL20, KLF2, NFKB1, IL6, IRF1, LCN2, XCL1, IL17A	2775	80	18082	3.17657	4.02566e-09
GOTERM_BP_DIRECT	GO:0051607~defense response to virus	62	1.90242	1.33704e-11	IFITM3, CD86, CXCL9, CD40, IFITM1, IFITM2, ADAR, IFIT1, IFIT3, IFIT2, IFIH1, TBK1, HYAL2, DHX58, IL12B, TRIM25, OASL1, OASL2, ZBP1, IFNAR2, TICAM2, RSAD2, DDX58, NCR1, PLSCR1, IFNG, OAS2, CD8A, OAS3, IRF1, IRF5, TLR3, TRIM34A, TRIM56, RNASEL, SLFN8, NLRC5, OAS1A, OAS1B, ZC3HAV1, DDX60, SAMHD1, SLFN9, OAS1G, PMAIP1, NLRP3, FV1, IL33, MX2, STAT2, CARD9, MX1, EIF2AK2, ISG15, PML, BST2, ISG20, CXCL10…	2775	167	18082	2.41913	4.58253e-09
GOTERM_BP_DIRECT	GO:0070374~positive regulation of ERK1 and ERK2 cascade	66	2.02516	4.67306e-11	NRP1, ITGB3, ARRB1, ADRA1A, FGF2, CX3CL1, ICAM1, BMPER, GLIPR2, KDR, FGFBP3, FGA, MAP2K1, RIPK2, FGG, TIRAP, IL1A, IL1B, XCL1, CD44, TLR2, SEMA7A, CCL12, CCL11, C5AR1, PDGFB, NOD2, PRKCZ, EGFR, RAP1B, C3, CCL9, CCL8, CCL7, CCL6, CCL5, PDGFD, P2RY1, CCL4, GCNT2, CCL3, CCL2, ABL2, CCL19, FGF23, CCL17, CCL21A, SLAMF1, CCR1, NQO2, JUN, CCL22, ANGPT1, CCL20, CFLAR, ESR2, EPOR, IL6, BMP2, TRPV4, FGF18,…	2775	188	18082	2.28754	1.52155e-08
GOTERM_BP_DIRECT	GO:0071222~cellular response to lipopolysaccharide	69	2.11721	3.52714e-10	CD86, CD40, CSF3, CSF2, CD80, SERPINE1, TNFAIP3, CXCL3, LITAF, TNF, CXCL2, ICAM1, CXCL16, ZFP36, EDNRB, ZC3H12A, PDE4B, IL12B, TSPO, LBP, JAK2, B2M, CAMP, GBP6, TICAM2, RIPK2, CD180, TNFRSF1B, PLSCR1, GBP10, IFNG, FCGR4, SHPK, TRAF6, NCL, PLSCR4, CMPK2, ADAM9, TLR5, PPARD, CX3CR1, CEBPB, SGMS1, LY96, RELA, ZFP709, SBNO2, KLRK1, TBXA2R, CCL2, STAP1, NLRP3, CD14, GBP2, XBP1, NOS2, CCL20, STAT1, NR1…	2775	209	18082	2.15123	1.09375e-07
GOTERM_BP_DIRECT	GO:0060326~cell chemotaxis	36	1.10463	5.12715e-10	CCL12, CXCL9, SAA3, LEF1, FPR1, LPAR1, PDGFB, CXCL1, FPR2, CXCL13, CXCL2, CXCL5, CX3CL1, CCL9, CCL8, CCL6, CCL4, CCL3, CCL2, CCR6, CCL19, ABCC1, CCL22, VCAM1, CCL20, RHOG, CXCL10, CXCL11, CXCL12, SAA1, XCL1, SAA2, CCL28, BCAR1, EPHA2, HBEGF	2775	78	18082	3.0074	1.51764e-07
GOTERM_BP_DIRECT	GO:0032760~positive regulation of tumor necrosis factor production	30	0.920528	1.10064e-09	SASH3, H2-T23, PTAFR, LY96, NOD2, CCL4, CCL3, CCL2, IL12B, CCR7, RIPK1, LGALS9, LBP, CCL19, CD14, JAK2, CCR5, FCER1G, RIPK2, CARD9, TIRAP, TNFRSF1A, CD2, MAVS, IFNG, NCL, TLR3, MYD88, TLR2, PF4	2775	59	18082	3.31324	3.11626e-07
GOTERM_BP_DIRECT	GO:0007249~I-kappaB kinase/NF-kappaB signaling	21	0.644369	1.69693e-09	RIPK3, ROCK2, RIPK2, CARD9, NLRC3, BCL10, TANK, MALT1, NFKB1, TIRAP, NFKB2, RELB, TIFAB, IRAK2, TNIP2, IRF1, TRAF6, BCL3, TIFA, REL, AZI2	2775	32	18082	4.27615	4.60434e-07
GOTERM_BP_DIRECT	GO:0034097~response to cytokine	36	1.10463	1.78963e-09	ITIH4, CD274, TNFRSF11A, PTGS2, RELA, RELB, CXCL16, SERPINA3C, SERPINA3F, CCL5, TIMP1, SKIL, JUNB, TIMP4, IL12RB2, JUN, XCR1, STAT1, STAT3, SERPINA3M, LIFR, FOS, SERPINA3N, SERPINA3G, OSMR, PML, SERPINA3I, NFKB1, NFKB2, FOSL1, GNAO1, MAPKAPK3, MAPKAPK2, REL, IL6ST, PTGES	2775	81	18082	2.89602	4.66163e-07
GOTERM_BP_DIRECT	GO:0042832~defense response to protozoan	20	0.613685	3.16099e-09	GBP6, BATF2, CD40, GBP7, GBP9, SLC11A1, IRGM2, IL4RA, TSPAN32, IIGP1, BATF, IL6, GBP10, IFNG, BCL3, TLR12, IL12B, CD37, GBP2, GBP3	2775	30	18082	4.34402	7.91707e-07
GOTERM_BP_DIRECT	GO:0071356~cellular response to tumor necrosis factor	43	1.31942	4.29572e-09	HDAC4, CCL12, CALCA, CCL11, SGMS1, THBS1, TANK, CX3CL1, RELA, ICAM1, CCL9, ZFP36, CCL8, CCL7, CCL6, HYAL1, CCL5, HYAL2, CCL4, ZC3H12A, CCL3, CCL2, HAS2, INPP5K, RIPK1, CCL19, PCK1, CCL17, CCL21A, CAMP, ACTR3, CCL22, VCAM1, CCL20, KLF2, NFKB1, IL6, IRF1, LCN2, XCL1, DBN1, BIRC2, BIRC3	2775	110	18082	2.54718	1.03606e-06
GOTERM_BP_DIRECT	GO:0030335~positive regulation of cell migration	64	1.96379	1.23221e-08	COL18A1, TNFAIP6, CSF1, IRS1, ITGB3, IRS2, LAMC2, ETS1, SYNE2, CX3CL1, CXCL16, FAM110C, KDR, JAK2, SEMA6B, SEMA6C, MAP2K1, ABCC1, SPHK1, MMP3, PTP4A1, FGR, MMP14, RUFY3, ITGA5, EPHA1, HBEGF, CD274, SEMA7A, CCL11, SEMA3C, ZFP703, LEF1, PDGFB, SEMA3G, CXCR4, ALOX12, FURIN, THBS1, EGFR, SDCBP, PODXL, CCL5, PDGFD, NTF3, S1PR1, GCNT2, CCL3, HAS2, CCR1, XBP1, HSPA5, NTRK3, MCAM, SEMA4C, SEMA4F, SEMA4G,…	2775	203	18082	2.05432	2.86578e-06
GOTERM_BP_DIRECT	GO:0042981~regulation of apoptotic process	63	1.93311	1.36069e-08	ROBO4, CD40, HIP1, GLI3, CASP9, MYC, CASP4, CASP1, DIP2A, BCL2A1A, CARD10, LEFTY1, APAF1, RIPK2, DUSP1, NME3, IRAK3, NME4, ANK2, TNFRSF1B, FBXO10, TNFRSF1A, SFRP2, LCK, TRAF6, TRAF5, SGK1, CARD14, BIRC2, CARD11, BIRC3, PHLPP1, ANP32A, TNFRSF11B, BCL10, TNFRSF11A, NOD2, NOL3, MALT1, BCL2L12, BCL2L11, IRAK2, NTF3, PMAIP1, BID, LCMT1, GDF10, EGR1, GDF15, TNFRSF9, CARD9, EIF2AK2, TNFRSF10B, CFLAR, BM…	2775	199	18082	2.06287	3.05545e-06
GOTERM_BP_DIRECT	GO:0071346~cellular response to interferon-gamma	31	0.951212	1.41993e-08	CCL12, CCL11, H2-Q7, CX3CL1, CCL9, CCL8, CCL7, CCL6, MYC, CCL5, CCL4, CCL3, CCL2, IL12B, CCL19, GBP2, CCL17, GBP4, CCL21A, GBP3, GBP6, GBP5, GBP8, CCL22, GBP7, NOS2, CCL20, GBP9, GBP10, XCL1, TLR3	2775	68	18082	2.97055	3.08218e-06
GOTERM_BP_DIRECT	GO:0051092~positive regulation of NF-kappaB transcription factor activity	41	1.25805	3.66274e-08	RNF31, CD40, CAMK2A, BCL10, NOD2, TNFRSF11A, IL1RAP, PRKCZ, TNF, MALT1, RELA, ICAM1, RPS6KA5, IRAK2, NLRP3, TRIM25, RIPK1, RIPK3, RIPK2, PRKCB, SPHK1, CARD9, EIF2AK2, IRAK3, CFLAR, MID2, TIRAP, GREM1, PSMA6, TRAF6, IL1B, TRAF5, TRIM13, ADAM8, RHEBL1, CARD14, TLR3, MYD88, CARD11, TLR2, LTF	2775	109	18082	2.45099	7.69411e-06
GOTERM_BP_DIRECT	GO:0043065~positive regulation of apoptotic process	89	2.7309	1.36412e-07	RARG, B4GALT1, DDX3X, ADM, TNF, IFIT2, CASP9, SMPD1, TNFSF10, CASP1, ARL6IP5, CYP1B1, CTLA4, TSPO, BCL2A1D, BCL2A1A, JAK2, BCL2A1B, PHLDA1, TGM2, EIF5A, DAXX, TNFRSF12A, RIPK2, DUSP1, SP110, IGFBP3, PAWR, DUSP6, RHOB, CLIP3, ALDH1A3, PLSCR1, SFRP2, IFNG, TRAF6, IL1B, RARB, PDE5A, IRF5, NUPR1, TLR3, IDO1, ZFP346, PRKDC, LPAR1, ADRB1, ALOX12, BCL10, PTGS2, HIF1A, SAV1, SLC9A1, SCIN, BCL2L11, KLRK1,…	2775	335	18082	1.73113	2.77598e-05
GOTERM_BP_DIRECT	GO:0050728~negative regulation of inflammatory response	34	1.04326	2.28421e-07	PTGER4, IL22, CALCRL, MVK, TNFAIP6, WFDC1, TNFAIP3, AOAH, MEFV, ETS1, SIGLECE, RABGEF1, SOCS3, ZFP36, CNR2, ADORA1, NLRP3, SLIT2, LGALS9, PGLYRP1, IER3, CTLA2A, NR1H4, TNFRSF1B, NFKB1, TNFRSF1A, ADORA2A, IL2RA, SMPDL3B, HAMP, CD44, ADA, PTPN2, PPARD	2775	87	18082	2.5465	4.45534e-05
GOTERM_BP_DIRECT	GO:0006915~apoptotic process	134	4.11169	2.32619e-07	GPR65, UBE2D3, NUDT2, FAIM2, TNF, IFIT2, GJA1, CHEK2, ZC3H12A, TNFSF10, PIM1, PIM3, MAP3K8, PIM2, CHAC1, PGLYRP1, PHLDA1, DAXX, SEMA6A, PRKCB, SP110, DAPK2, SHISA5, FBXO10, EDAR, SFRP2, TRIB3, CARD14, S100A9, SQSTM1, S100A8, EPHA2, BEX2, USP53, C5AR1, ADRB1, TNFRSF11B, BCL10, NRADD, BCL2L12, BCL2L11, NUAK2, BAG3, HMOX1, PMAIP1, RIPK1, MAP2K6, NGFR, PLK3, XBP1, GADD45B, TNFRSF9, TNFSF12, NEK6, CID…	2775	570	18082	1.53184	4.45534e-05
GOTERM_BP_DIRECT	GO:0019221~cytokine-mediated signaling pathway	48	1.47284	2.54315e-07	CX3CR1, CCL12, IL1RN, LRRC4, IL1F9, IL20RB, CSF2RB, IL1RAP, CX3CL1, RELA, SOCS3, PODNL1, SOCS1, FLRT2, CCL2, JAK2, LRRC4C, JAK3, SH2B2, JAK1, CCR2, LRRC4B, STAT5A, CISH, STAT1, IL1R1, STAT3, RTN4RL2, LIFR, IRAK3, IL17RE, F3, ASPN, IIGP1, TNFRSF1A, EREG, CSF2RB2, IL1A, IL6, KLF6, RTN4RL1, TRAF6, IL1B, IRF5, IL6ST, MYD88, CD44, PF4	2775	146	18082	2.14226	4.73172e-05
GOTERM_BP_DIRECT	GO:0045766~positive regulation of angiogenesis	42	1.28874	3.13874e-07	CX3CR1, RAMP2, BTG1, CCL11, NOTCH4, ITGB3, SERPINE1, C5AR1, ADM, ALOX12, GATA2, THBS1, HIF1A, FGF2, ETS1, CX3CL1, C3, TBXA2R, HYAL1, CCL5, CXCR3, ZC3H12A, CXCR2, KDR, HMOX1, CYP1B1, CAMP, XBP1, PRKCB, SPHK1, CYBB, F3, PGF, RHOB, TNFRSF1A, GREM1, IL1A, SFRP2, LRG1, IL1B, TEK, EPHA1	2775	121	18082	2.26176	5.67762e-05
GOTERM_BP_DIRECT	GO:0007155~cell adhesion	117	3.59006	3.65226e-07	CSF3R, ZAN, ITGA2B, TNC, ICAM4, F11R, ICAM1, CDH5, CDH3, CYP1B1, CDON, CD96, PRKCE, OMD, ATP1B2, OLFM4, BCAN, ADAM15, SPECC1L, NINJ1, ADAM9, EPHA1, FREM2, EPHA2, COL13A1, FBLIM1, PXN, THY1, PCDH12, PCDH19, PCDH18, EFNB2, VTN, NUAK1, FLRT2, PODXL, ABL2, PIP5K1C, MYH10, SLAMF1, CADM3, VCAM1, JUP, MCAM, BMX, SELE, IGSF11, SELP, GP9, SELL, PTK7, FAT2, SSPO, CD22, ADA, LGALS3BP, COL18A1, PTPRU, ACHE, …	2775	485	18082	1.57191	6.42797e-05
GOTERM_BP_DIRECT	GO:0016477~cell migration	57	1.749	6.31997e-07	NRP1, ARF4, ITGB3, PTPRK, TREM3, PVR, TREM1, PSTPIP2, NUP62, KDR, BDKRB1, IL12B, JAK2, JAK3, TNS3, JAK1, APC2, MATK, FNDC3B, MMP14, SPATA13, SPECC1L, FSCN1, ITGA7, ADAM9, CD47, ERG, CD44, EPHA2, HBEGF, LAMA5, CD63, SDC2, ASAP3, CXCR4, THBS1, PRKCZ, EFNB2, PODXL, S1PR1, ABL2, SRGAP1, CTHRC1, ST14, SRMS, JUP, TNK2, NFATC2, FMNL3, GOLPH3, CDK5, PTK7, SNAI2, CD248, TMEM18, FGFR4, BCAR1	2775	191	18082	1.94458	0.000108304
GOTERM_BP_DIRECT	GO:0007204~positive regulation of cytosolic calcium ion concentration	47	1.44216	1.04232e-06	PTGER4, GLP1R, PTGFR, C5AR1, CXCL17, FPR1, ADM, CXCL1, FPR2, PTH1R, CXCL3, CXCL13, GATA2, PKD1, CXCL2, ADRA1A, GNA13, GJA1, CCKAR, EDNRB, TBXA2R, P2RY2, CXCR3, P2RY1, CXCR2, CCL3, KDR, BDKRB2, ABL2, CCR8, CCR6, JAK2, TAC1, CCR5, JAK3, CCR1, EIF5A, PTGIR, FZD2, CAV3, GPR35, TRPC2, AGT, EPOR, TRPV4, IL1B, CCL28	2775	148	18082	2.06928	0.000174041
GOTERM_BP_DIRECT	GO:0048247~lymphocyte chemotaxis	18	0.552317	1.35364e-06	CCL12, CCL11, CCL22, CCL20, CX3CL1, CXCL16, CCL9, CCL8, CCL7, CCL6, CCL5, CCL4, CCL3, CCL2, ADAM8, CCL19, CCL17, CCL21A	2775	33	18082	3.5542	0.000220373
GOTERM_BP_DIRECT	GO:0008284~positive regulation of cell proliferation	125	3.83553	1.73611e-06	CSF3, CSF2, CSF1, ROGDI, TNC, IRS2, ETS1, FGF2, TNF, EDNRB, MYC, KDR, NUDT16, SOX9, PRKACA, TNS3, LIFR, PGF, EREG, SFRP2, SMO, CLDN7, KIF20B, EPHA1, IL6ST, ATF3, OPTN, PTGFR, CALCRL, NOP2, PDGFB, ALOX12, PRKCZ, HIF1A, EFNB2, PLAC8, SDCBP, PDGFD, WNT2, STAT5A, CBX8, WNT10B, JUN, XBP1, CAV3, WNT3A, ST8SIA1, LIF, CXCL10, IL6, CXCL12, GDNF, FGF18, ACER3, SP6, FGFR4, FGFR3, FGF10, GLP1R, COL18A1, RARG…	2775	542	18082	1.50278	0.000275745
GOTERM_BP_DIRECT	GO:0035456~response to interferon-beta	9	0.276158	2.3654e-06	IFNAR2, IFITM3, BST2, PLSCR1, IFITM1, IFITM2, STAT1, XAF1, IKBKE	2775	9	18082	6.51604	0.000366749
GOTERM_BP_DIRECT	GO:0030154~cell differentiation	168	5.15496	2.50127e-06	TDRKH, EHF, CXCL17, RORC, ETS1, FGF2, ELK3, ELK4, SPIC, RNF114, ZFP281, DMBT1, ALKBH1, DPYSL2, ZC3H12A, STMN1, KDR, SOX9, ROS1, SEMA6B, EOMES, HES6, TLE3, SEMA6C, SEMA6A, OSR1, IFRD1, MATK, PGF, EREG, EDAR, EID1, SFRP2, ZFP41, RUFY3, SIK1, SQSTM1, NGEF, EPHA2, BLK, SEMA7A, COL13A1, SDC2, NOTCH4, NEDD4L, EFNA5, GATA2, SPATA5, HIF1A, RASGRP4, SLC9A1, GLIS2, EFNB2, SBNO2, KLRK1, RACGAP1, MORC1, FGF2…	2775	780	18082	1.40345	0.000378796
GOTERM_BP_DIRECT	GO:0031663~lipopolysaccharide-mediated signaling pathway	17	0.521632	2.68937e-06	CCL12, STAT1, RIPK2, PRKCE, LY96, MAPK14, TNF, NFKBIA, CD6, IRAK2, CCL5, IL1B, CCL3, CCL2, LBP, CD14, MYD88	2775	31	18082	3.57331	0.000398027
GOTERM_BP_DIRECT	GO:0042102~positive regulation of T cell proliferation	26	0.797791	3.48759e-06	SASH3, CD86, CD274, CD80, CD3E, SPN, PNP, CCL5, IL12B, CCR7, CCL19, JAK3, VCAM1, IL15, PDCD1LG2, IL6, CD4, CEACAM1, CD6, IFNG, TRAF6, IL1B, IL2RA, CD28, IL6ST, CARD11	2775	64	18082	2.64714	0.000504693
GOTERM_BP_DIRECT	GO:0030336~negative regulation of cell migration	36	1.10463	4.36686e-06	CX3CR1, PTPRU, ROBO4, IFITM1, CLIC4, IL1RN, SERPINE1, PDGFB, PTPRJ, PTPRK, THY1, CX3CL1, ARHGAP4, SLC9A3R1, SHH, CYP1B1, SLIT2, SRGAP3, CCR5, SRGAP1, EGFL7, ERDR1, TIE1, TBX5, KLF4, GTPBP4, SLURP1, RHOB, RAP2C, BST2, TMEFF2, SFRP2, ADAM15, EPPK1, EPHA1, RECK	2775	106	18082	2.21299	0.000618196
GOTERM_BP_DIRECT	GO:0042060~wound healing	33	1.01258	5.3624e-06	B4GALT1, SDC4, BNC1, SERPINE1, TNC, ADRB1, CXCL2, FGF2, EGFR, CX3CL1, GLI3, ELK3, CDH3, TIMP1, SERPINB2, CCL20, TGFB3, CAV1, SLC11A1, ARHGEF19, NBEAL2, TREML1, MMP12, IL6, VANGL2, LOX, PTK7, FCGR4, EPPK1, S100A8, PPARD, FGF10, ITGA9	2775	94	18082	2.28754	0.000742978
GOTERM_BP_DIRECT	GO:0008630~intrinsic apoptotic signaling pathway in response to DNA damage	23	0.705738	5.92862e-06	MBD4, PRKDC, SOD2, TNFRSF1B, BRCA2, TNF, PML, TNFRSF1A, CASP9, PNP, BCL2L11, CHEK2, MYC, E2F1, HMOX1, PMAIP1, SFN, BCL2A1D, BCL2A1A, IKBKE, BCL2A1B, IER3, EPHA2	2775	54	18082	2.77535	0.000794759
GOTERM_BP_DIRECT	GO:0034341~response to interferon-gamma	15	0.460264	5.98022e-06	CD86, IFITM3, TGTP2, IFITM1, IFITM2, TGTP1, GCH1, SLC11A1, IRGM2, MEFV, CXCL16, BST2, UBD, CCL5, TRIM21	2775	26	18082	3.75925	0.000794759
GOTERM_BP_DIRECT	GO:0035455~response to interferon-alpha	10	0.306843	6.57206e-06	IFNAR2, IFITM3, BST2, TGTP2, PLSCR1, IFITM1, IFITM2, TGTP1, EIF2AK2, ADAR	2775	12	18082	5.43003	0.000853625
GOTERM_BP_DIRECT	GO:0046330~positive regulation of JNK cascade	27	0.828475	6.68533e-06	DUSP19, DIXDC1, NOD2, TNF, LMNB1, RIPK1, CCL19, CCL21A, SLAMF1, MAP4K2, GADD45B, GADD45A, RIPK2, CARD9, TNFRSF19, WNT7A, TIRAP, GADD45G, DUSP22, EDAR, IL1A, CEACAM1, TRPV4, IL1B, CD27, TLR3, MYD88	2775	70	18082	2.51333	0.000853625
GOTERM_BP_DIRECT	GO:0002548~monocyte chemotaxis	19	0.583001	7.87161e-06	CCL12, CALCA, CCL11, CCL22, CCL20, PDGFB, CX3CL1, CCL9, CCL8, CCL7, CCL6, CCL4, CCL3, XCL1, CCL2, CCL19, CCL17, CCL21A, CCR2	2775	40	18082	3.09512	0.000967168
GOTERM_BP_DIRECT	GO:0042130~negative regulation of T cell proliferation	19	0.583001	7.87161e-06	CD274, CEBPB, PLA2G2D, SDC4, SLFN1, GLMN, SFTPD, H2-M3, PAWR, IL20RB, PDCD1LG2, SPN, SHH, CEACAM1, IL2RA, CTLA4, PDE5A, MAD1L1, IDO1	2775	40	18082	3.09512	0.000967168
GOTERM_BP_DIRECT	GO:0043547~positive regulation of GTPase activity	44	1.35011	1.06918e-05	CCL12, CD40, CCL11, RGS16, ASAP3, ADRB1, THY1, RASGRP2, F11R, CX3CL1, ICAM1, RGS4, CCL9, CCL8, CCL7, CCL6, RGS1, CCL5, CCL4, CCL3, DVL2, S1PR1, CCL2, CCR7, CCL19, CCL17, RGS9, CCL21A, MAP2K1, CCL22, CDKL5, ANKRD27, CCL20, CAV2, ARHGEF19, ARHGAP27, GNAO1, SNX18, MEX3B, SGSM2, RGS10, XCL1, AGRN, RAPGEF4	2775	146	18082	1.96374	0.00128936
GOTERM_BP_DIRECT	GO:0048661~positive regulation of smooth muscle cell proliferation	29	0.889844	1.12327e-05	HDAC4, CALCRL, ITGB3, PTAFR, PDGFB, ALOX12, PTGS2, THBS1, HIF1A, FGF2, TNF, EGFR, CX3CL1, MYC, CCL5, PDGFD, NAMPT, S1PR1, HMOX1, TGM2, EGR1, JUN, STAT1, EREG, IL6, NR4A3, TRAF6, MYD88, HBEGF	2775	80	18082	2.36206	0.00132995
GOTERM_BP_DIRECT	GO:0045785~positive regulation of cell adhesion	23	0.705738	1.19226e-05	PTGER4, CD63, CALCA, TNXB, ANGPT1, LDB1, ALOX12, PTPRJ, PIK3R2, TNF, CX3CL1, SELP, DAB2, CXCL12, IFNG, HYAL1, CCL5, IL12B, CCL2, ADAM8, TEK, SKAP1, TGM2	2775	56	18082	2.67623	0.00138642
GOTERM_BP_DIRECT	GO:0050830~defense response to Gram-positive bacterium	32	0.981896	1.21535e-05	H2-T23, PGLYRP3, C5AR1, ADM, NOD2, REG3G, TNF, IL27RA, TBK1, KLRK1, LBP, GBP2, PGLYRP1, B2M, MBL1, CAMP, GBP3, GSDMD, GBP6, GBP7, RIPK2, GBP9, CARD9, TIRAP, P2RX7, FGR, HCK, GBP10, MYD88, MYO1F, EPHA2, TLR2	2775	93	18082	2.24208	0.00138848
GOTERM_BP_DIRECT	GO:0000122~negative regulation of transcription from RNA polymerase II promoter	155	4.75606	1.32381e-05	TXN1, TCERG1, HDAC10, PRDM1, TNF, BACH1, ETS2, ELK4, ZFP36, EDNRB, SALL2, ZFP281, SOX17, SOX18, MYC, MYB, SOX9, HOXA7, JUNB, EOMES, HES6, DAXX, OSR1, CTNNBIP1, ARID5B, FOXP4, OVOL1, EID1, SMO, RFX5, TIMELESS, ZFP174, SIK1, TRIB3, SQSTM1, ATF3, TCF7, GATA2, ZBTB4, HIF1A, GLIS2, HIVEP1, SKIL, CBX8, EGR1, CBX7, WNT10B, PLK3, JUN, CBX6, XBP1, SMAD4, MYPOP, VDR, PTCH1, CAV1, CBX2, NR2F1, NFATC2, NR2F2…	2775	729	18082	1.38544	0.00148632
GOTERM_BP_DIRECT	GO:0007166~cell surface receptor signaling pathway	59	1.81037	1.35446e-05	GLP1R, VIPR1, VIPR2, CD3G, PTH1R, TSPAN12, CXCL13, CD3E, CD3D, SPN, NUP62, IL12B, CD37, CD53, LAG3, SEMA6A, FCER1G, EDN3, NPY1R, TNFRSF1B, OSMR, TIRAP, TNFRSF1A, FCGR1, FCGR3, SMO, MAPKAPK3, LCK, CD8A, EPHA1, CD101, CD274, CALCRL, NPR1, ACVR1B, PRKCZ, EGFR, CD79B, CD79A, CXCR3, TSPAN7, CXCR2, PLXNA2, GPR157, FZD1, FZD2, FZD7, GLMN, AGT, CD4, TSPAN13, ARTN, TSPAN18, TSPAN17, IL17F, FCGR2B, CD22, M…	2775	219	18082	1.75546	0.00149495
GOTERM_BP_DIRECT	GO:0007267~cell-cell signaling	34	1.04326	1.65564e-05	WNT2B, DHH, ADRB1, CXCL13, DLL1, ADRA1A, SHH, GJA1, CCL5, GJA4, CCL3, TAC1, CCR5, WNT2, TSHB, FZD1, CCR1, WNT10B, NFE2, FZD2, WNT3A, SH2D1A, WNT7A, BHLHA15, TBX5, EREG, GREM1, GJB2, ADRB3, XCL1, TNFSF9, FJX1, FGFR3, FGF10	2775	103	18082	2.15092	0.00179692
GOTERM_BP_DIRECT	GO:0090023~positive regulation of neutrophil chemotaxis	15	0.460264	1.83215e-05	DAPK2, C5AR1, CXCL1, CXCL3, CXCL2, CXCL15, TIRAP, SELL, IL1B, CXCR2, XCL1, CCR7, LBP, CCL19, CCL21A	2775	28	18082	3.49073	0.00193599
GOTERM_BP_DIRECT	GO:0002237~response to molecule of bacterial origin	10	0.306843	1.84323e-05	H2-M3, TAP2, TNFAIP3, CXCL1, BCL10, CD14, CXCL2, B2M, MALT1, TLR2	2775	13	18082	5.01234	0.00193599
GOTERM_BP_DIRECT	GO:0007568~aging	49	1.50353	1.98385e-05	CDKN1C, CD86, NUDT1, ADM, PTH1R, LITAF, ADRA1A, FGF2, CASP9, CASP7, EDNRB, FBXO4, TSPO, TIMP1, FADS1, EIF5A, APAF1, IL15, FOS, PAX5, TNFRSF1B, ADRB3, CALCA, KCNE2, ALOX12, RELA, SRR, CNR1, P2RY1, CCL2, APOD, DMD, PCK1, JUN, VCAM1, TGFB3, MBD1, STAT3, SOD2, AGT, NFKB2, GNAO1, GCLC, IL6, APEX1, CYP1A1, NOX4, IFI27L2A, ADA	2775	173	18082	1.84558	0.00205061
GOTERM_BP_DIRECT	GO:0032757~positive regulation of interleukin-8 production	14	0.42958	2.1302e-05	PTGER4, AFAP1L2, DDX58, SERPINE1, NOD2, TNF, TIRAP, MAVS, IL1B, RIPK1, LBP, TLR5, TLR3, TLR2	2775	25	18082	3.64898	0.00216748
GOTERM_BP_DIRECT	GO:0010759~positive regulation of macrophage chemotaxis	11	0.337527	2.33054e-05	CSF1, CCL5, TRPV4, C5AR1, CCL2, PTPRJ, CCR7, THBS1, CX3CL1, CCL21A, SLAMF1	2775	16	18082	4.47977	0.00233484
GOTERM_BP_DIRECT	GO:0010628~positive regulation of gene expression	93	2.85364	2.66129e-05	RARG, DDX3X, CSF2, CSF1, ITGB3, SERPINE1, TNC, PRDM1, CD3E, TNF, FGF2, TRIM6, GJA1, SHH, CYP26B1, CDH3, SOX17, ZC3H12A, SOX9, LGALS9, CCR5, PIAS3, MAP2K1, DDX58, OSR1, SLC11A1, PLAUR, PAWR, ANK2, PRKAB1, TNFRSF1A, EDAR, IL1A, PLSCR1, SMO, IFNG, LCK, IL1B, ATF3, TLR3, CD44, ATF4, TLR2, PPARD, PTGER4, PPP1R15A, PTGFR, RAMP2, SGMS1, ROCK2, LEF1, PDGFB, ALOX12, IL2RG, ACVR1B, HIF1A, DLL1, RELB, DLL4,…	2775	399	18082	1.51878	0.00262581
GOTERM_BP_DIRECT	GO:0071407~cellular response to organic cyclic compound	27	0.828475	2.76819e-05	CEBPB, CCL12, NOD2, TNF, GLI2, RAP1B, SOCS1, CCL5, P2RY1, CCL3, CYP1B1, STAT5A, MSR1, WNT10B, SMAD1, NOS2, TIPARP, STAT1, STAT3, SMAD9, NFKB1, P2RX7, NFKBIA, BMP2, IL1B, CYP1A1, ALPL	2775	75	18082	2.34577	0.00269051
GOTERM_BP_DIRECT	GO:0035556~intracellular signal transduction	93	2.85364	2.95806e-05	DGKG, SIRPB1A, DDX3X, MAST4, MAST3, PLEK, PRKAG2, PREX2, RPS6KA3, ZFP36, RASSF1, RPS6KA6, RPS6KA5, MCF2L, TLK2, PRKACA, JAK2, RGS9, JAK3, TNS3, MAP3K4, JAK1, MAP4K1, MAP4K2, WSB1, CISH, KSR1, DUSP1, PRKCB, PRKCE, DAPK2, NRG2, DGKZ, DEPDC7, ADCY9, RASA4, SPATA13, SIK1, LCP2, MYZAP, SGK1, DEPDC5, RAPGEF5, PLCB2, RAPGEF4, ARHGEF6, RGS14, ROCK2, NPR1, CCDC68, PKN3, STK39, TWF2, ADCY1, NOD2, RASGRP2, …	2775	400	18082	1.51498	0.00283277
GOTERM_BP_DIRECT	GO:0048754~branching morphogenesis of an epithelial tube	17	0.521632	3.03767e-05	LAMA5, CLIC4, B4GALT1, PXN, BMP7, PKD1, GLI3, RASIP1, GLI2, SHH, MMP14, TMEM67, MGP, TIMELESS, KDR, SLIT2, FGF10	2775	36	18082	3.07702	0.00286686
GOTERM_BP_DIRECT	GO:0071345~cellular response to cytokine stimulus	16	0.490948	3.88493e-05	CD86, STAT5A, CSF3, NOS2, STAT1, LEF1, STAT3, CXCR4, NFKB1, IL17RA, NFKBIA, PLSCR1, SOCS1, HCLS1, CCR7, JAK3	2775	33	18082	3.15929	0.0036141
GOTERM_BP_DIRECT	GO:0032755~positive regulation of interleukin-6 production	21	0.644369	4.22919e-05	IL33, FCER1G, TICAM2, RIPK2, DDX58, CARD9, IL1F9, NOD2, TNF, MAPK13, P2RX7, IL1A, IL6, ADORA2B, IL1B, TNFSF9, LBP, CCR5, TLR3, MYD88, TLR2	2775	52	18082	2.63148	0.00387894
GOTERM_BP_DIRECT	GO:0016310~phosphorylation	131	4.01964	4.71595e-05	DGKG, PANK1, TESK2, STK19, RPS6KA3, RPS6KA6, RPS6KA5, TBK1, CHEK2, CDK20, PDK4, KDR, PIM3, MAP3K8, PIP4K2B, PIM2, NEK3, PRKACA, MAP3K6, SEPHS2, ROS1, MAP3K4, PDK2, MAP2K3, MAP2K1, CDKL5, PRKCB, PRKCE, DAPK2, MATK, DYRK1B, DGKZ, MAPKAPK3, SHPK, MAPKAPK2, CMPK2, SIK1, EPHA1, ALPK1, PI4K2A, EPHA2, BLK, PRKDC, STK39, MST1R, PRKCZ, DGUOK, NUAK1, NUAK2, PMVK, ABL2, RIPK1, PIP5K1C, TRPM6, NADK, MAP2K6, …	2775	612	18082	1.39477	0.00426532
GOTERM_BP_DIRECT	GO:0050870~positive regulation of T cell activation	11	0.337527	4.87941e-05	CD4, LCK, CCL2, CD47, BCL10, THY1, CD3E, MALT1, CARD11, ADA, CCR2	2775	17	18082	4.21626	0.0043527
GOTERM_BP_DIRECT	GO:0045429~positive regulation of nitric oxide biosynthetic process	19	0.583001	5.51494e-05	H2-M3, SOD2, KLF4, PTGS2, TNF, EGFR, KLF2, AGT, ICAM1, SMPD3, IL6, KLRK1, IFNG, DDAH2, IL1B, PTX3, JAK2, TLR5, TLR2	2775	45	18082	2.75122	0.00485315
GOTERM_BP_DIRECT	GO:0030099~myeloid cell differentiation	14	0.42958	6.07275e-05	CCR1, CDKN1C, L3MBTL3, TET2, PML, TIRAP, DAB2, PLSCR1, BCL6B, CLEC5A, MYB, PIR, STAP1, JAK2	2775	27	18082	3.37869	0.00527277
GOTERM_BP_DIRECT	GO:0070373~negative regulation of ERK1 and ERK2 cascade	24	0.736422	7.19322e-05	ERRFI1, PTPN1, SMAD4, PTPRR, ANKRD26, DUSP3, RGS14, DUSP1, CAV1, SPRY4, LIF, RANBP9, ARRB1, KLF4, DUSP6, SLC9A3R1, DAB2, RPS6KA6, TNIP1, CNKSR3, TBC1D10C, DMD, ATF3, PTPN2	2775	66	18082	2.36947	0.00609281
GOTERM_BP_DIRECT	GO:0007165~signal transduction	242	7.42559	7.20434e-05	VIPR1, VIPR2, HHIP, MRGPRF, GPR174, GJA1, RASSF1, HTR7, EDNRB, SOX9, ARRDC4, IL1R1, STARD8, ARRDC3, ANK2, PRKAB1, HPCAL4, MAPK8IP1, RIN3, PTGFR, RRAD, PDE1A, LPAR1, FPR1, PIK3R2, LPAR4, FPR2, NRADD, IQGAP2, PRKCZ, HIF1A, RACGAP1, HIVEP1, HIVEP3, HIVEP2, RALGDS, FZD1, STAT5A, CCR1, NGFR, WNT10B, FZD2, BCL11B, ZFP516, FZD7, RASSF8, GNG12, GNG11, GPR182, PDE3A, PLCH2, RGL2, ARHGAP9, ARHGAP8, DIRAS2,…	2775	1255	18082	1.25648	0.00609281
GOTERM_BP_DIRECT	GO:0045597~positive regulation of cell differentiation	19	0.583001	7.7694e-05	EOMES, GLP1R, SMAD1, MAP2K1, JUN, EDN3, SMAD9, WNT9A, BMP7, FGF2, SOCS3, SHH, BMP2, GDNF, SOX17, HSF4, JAK2, FGFR3, JUNB	2775	46	18082	2.69141	0.00648645
GOTERM_BP_DIRECT	GO:0002544~chronic inflammatory response	7	0.21479	7.89152e-05	GJA1, CCL11, VCAM1, VNN1, THBS1, S100A8, PTGES	2775	7	18082	6.51604	0.00650501
GOTERM_BP_DIRECT	GO:0045088~regulation of innate immune response	9	0.276158	8.4054e-05	RNF135, FGR, IRF1, DHX58, IRF7, TNFAIP3, SAMHD1, MYO1F, TIRAP	2775	12	18082	4.88703	0.006842
GOTERM_BP_DIRECT	GO:0009617~response to bacterium	16	0.490948	8.97148e-05	SP110, STAT1, CAV1, SLC11A1, IL27, ADH7, RELA, TIRAP, P2RX7, FCGR1, CASP1, TLR11, CD47, CD14, FCGR2B, TLR2	2775	35	18082	2.97876	0.00721263
GOTERM_BP_DIRECT	GO:0006468~protein phosphorylation	123	3.77416	9.11472e-05	EPHB6, RORC, TESK2, RPS6KA3, RPS6KA6, RPS6KA5, TBK1, CHEK2, PIM1, CDK20, PDK4, KDR, PIM3, MAP3K8, PIM2, NEK3, PRKACA, MAP3K6, ROS1, MAP3K4, PDK2, MAP2K3, MAP2K1, CDKL5, PRKCB, PRKCE, DAPK2, IGFBP3, MATK, DYRK1B, PRKAB1, MAPKAPK3, MAPKAPK2, SIK1, TRIB3, EPHA1, ALPK1, TRIB1, EPHA2, BLK, PXK, NPR1, PDGFB, STK39, MST1R, PRKCZ, DGUOK, NUAK1, NUAK2, IRAK2, ABL2, RIPK1, TRPM6, ST3GAL1, MAP2K6, MARK1, SR…	2775	576	18082	1.39145	0.00723842
GOTERM_BP_DIRECT	GO:0051259~protein oligomerization	24	0.736422	9.37818e-05	NUFIP1, CAV2, KCNB1, CAV1, KCNA2, NOD2, HSCB, BCL10, NOL3, MALT1, SLC9A1, P2RX7, GRHPR, GJA1, GJB1, C1QTNF6, GJA5, ZC3H12A, DVL2, HACL1, TEK, STX2, CAMK2G, PFKM	2775	67	18082	2.3341	0.00735791
GOTERM_BP_DIRECT	GO:0002690~positive regulation of leukocyte chemotaxis	10	0.306843	9.6166e-05	CXCL10, CXCL9, CXCL11, EDN3, CXCR2, XCL1, PPBP, CXCL13, CXCL5, PF4	2775	15	18082	4.34402	0.00745516
GOTERM_BP_DIRECT	GO:0009612~response to mechanical stimulus	23	0.705738	9.89889e-05	JUN, STAT1, CAV1, PTCH1, TNC, ASNS, INHBB, MEIS2, THBS1, ETS1, RELA, GLI2, P2RX7, FOSL1, RCAN1, MMP14, CXCL12, LCK, P2RY1, CCL2, BDKRB1, KCNK2, JUNB	2775	63	18082	2.37887	0.00758371
GOTERM_BP_DIRECT	GO:0001570~vasculogenesis	24	0.736422	0.000121346	EGFL7, RAMP2, ANGPT1, TIPARP, CAV1, TIE1, GLMN, PTPRJ, ADM, RASIP1, AMOT, HDAC7, SHH, SMO, HEY1, SOX17, SOX18, WT1, KDR, HAS2, TEK, JUNB, TEAD2, EPHA2	2775	68	18082	2.29978	0.00909216
GOTERM_BP_DIRECT	GO:0031295~T cell costimulation	13	0.398895	0.000121471	CD274, CAV1, CD80, CD3E, SPN, EFNB2, CD5, CD28, CCL19, LGALS8, ICOS, CCL21A, CARD11	2775	25	18082	3.38834	0.00909216
GOTERM_BP_DIRECT	GO:0002474~antigen processing and presentation of peptide antigen via MHC class I	16	0.490948	0.000132099	H2-T24, H2-T23, H2-T22, H2-T10, H2-Q6, H2-Q7, H2-M3, H2-K1, H2-Q4, H2-Q2, MR1, H2-Q1, GM8909, B2M, H2-D1, H2-Q10	2775	36	18082	2.89602	0.00977534
GOTERM_BP_DIRECT	GO:0006469~negative regulation of protein kinase activity	30	0.920528	0.000138676	LRRC4, DUSP19, PRKAG2, THY1, SHB, PPM1E, SOCS3, PODNL1, SOCS1, FLRT2, INPP5K, LRRC4C, LRRC4B, GADD45B, CISH, CAV3, GADD45A, RTN4RL2, ASPN, GADD45G, PKIB, IL6, CEACAM1, ADORA2A, RTN4RL1, TAF7, TRIB3, PKN1, EPHA1, TRIB1	2775	95	18082	2.0577	0.0101467
GOTERM_BP_DIRECT	GO:0031668~cellular response to extracellular stimulus	12	0.368211	0.000147492	P2RX7, GSDMD, FOSL1, LDHA, CDKN1A, SFRP2, ADORA2B, AXL, FOS, HAMP, ASGR1, BMP6	2775	22	18082	3.5542	0.0105546
GOTERM_BP_DIRECT	GO:1902895~positive regulation of pri-miRNA transcription from RNA polymerase II promoter	12	0.368211	0.000147492	SMAD1, NGFR, JUN, BMP2, STAT3, PDGFB, FOS, SMAD6, HIF1A, NFKB1, RELA, GNL3	2775	22	18082	3.5542	0.0105546
GOTERM_BP_DIRECT	GO:1901741~positive regulation of myoblast fusion	11	0.337527	0.000172384	CD53, EHD1, EHD2, CXCL9, CCL8, CXCL12, GDF15, IL4RA, FLT3L, NFATC2, MAPK14	2775	19	18082	3.77244	0.0122018
GOTERM_BP_DIRECT	GO:0042535~positive regulation of tumor necrosis factor biosynthetic process	9	0.276158	0.000189049	SPN, FCGR3, CD209B, MAPKAPK2, CYBB, LBP, THBS1, CCR2, TLR2	2775	13	18082	4.5111	0.0132375
GOTERM_BP_DIRECT	GO:0097191~extrinsic apoptotic signaling pathway	17	0.521632	0.00019966	IL33, TNFRSF12A, TNFSF12, G0S2, TNFRSF10B, TNFRSF1B, ACVR1B, TNF, PML, P2RX7, IFNG, CD27, FAS, RIPK1, JAK2, BID, TLR3	2775	41	18082	2.70177	0.0138318
GOTERM_BP_DIRECT	GO:0001934~positive regulation of protein phosphorylation	48	1.47284	0.000215287	PTGER4, SEMA7A, CD40, RALB, ROCK2, CXCR4, ARRB1, AKAP5, FGF2, TNF, EGFR, SPN, C3, EDNRB, CHEK2, P2RY1, KDR, DVL2, RIPK1, RSPO1, SOX9, CAMP, CDON, MAP2K6, FZD1, XBP1, DAXX, LRRN3, WNT3A, SPHK1, IL34, PLAUR, P2RX7, CLIP3, DAB2, GPRC5B, BMP2, MAVS, CD6, IL1B, FLT3L, FAM20A, TEK, AGRN, CARD14, SQSTM1, OGT, TLR3	2775	184	18082	1.69984	0.0147574
GOTERM_BP_DIRECT	GO:0007229~integrin-mediated signaling pathway	29	0.889844	0.000232342	LAMA5, SEMA7A, ITGAM, ITGB5, ITGB3, PLEK, ITGA2B, PXN, ITGAE, TSPAN32, PRAM1, ADAMTS14, ADAMTS3, ITGB7, ITGB6, FCER1G, ADAM33, FGR, EIF6, ADAM15, ITGA8, ITGA7, ADAM9, ADAM8, ITGA5, CD47, LAT, BCAR1, ITGA9	2775	93	18082	2.03188	0.0157605
GOTERM_BP_DIRECT	GO:0048662~negative regulation of smooth muscle cell proliferation	16	0.490948	0.000270916	PTGIR, VIPR2, IL15, NPR1, CAV1, IGFBP3, CTNNBIP1, TNFAIP3, KLF4, ESR2, IFNG, IL12B, HMOX1, APOD, TRIB1, PPARD	2775	38	18082	2.74359	0.0181877
GOTERM_BP_DIRECT	GO:0032494~response to peptidoglycan	7	0.21479	0.000274357	C5AR1, CARD9, IRF5, IRAK3, NOD2, MYD88, TLR2	2775	8	18082	5.70153	0.0182307
GOTERM_BP_DIRECT	GO:0044130~negative regulation of growth of symbiont in host	11	0.337527	0.000297445	IFNG, IL12B, LBP, NOD2, TNF, SQSTM1, MYD88, MBL1, TIRAP, CAMP, TLR2	2775	20	18082	3.58382	0.0193696
GOTERM_BP_DIRECT	GO:0032722~positive regulation of chemokine production	11	0.337527	0.000297445	IL6, RIPK2, ADORA2B, P2RY2, EIF2AK2, FFAR2, LBP, LGALS9, TNF, TLR3, TLR2	2775	20	18082	3.58382	0.0193696
GOTERM_BP_DIRECT	GO:0032689~negative regulation of interferon-gamma production	13	0.398895	0.000300972	CD96, IL33, CD274, PGLYRP3, NR1H4, IL20RB, NOD2, PDCD1LG2, IL1RL1, AXL, XCL1, LGALS9, PGLYRP1	2775	27	18082	3.13735	0.0194052
GOTERM_BP_DIRECT	GO:0045669~positive regulation of osteoblast differentiation	23	0.705738	0.000347332	GDF10, PTGER4, SMAD1, WNT10B, CEBPB, IFITM1, CEBPD, IFI204, CTNNBIP1, BMP7, FGF2, BMP6, GLI3, GJA1, BMP2, SFRP2, HEY1, FAM20C, IL6ST, CLIC1, PDLIM7, LTF, CTHRC1	2775	68	18082	2.20395	0.0221748
GOTERM_BP_DIRECT	GO:0006953~acute-phase response	15	0.460264	0.000366856	ITIH4, ORM1, CD163, SAA3, STAT3, HP, SERPINA3N, REG3G, ORM2, IL6, F8, PLSCR1, SAA1, SAA2, LBP	2775	35	18082	2.79259	0.0229316
GOTERM_BP_DIRECT	GO:0030728~ovulation	8	0.245474	0.000369751	HPGD, TNFAIP6, MYC, NRIP1, ALMS1, IL4RA, PTGS2, EREG	2775	11	18082	4.73894	0.0229316
GOTERM_BP_DIRECT	GO:0034142~toll-like receptor 4 signaling pathway	8	0.245474	0.000369751	NFKBIA, RIPK2, TNIP3, TRIL, NR1H4, LY96, CD14, PIK3AP1	2775	11	18082	4.73894	0.0229316
GOTERM_BP_DIRECT	GO:0014911~positive regulation of smooth muscle cell migration	16	0.490948	0.0003783	PTGER4, HDAC4, FGA, EGR1, ITGB3, PDGFB, F3, VTN, P2RY2, MYC, CCL5, HAS2, CYP1B1, NOX4, IL6ST, RAPGEF4	2775	39	18082	2.67325	0.023231
GOTERM_BP_DIRECT	GO:0070498~interleukin-1-mediated signaling pathway	9	0.276158	0.000381713	EGR1, IL1A, RPS6KA5, IRAK2, IL1R1, TNIP2, TRAF6, IRAK3, TIRAP	2775	14	18082	4.18888	0.023231
GOTERM_BP_DIRECT	GO:0001503~ossification	29	0.889844	0.000414942	IFITM1, THRA, COL13A1, CSF1, LRRC17, COL11A2, PTH1R, TNFRSF11A, CHRDL1, SBNO2, SPP1, ATP6V0A4, SOX9, PDLIM7, GPM6B, GDF10, RSAD2, BMP7, KAZALD1, BMP6, EXT1, BMP3, MMP14, BMP2, SMO, TRAF6, FGF18, MGP, LTF	2775	96	18082	1.96839	0.0250194
GOTERM_BP_DIRECT	GO:0050731~positive regulation of peptidyl-tyrosine phosphorylation	30	0.920528	0.000440723	NRP1, CSF3, ITGB3, CD80, PDGFB, NOD2, EFNA5, CD3E, ICAM1, VTN, NTF3, MLST8, JAK2, ANGPT1, RIPK2, CAV2, TNK2, OSM, LIF, AGT, IL6, CD4, EHD4, HCLS1, ITGA5, AGRN, FGFR3, CD44, FGF10, HBEGF	2775	101	18082	1.93546	0.026014
GOTERM_BP_DIRECT	GO:0071260~cellular response to mechanical stimulus	25	0.767106	0.000443345	PTGER4, HDAC4, CD40, ATP1A2, BCL10, PTGS2, EGFR, GJA1, BAG3, CASP4, CASP1, SOX9, SLC38A2, GADD45A, CAV1, BMP6, AGT, NFKB1, TNFRSF1A, GCLC, IRF1, IL1B, FAS, TLR5, TLR3	2775	78	18082	2.08847	0.026014
GOTERM_BP_DIRECT	GO:0070995~NADPH oxidation	6	0.184106	0.000443421	TXNRD1, FDX1, FDXR, FMO1, FMO2, KCNAB2	2775	6	18082	6.51604	0.026014
GOTERM_BP_DIRECT	GO:0032729~positive regulation of interferon-gamma production	19	0.583001	0.000468806	SASH3, TICAM2, RIPK2, SLC11A1, H2-M3, CD3E, TNF, IL27RA, KLRK1, IL1B, BCL3, PDE4B, IL12B, KLRE1, TNFSF9, CD14, IL18R1, IL12RB2, CCR2	2775	52	18082	2.38086	0.0272577
GOTERM_BP_DIRECT	GO:0010942~positive regulation of cell death	18	0.552317	0.000493226	EGR1, CDKN1A, TXNRD1, HP, LPAR1, ALOX12, NRADD, PTGS2, BMP7, DUSP6, BCL2L11, IRF1, IL1B, ZC3H12A, TRIM13, FAS, RIPK1, KCNK2	2775	48	18082	2.44351	0.0279295
GOTERM_BP_DIRECT	GO:0001658~branching involved in ureteric bud morphogenesis	18	0.552317	0.000493226	LAMA5, SMAD4, PTCH1, CTNNBIP1, TCF21, FGF2, GLI3, AGT, PGF, GREM1, SHH, BMP2, GDNF, WT1, MYC, TIMELESS, SOX9, CD44	2775	48	18082	2.44351	0.0279295
GOTERM_BP_DIRECT	GO:0050766~positive regulation of phagocytosis	18	0.552317	0.000493226	SIRPB1A, CD209B, FCER1G, SLC11A1, SFTPD, NOD2, GATA2, TNF, C3, FCGR1, FCGR3, MEX3B, IL1B, CCR7, PTX3, CD47, FCGR2B, MBL1	2775	48	18082	2.44351	0.0279295
GOTERM_BP_DIRECT	GO:0045672~positive regulation of osteoclast differentiation	12	0.368211	0.000596756	CCR1, CSF1, IFNG, ITGB3, CCL5, TRAF6, CCL3, IL12B, FOS, TNF, ITGA9, IL17A	2775	25	18082	3.1277	0.0332143
GOTERM_BP_DIRECT	GO:1902042~negative regulation of extrinsic apoptotic signaling pathway via death domain receptors	12	0.368211	0.000596756	FGA, ITPRIP, SFRP2, FGG, SERPINE1, HMOX1, TNFAIP3, CFLAR, NOL3, RFFL, TNFRSF22, ICAM1	2775	25	18082	3.1277	0.0332143
GOTERM_BP_DIRECT	GO:0051770~positive regulation of nitric-oxide synthase biosynthetic process	10	0.306843	0.00060238	CCL20, STAT1, NAMPT, KDR, CCL2, NOD2, JAK2, JAK3, TLR2, MAP2K6	2775	18	18082	3.62002	0.0332432
GOTERM_BP_DIRECT	GO:0016337~single organismal cell-cell adhesion	31	0.951212	0.000653218	PTPRU, TNXB, ITGAM, COL13A1, FBLIM1, ICAM4, THY1, PKD1, PVR, EGFR, ICAM1, CDH5, ARVCF, CDH3, SRPX2, SOX9, SLIT2, ANXA9, ICOS, CDON, MPZL2, CD53, VCAM1, JUP, FNDC3A, CD2, SELP, VNN1, EMCN, ADAM8, TEK	2775	108	18082	1.87034	0.0357458
GOTERM_BP_DIRECT	GO:0001649~osteoblast differentiation	32	0.981896	0.000675246	SEMA7A, DHH, LEF1, LRRC17, TNC, DDX21, ADAR, RRBP1, GLI2, MRC2, FBL, GJA1, FIGNL1, CREB3L1, CCL3, SPP1, JUNB, GDF10, H3F3B, WNT3A, IGFBP3, BMP6, GTPBP4, BMP3, VCAN, BMP2, MYBBP1A, SMO, SNAI2, ALPL, LGR4, EPHA2	2775	113	18082	1.84525	0.0366433
GOTERM_BP_DIRECT	GO:0045893~positive regulation of transcription, DNA-templated	118	3.62074	0.000689274	EHF, RORC, ETS1, FGF2, TNF, ETS2, ELK3, ZFP281, SOX17, SOX18, CHEK2, MYC, MYB, PIM1, PIM2, SOX9, ZFP287, MAP2K3, EOMES, MAP2K1, FBXW11, DYRK1B, SMO, SKAP1, ATF4, PDGFB, BCL10, HIF1A, NPAS2, GLIS2, DVL2, INPP5K, HIVEP3, PATZ1, FGF23, BANP, FZD1, EGR1, NFE2, EGR2, JUN, AFAP1L2, SMAD4, FZD2, FOXF2, ZFP516, TGFB3, WNT3A, PTCH1, FZD7, HMGA1, NFATC2, SMAD9, NR2F2, SMARCA2, BMP7, NFKB1, ESR2, FOSL2, NFK…	2775	576	18082	1.33488	0.0370955
GOTERM_BP_DIRECT	GO:0032695~negative regulation of interleukin-12 production	9	0.276158	0.000708053	IRAK3, NLRC3, NOD2, MEFV, TIGIT, THBS1, JAK3, SLAMF1, TLR2	2775	15	18082	3.90962	0.0375867
GOTERM_BP_DIRECT	GO:0002485~antigen processing and presentation of endogenous peptide antigen via MHC class I via ER pathway, TAP-dependent	7	0.21479	0.000715718	H2-K1, TAP2, TAP1, ABCB9, ABCB1A, ABCB1B, H2-D1	2775	9	18082	5.06803	0.0375867
GOTERM_BP_DIRECT	GO:0002481~antigen processing and presentation of exogenous protein antigen via MHC class Ib, TAP-dependent	7	0.21479	0.000715718	H2-M3, TAP2, TAP1, ABCB9, ABCB1A, B2M, ABCB1B	2775	9	18082	5.06803	0.0375867
GOTERM_BP_DIRECT	GO:0043410~positive regulation of MAPK cascade	30	0.920528	0.000744644	CD40, ITGB3, LPAR1, PDGFB, DUSP19, TNFRSF11B, NOD2, TNFRSF11A, NRADD, ADRA1A, KDR, RIPK1, CDON, NGFR, KSR1, CAV2, PRKCE, IGFBP3, OSM, LIF, TNFRSF1B, AGT, P2RX7, IL6, BMP2, ADRB3, BANK1, FAS, FGFR3, FGF10	2775	104	18082	1.87963	0.0387929
GOTERM_BP_DIRECT	GO:0001938~positive regulation of endothelial cell proliferation	22	0.675054	0.000752656	STAT5A, PPP1R16B, EGFL7, JUN, CCL11, CAV2, ITGB3, CAV1, PDGFB, NRARP, F3, FGF2, BMP6, PGF, NR4A1, BMP2, LRG1, CXCL12, KDR, CCL2, FGFR3, WNT2	2775	67	18082	2.13959	0.0388992
GOTERM_BP_DIRECT	GO:0043116~negative regulation of vascular permeability	8	0.245474	0.000769726	RAMP2, CEACAM1, ANGPT1, ADORA2A, PDE3A, PTPRJ, ADM, SLIT2	2775	12	18082	4.34402	0.0391469
GOTERM_BP_DIRECT	GO:0050718~positive regulation of interleukin-1 beta secretion	11	0.337527	0.000775485	P2RX7, GSDMD, IFNG, CASP4, CASP1, CCL3, NLRP3, CCR7, NOD2, CCL19, CCR5	2775	22	18082	3.25802	0.0391469
GOTERM_BP_DIRECT	GO:0045089~positive regulation of innate immune response	11	0.337527	0.000775485	GBP5, PLSCR1, POLR3D, CARD9, XCL1, POLR3G, NOD2, LGALS9, COCH, TIRAP, EREG	2775	22	18082	3.25802	0.0391469
GOTERM_BP_DIRECT	GO:0030198~extracellular matrix organization	32	0.981896	0.000793399	LAMA5, COL18A1, B4GALT1, TNXB, ECM2, ELN, POMT1, NTN4, LAMC2, TNFRSF11B, OLFML2A, TNF, VTN, EGFLAM, EMILIN1, SOX9, SERAC1, FOXF2, WNT3A, KAZALD1, AGT, NFKB2, MMP11, ELF3, COL4A2, COL4A1, CRISPLD2, BCL3, COL6A4, ITGA8, VWA1, RECK	2775	114	18082	1.82906	0.0397432
GOTERM_BP_DIRECT	GO:0007189~adenylate cyclase-activating G-protein coupled receptor signaling pathway	18	0.552317	0.000843807	PTGER4, GLP1R, PTGFR, PTGIR, CALCA, CALCRL, ADRB1, ADCY1, PTH1R, ADCY7, GNA13, GNAL, ADCY9, ADRB3, ADORA2A, TBXA2R, ADORA2B, S1PR4	2775	50	18082	2.34577	0.0419456
GOTERM_BP_DIRECT	GO:0042493~response to drug	75	2.30132	0.000867269	CD86, COL18A1, CDKN1A, WFDC1, CROT, ADRA1A, SLC6A2, ICAM1, ALAD, CDH3, XPO1, DPYSL2, SMPD1, KDR, CASP1, TSPO, JUNB, B2M, TIMP4, TGIF1, ABCC1, PRKCB, ABCC8, CYBB, FOS, DUSP6, PGF, SFRP2, ADORA2A, LOX, IFNG, LCK, HDAC4, NNMT, ATP1A3, TNFRSF11B, ADCY1, PTGS2, ADD3, THBS1, ACACB, RELA, SLC9A1, HSD11B2, SRR, TBXA2R, CCL3, APOD, ABCB1B, PMS1, MAP2K6, FZD1, CBX7, SMAD1, XBP1, RPH3AL, JUN, SRD5A1, STAT1,…	2775	339	18082	1.4416	0.0427853
GOTERM_BP_DIRECT	GO:0006887~exocytosis	30	0.920528	0.000880432	RAB3A, RAB3D, TNFAIP2, NKD2, SCRN1, CCL5, SCRN3, SCRN2, CCL3, PIP5K1C, MYH10, CCR1, RPH3AL, SYT3, EXOC8, KCNB1, LGI3, SYTL1, SCAMP1, PRSS12, SYTL3, SYT17, HCK, CDK5, VAMP1, HAP1, EXOC3L, VAMP5, STX1A, RAPGEF4	2775	105	18082	1.86172	0.0431081
GOTERM_BP_DIRECT	GO:0032735~positive regulation of interleukin-12 production	12	0.368211	0.000891965	CD40, IFNG, H2-M3, IL12B, TNFSF9, CCR7, NOD2, CCL19, TLR3, TIRAP, TLR2, IDO1	2775	26	18082	3.0074	0.0433202
GOTERM_BP_DIRECT	GO:0007599~hemostasis	17	0.521632	0.00089807	FGA, F10, SERPIND1, FGG, SERPINA10, TFPI2, PROZ, F3, TSPAN32, F5, GP9, THBD, PROCR, F8, ZFP385A, ANXA7, ENPP4	2775	46	18082	2.4081	0.0433202
GOTERM_BP_DIRECT	GO:0006865~amino acid transport	16	0.490948	0.000943007	SLC6A15, SLC6A14, SLC43A1, SLC6A20A, SLC3A2, SLC7A11, SLC7A10, SLC7A1, SLC7A4, SLC7A5, SLC7A6, MYC, SLC38A7, SLC17A5, SLC38A2, SLC38A4	2775	42	18082	2.4823	0.0438287
GOTERM_BP_DIRECT	GO:0055072~iron ion homeostasis	16	0.490948	0.000943007	STEAP4, SLC11A1, SLC40A1, SOD2, SLC25A37, SLC25A28, SLC22A17, LCN2, SFXN4, HMOX1, STEAP1, STEAP2, B2M, HAMP, LTF, PICALM	2775	42	18082	2.4823	0.0438287
GOTERM_BP_DIRECT	GO:0030155~regulation of cell adhesion	16	0.490948	0.000943007	JAG2, STAT5A, LAMA5, PTPRJ, PKD1, DLL1, PML, ICAM1, NUAK1, EMCN, S1PR1, ABL2, SERPINI1, SOX9, JAK2, CYTIP	2775	42	18082	2.4823	0.0438287
GOTERM_BP_DIRECT	GO:0002479~antigen processing and presentation of exogenous peptide antigen via MHC class I, TAP-dependent	13	0.398895	0.000957059	H2-T23, H2-Q7, H2-K1, PSMB10, PSMB8, TAPBP, PSMB9, PSMA5, PSMA6, PSMA3, B2M, H2-D1, H2-Q10	2775	30	18082	2.82362	0.0438287
GOTERM_BP_DIRECT	GO:0009314~response to radiation	13	0.398895	0.000957059	TXN1, MBD4, PLK3, JUN, IL1R1, TNFRSF11A, F11R, SOD2, FANCG, CXCL12, MYC, SNAI2, JUNB	2775	30	18082	2.82362	0.0438287
GOTERM_BP_DIRECT	GO:0048535~lymph node development	13	0.398895	0.000957059	RIPK3, IL15, SPNS2, RORC, TNFRSF11A, CXCL13, NFKB1, NFKB2, CCR7, CD248, LTB, JAK3, CCL21A	2775	30	18082	2.82362	0.0438287
GOTERM_BP_DIRECT	GO:0030308~negative regulation of cell growth	34	1.04326	0.000960025	CDKN1A, DDX3X, RRAD, FHL1, PTPRJ, ACVR1B, RERG, MNDAL, GJA1, SERTAD1, SOX17, HYAL1, GNG4, HYAL2, DACT3, BDKRB1, SLIT2, CDKN2D, SMAD4, CDKN2C, OSGIN1, SMARCA2, AGT, PML, GREM1, BST2, DAB2, SFRP2, ADAM15, WT1, GAS1, FBP1, PPARD, HSPA1A	2775	125	18082	1.77236	0.0438287
GOTERM_BP_DIRECT	GO:0030879~mammary gland development	15	0.460264	0.000972963	STAT5A, B4GALT1, IRS1, WNT3A, TGFB3, CAV1, PTCH1, NOTCH4, LEF1, IRS2, BRCA2, GLI3, GLI2, BCL2L11, SOX9	2775	38	18082	2.57212	0.0438287
GOTERM_BP_DIRECT	GO:0050715~positive regulation of cytokine secretion	14	0.42958	0.000980643	PTGER4, TNFSF15, GLMN, CLEC9A, TNF, AGT, P2RX7, FGR, IL1A, CLEC5A, CASP1, CD14, CLEC4E, TLR2	2775	34	18082	2.68307	0.0438287
GOTERM_BP_DIRECT	GO:0051216~cartilage development	25	0.767106	0.000984285	COL11A2, HIF1A, CHST11, HYAL1, HYAL2, SOX9, TIMP1, SMAD1, MKKS, PRRX1, WNT7A, SMAD9, BMP7, GDF5, BMP6, BMP3, BMP2, SFRP2, ZEB1, MMP13, EVC, MGP, IL17F, FGFR3, CD44	2775	82	18082	1.9866	0.0438287
GOTERM_BP_DIRECT	GO:0042346~positive regulation of NF-kappaB import into nucleus	10	0.306843	0.000989376	GREM1, EDAR, IL1B, SPHK1, CCL19, PTGS2, TNF, TLR3, IL18R1, TLR2	2775	19	18082	3.42949	0.0438287
GOTERM_BP_DIRECT	GO:0001916~positive regulation of T cell mediated cytotoxicity	10	0.306843	0.000989376	P2RX7, H2-T23, PNP, H2-K1, H2-M3, TAP2, IL12B, XCL1, B2M, H2-D1	2775	19	18082	3.42949	0.0438287
GOTERM_BP_DIRECT	GO:0097190~apoptotic signaling pathway	18	0.552317	0.00108711	DAXX, CD40, HIP1, APAF1, VDR, DAPL1, CAV1, PAWR, TNFRSF11B, TNFRSF11A, CD3E, TNF, SPN, SHH, CD5, CD28, FAS, PPARD	2775	51	18082	2.29978	0.0478328

## Sheet: LPS_MV-L2
Category	Term	Count	%	PValue	Genes	List Total	Pop Hits	Pop Total	Fold Enrichment	Benjamini
KEGG_PATHWAY	mmu04060:Cytokine-cytokine receptor interaction	102	3.05939	6.82927e-21	CSF3, CSF2, CSF3R, CSF1, IL1RAP, CXCL13, TNF, CXCL15, CXCL16, IL18RAP, TNFSF10, LEPR, IL13RA1, IFNAR2, IL15RA, IL1R1, IL1R2, LIFR, EDAR, IL6ST, IL4RA, IL20RB, CSF2RB, TNFRSF11B, TNFRSF11A, CCL21A, CCR1, NGFR, XCR1, TSLP, TGFB3, TNFSF15, TNFRSF9, TNFSF12, LIF, TNFRSF10B, INHBB, PPBP, GDF5, CXCL10, CXCL11, IL6, BMP2, CXCL12, CD27, TNFSF9, IL22, CXCL9, CD40, CXCL1, CXCL2, CXCL5, CX3CL1, CCR9, CCR8, …	1292	242	7691	2.50903	1.93268e-18
KEGG_PATHWAY	mmu04668:TNF signaling pathway	61	1.82963	4.9052e-20	CSF2, CSF1, TNFAIP3, CXCL1, PIK3CB, CXCL3, TNF, CXCL2, CX3CL1, ICAM1, CASP7, RPS6KA5, AKT2, CREB3L1, MAP3K8, JUNB, MAP2K3, MAP2K1, IL15, MMP3, FOS, TNFRSF1B, TNFRSF1A, MMP14, IL1B, TRAF5, BIRC2, ATF4, BIRC3, CREB5, CEBPB, CCL12, PIK3R2, NOD2, PTGS2, RELA, PIK3R5, SOCS3, CCL5, CCL2, RIPK1, GM5431, MAP2K6, MAPK3, JUN, VCAM1, MLKL, CCL20, LIF, IFI47, CFLAR, MAPK14, SELE, NFKB1, MAPK13, NFKBIA, CXCL1…	1292	109	7691	3.33138	6.94086e-18
KEGG_PATHWAY	mmu04062:Chemokine signaling pathway	79	2.36953	6.96472e-15	CXCL9, CXCL1, ARRB1, PIK3CB, CXCL3, CXCL13, CXCL2, CXCL15, CXCL5, CX3CL1, CXCL16, AKT2, CCR9, CCR8, PRKACA, JAK2, CCR5, JAK3, CCR3, CCR2, MAP2K1, VAV2, FGR, HCK, PLCB4, ADCY9, XCL1, PLCB2, CX3CR1, CCL12, CCL11, ROCK2, PXN, GNAI3, CXCR4, PIK3R2, CXCR6, ADCY1, RASGRP2, PRKCZ, ADCY7, RELA, ADCY6, PIK3R5, RAP1B, CCL9, RAP1A, CCL8, CCL7, CCL6, CCL5, CXCR3, GNG7, CCL4, CXCR2, CCL3, CCL2, CCL19, CCL17, …	1292	196	7691	2.39934	6.57005e-13
KEGG_PATHWAY	mmu05164:Influenza A	69	2.06959	4.1256e-13	ADAR, PIK3CB, TNF, ICAM1, IFIH1, CASP9, XPO1, TBK1, AKT2, TNFSF10, H2-OB, CASP1, TRIM25, H2-OA, JAK2, IKBKE, JAK1, MAP2K3, IFNAR2, MAP2K1, RSAD2, DDX58, PRKCB, TNFRSF1A, IL1A, IFNG, OAS2, IL1B, OAS3, IRF7, NUP98, TLR3, IRF9, CCL12, RNASEL, OAS1A, PIK3R2, OAS1B, FURIN, RELA, OAS1G, PIK3R5, SOCS3, CCL5, CCL2, NLRP3, MAP2K6, MAPK3, IL33, JUN, STAT1, MX2, STAT2, EIF2AK2, TNFRSF10B, MAPK14, TMPRSS13, …	1292	171	7691	2.402	2.91887e-11
KEGG_PATHWAY	mmu04620:Toll-like receptor signaling pathway	48	1.43971	2.44978e-12	CD86, CXCL9, CD40, CD80, LY96, PIK3R2, PIK3CB, TNF, RELA, PIK3R5, TBK1, AKT2, CCL5, CCL4, CCL3, SPP1, MAP3K8, RIPK1, LBP, CD14, IKBKE, MAP2K6, MAPK3, MAP2K3, IFNAR2, MAP2K1, JUN, TICAM2, STAT1, FOS, MAPK14, TIRAP, NFKB1, MAPK13, NFKBIA, CXCL10, IL6, CXCL11, TRAF6, IL1B, IRF7, IRF5, TLR6, TAB1, TLR5, TLR3, MYD88, TLR2	1292	101	7691	2.82905	1.38658e-10
KEGG_PATHWAY	mmu04640:Hematopoietic cell lineage	41	1.22975	6.93544e-11	CSF3, ITGAM, CSF2, CSF3R, CSF1, ITGB3, ITGA2B, IL4RA, CD3G, CD3E, CD3D, TNF, CD1D1, CD19, CD38, CD37, CD14, CD33, CR2, IL1R1, IL1R2, CD8B1, GP5, EPOR, CD2, FCGR1, GP9, IL1A, IL6, CD4, CD5, CD8A, IL1B, IL2RA, CD7, FLT3L, ITGA5, MS4A1, CD22, IL9R, CD44	1292	85	7691	2.87134	3.27122e-09
KEGG_PATHWAY	mmu05142:Chagas disease (American trypanosomiasis)	46	1.37972	1.02571e-10	CCL12, SERPINE1, GNAI3, PIK3R2, CD3G, PPP2R2A, PIK3CB, ADCY1, CD3E, CD3D, TNF, RELA, PIK3R5, C3, GNA14, AKT2, CCL5, GNA11, CCL3, BDKRB2, CCL2, MAPK3, JUN, ACE, NOS2, TGFB3, FOS, CFLAR, MAPK14, NFKB1, MAPK13, TNFRSF1A, GNAO1, NFKBIA, IL6, GNAL, PLCB4, IFNG, TRAF6, IL1B, PPP2R2D, FAS, TLR6, PLCB2, MYD88, TLR2	1292	103	7691	2.65853	3.67604e-09
KEGG_PATHWAY	mmu05166:HTLV-I infection	90	2.69946	1.03916e-10	NRP1, H2-T23, CDKN1A, CD40, H2-T22, CRTC2, WNT2B, CSF2, H2-K1, SLC2A1, CD3G, PIK3CB, CD3E, TNF, ETS1, CD3D, ETS2, ICAM1, ELK4, ZFP36, XPO1, PTTG1, AKT2, CHEK2, MYC, H2-OB, TSPO, H2-OA, PRKACA, JAK3, JAK1, APC2, IL15RA, IL15, IL1R1, IL1R2, H2-T9, FOS, WNT9A, TNFRSF1A, ADCY9, LCK, ATF3, H2-D1, ATF4, H2-Q6, H2-M3, H2-Q7, PDGFB, CREM, PIK3R2, H2-Q2, ADCY1, IL2RG, H2-Q1, ADCY7, RELA, ADCY6, PIK3R5, RE…	1292	276	7691	1.94113	3.67604e-09
KEGG_PATHWAY	mmu04064:NF-kappa B signaling pathway	44	1.31974	1.51212e-10	CD40, TNFAIP3, LY96, BCL10, TNFRSF11A, PTGS2, TNF, MALT1, RELA, ICAM1, RELB, CCL4, TRIM25, RIPK1, BCL2A1D, LBP, CCL19, PLCG1, CD14, BCL2A1A, BCL2A1B, CCL21A, VCAM1, TICAM2, IL1R1, DDX58, CFLAR, TIRAP, NFKB1, TNFRSF1A, NFKB2, NFKBIA, CXCL12, LCK, TRAF6, IL1B, TRAF5, TAB1, LTB, MYD88, BIRC2, LAT, CARD11, BIRC3	1292	97	7691	2.70023	4.75478e-09
KEGG_PATHWAY	mmu05200:Pathways in cancer	116	3.4793	2.57837e-10	CSF3R, HHIP, ITGA2B, FGF2, FGF7, RASSF1, EDNRB, AKT2, MYC, SKP2, PRKACA, MAP2K1, PRKCB, TPM3, DAPK2, PGF, RUNX1, ADCY9, SMO, COL4A2, COL4A1, TCF7, LPAR1, PDGFB, PIK3R2, STK4, RASGRP2, HIF1A, RASGRP1, RASGRP4, RASGRP3, PIK3R5, DVL2, PLCG1, RALGDS, WNT2, STAT5A, WNT10B, JUN, SMAD4, FZD2, JUP, TGFB3, WNT3A, PTCH1, FZD7, GNG12, GNG11, NFKB1, NFKB2, NFKBIA, IL6, BMP2, CXCL12, FGF18, GNB4, CYCS, FGFR3,…	1292	395	7691	1.74816	7.29679e-09
KEGG_PATHWAY	mmu05162:Measles	54	1.61968	4.0506e-10	TNFAIP3, CD3G, ADAR, PIK3CB, CD3E, CD3D, IFIH1, TBK1, AKT2, TNFSF10, JAK2, IKBKE, JAK3, JAK1, IFNAR2, DDX58, IL1A, IFNG, OAS2, TRAF6, IL1B, OAS3, IRF7, IRF9, TLR2, OAS1A, PIK3R2, OAS1B, IL2RG, RELA, OAS1G, PIK3R5, SLAMF1, STAT5A, CD209B, STAT1, MX2, STAT2, SH2D1A, STAT3, EIF2AK2, TNFRSF10B, CD209A, NFKB1, NFKBIA, IL6, MAVS, IL2RA, CD28, FAS, FCGR2B, MYD88, HSPA1A, NFKBIB	1292	136	7691	2.36361	1.04211e-08
KEGG_PATHWAY	mmu05168:Herpes simplex infection	71	2.12957	1.42501e-09	H2-T23, H2-T22, H2-K1, IFIT1, TNF, IFIH1, TBK1, H2-OB, H2-OA, SKP2, JAK2, IKBKE, GTF2I, JAK1, IFNAR2, DAXX, IL15, DDX58, H2-T9, TAP2, TAP1, FOS, TNFRSF1A, TAF6L, IFNG, OAS2, TRAF6, IL1B, OAS3, TRAF5, IRF7, SRSF5, TLR3, IRF9, H2-D1, TLR2, CCL12, SP100, RNASEL, H2-Q6, H2-M3, H2-Q7, OAS1A, OAS1B, H2-Q2, H2-Q1, RELA, OAS1G, ARNTL, C3, SOCS3, CCL5, CCL2, JUN, STAT1, STAT2, EIF2AK2, PML, NFKB1, PER2, N…	1292	208	7691	2.03196	3.36065e-08
KEGG_PATHWAY	mmu04380:Osteoclast differentiation	50	1.4997	2.03005e-09	SIRPB1B, SIRPB1A, CSF1, ITGB3, NCF4, PIK3CB, TNF, AKT2, JUNB, JAK1, IFNAR2, MAP2K1, IL1R1, FOS, TNFRSF1A, FCGR1, IL1A, FCGR3, IFNG, LCK, FCGR4, TRAF6, IL1B, LCP2, SQSTM1, IRF9, PIRA1, PIK3R2, TNFRSF11B, TNFRSF11A, RELA, PIK3R5, RELB, SOCS3, SOCS1, MAP2K6, MAPK3, JUN, STAT1, STAT2, NFATC2, MAPK14, NFKB1, MAPK13, FOSL2, NFKB2, FOSL1, NFKBIA, TAB1, FCGR2B	1292	126	7691	2.36222	4.41927e-08
KEGG_PATHWAY	mmu05140:Leishmaniasis	32	0.959808	4.05064e-09	ITGAM, NCF4, PTGS2, TNF, RELA, C3, H2-OB, H2-OA, JAK2, JAK1, MAPK3, MARCKSL1, JUN, NOS2, STAT1, TGFB3, FOS, MAPK14, NFKB1, MAPK13, FCGR1, NFKBIA, IL1A, FCGR3, IFNG, FCGR4, TRAF6, IL1B, TAB1, MYD88, TLR2, NFKBIB	1292	64	7691	2.97639	7.87416e-08
KEGG_PATHWAY	mmu05169:Epstein-Barr virus infection	52	1.55969	4.17358e-09	H2-T23, CDKN1A, CD40, H2-T22, H2-K1, TNFAIP3, PIK3CB, ICAM1, SPN, PSMD8, TBK1, AKT2, MYC, SKP2, JAK3, JAK1, MAP2K3, ENTPD1, CR2, ENTPD3, DDX58, H2-T9, TRAF6, TRAF5, CD44, H2-D1, PSMD11, H2-Q6, H2-M3, H2-Q7, PIK3R2, H2-Q2, H2-Q1, RELA, PIK3R5, RELB, CD19, RIPK1, MAP2K6, JUN, STAT3, EIF2AK2, MAPK14, NFKB1, MAPK13, NFKB2, NFKBIA, TAB1, VIM, NFKBIE, H2-Q10, NFKBIB	1292	136	7691	2.27607	7.87416e-08
KEGG_PATHWAY	mmu04010:MAPK signaling pathway	78	2.33953	2.36502e-08	PTPRR, RASGRF2, ARRB1, DUSP16, TNF, FGF2, ELK4, RPS6KA3, FGF7, RPS6KA6, RPS6KA5, AKT2, MYC, STMN1, MAP3K8, PRKACA, MAP3K6, MAP3K4, MAP2K3, MAP4K1, DUSP5, MAP4K2, MAP2K1, DUSP2, DAXX, DUSP3, IL1R1, PRKCB, PLA2G4B, FOS, DUSP6, MAPK8IP1, TNFRSF1A, IL1A, MAPKAPK3, TRAF6, IL1B, MAPKAPK2, MAPT, ATF4, PDGFB, RASGRP2, STK4, RASGRP1, EGFR, RASGRP4, RELA, RASGRP3, RELB, RAP1B, CACNA1I, RAP1A, MKNK2, FLNB, …	1292	251	7691	1.84987	4.18313e-07
KEGG_PATHWAY	mmu05152:Tuberculosis	60	1.79964	3.34284e-08	ITGAM, TCIRG1, TNF, CASP9, MRC2, AKT2, H2-OB, H2-OA, LBP, JAK2, CAMP, JAK1, FCER1G, APAF1, KSR1, RIPK2, SPHK1, TIRAP, TNFRSF1A, FCGR1, IL1A, FCGR3, IFNG, FCGR4, TRAF6, IL1B, RFX5, TLR6, CLEC4E, TLR2, CEBPB, CAMK2A, BCL10, NOD2, MALT1, RELA, C3, IRAK2, ATP6V0A4, CD14, BID, CAMK2G, MAPK3, HSPA9, PLK3, CD209B, NOS2, TGFB3, VDR, STAT1, IL10RA, CARD9, MAPK14, CD209A, NFKB1, MAPK13, IL6, CYCS, FCGR2B, …	1292	176	7691	2.02936	5.56485e-07
KEGG_PATHWAY	mmu05145:Toxoplasmosis	42	1.25975	3.69334e-08	LAMA5, CD40, GNAI3, LY96, LAMC2, TNF, RELA, CASP9, SOCS1, AKT2, H2-OB, H2-OA, JAK2, CCR5, JAK1, MAP2K6, MAPK3, MAP2K3, NOS2, STAT1, TGFB3, IL10RA, STAT3, IRGM1, MAPK14, NFKB1, MAPK13, TNFRSF1A, GNAO1, NFKBIA, IFNG, TRAF6, IGTP, CYCS, TLR11, TAB1, MYD88, BIRC2, HSPA1A, BIRC3, TLR2, NFKBIB	1292	105	7691	2.38111	5.80675e-07
KEGG_PATHWAY	mmu04514:Cell adhesion molecules (CAMs)	56	1.67966	6.00561e-08	CD86, H2-T23, CD40, H2-T22, CNTNAP1, ITGAM, CD80, H2-K1, LRRC4, CLDN2, F11R, PVR, ICAM1, SPN, CDH5, CDH3, H2-OB, CTLA4, ITGB7, H2-OA, H2-T9, CD8B1, ICOSL, PDCD1LG2, CLDN4, VCAN, CLDN15, CD8A, CLDN8, CLDN7, ITGA8, H2-D1, ITGA9, CD274, NLGN2, SDC4, SDC2, H2-Q6, H2-M3, H2-Q7, H2-Q2, H2-Q1, LRRC4C, TIGIT, NTNG2, VCAM1, SELE, CD2, SELP, CD4, CD6, SELL, CD28, PDCD1, H2-Q10, CD22	1292	162	7691	2.05775	8.9452e-07
KEGG_PATHWAY	mmu05323:Rheumatoid arthritis	34	1.0198	3.45834e-07	CD86, CCL12, CSF2, CSF1, CD80, TNFRSF11A, TCIRG1, TNF, CXCL5, ICAM1, CCL5, CCL3, H2-OB, CCL2, CTLA4, ATP6V0A4, H2-OA, ATP6V0E2, JUN, ANGPT1, CCL20, IL15, TGFB3, MMP3, FOS, IL1A, IL6, CXCL12, IFNG, IL1B, CD28, LTB, TEK, TLR2	1292	82	7691	2.46823	4.85799e-06
KEGG_PATHWAY	mmu04660:T cell receptor signaling pathway	39	1.16977	3.60487e-07	CSF2, PIK3R2, CD3G, BCL10, PIK3CB, CD3E, CD3D, RASGRP1, TNF, MALT1, RELA, PIK3R5, AKT2, GRAP2, CTLA4, MAP3K8, PLCG1, MAPK3, MAP2K1, JUN, NFATC2, CD8B1, FOS, MAPK14, NFKB1, MAPK13, VAV2, NFKBIA, CD4, IFNG, CD8A, LCK, CD28, LCP2, PDCD1, NFKBIE, LAT, CARD11, NFKBIB	1292	101	7691	2.2986	4.85799e-06
KEGG_PATHWAY	mmu05202:Transcriptional misregulation in cancer	54	1.61968	7.76016e-07	CD86, CDKN1A, CD40, ITGAM, CSF2, LDB1, JMJD1C, PLAT, AFF1, ELK4, LYL1, MYC, NFKBIZ, ITGB7, BCL2A1D, BCL2A1A, BCL2A1B, IGFBP3, IL1R2, MMP3, ETV1, PAX5, ETV5, ETV6, RUNX1, FCGR1, MYCN, ERG, NUPR1, CEBPB, SLC45A3, HPGD, RELA, TSPAN7, CD14, RUNX1T1, NGFR, SMAD1, CDKN2C, JUP, H3F3B, FUS, GZMB, PML, NFKB1, BAIAP3, PER2, IL6, MEIS1, NR4A3, WT1, ID2, REL, TCF3	1292	165	7691	1.94818	9.98238e-06
KEGG_PATHWAY	mmu04621:NOD-like receptor signaling pathway	26	0.779844	1.38314e-06	CCL12, TNFAIP3, CXCL1, NOD2, MEFV, CXCL2, TNF, RELA, CCL5, CASP1, CCL2, NLRP3, MAPK3, RIPK2, CARD9, MAPK14, NFKB1, MAPK13, NFKBIA, IL6, TRAF6, IL1B, TAB1, BIRC2, BIRC3, NFKBIB	1292	57	7691	2.71531	1.70186e-05
KEGG_PATHWAY	mmu05133:Pertussis	30	0.89982	3.35079e-06	ITGAM, GNAI3, LY96, TNF, CXCL5, RELA, C2, C3, CASP7, CASP1, NLRP3, CD14, MAPK3, JUN, C1RA, TICAM2, NOS2, FOS, MAPK14, TIRAP, NFKB1, MAPK13, IL1A, IL6, TRAF6, IRF1, IL1B, IRF8, ITGA5, MYD88	1292	74	7691	2.41329	3.95114e-05
KEGG_PATHWAY	mmu05160:Hepatitis C	45	1.34973	5.40261e-06	RNASEL, CDKN1A, OAS1A, PIK3R2, OAS1B, PPP2R2A, PIK3CB, CLDN2, IFIT1, TNF, EGFR, RELA, PIK3R5, OAS1G, SOCS3, TBK1, AKT2, RIPK1, IKBKE, JAK1, MAPK3, IFNAR2, STAT1, DDX58, STAT2, STAT3, EIF2AK2, MAPK14, NFKB1, MAPK13, TNFRSF1A, NFKBIA, CLDN4, MAVS, CLDN15, OAS2, OAS3, TRAF6, CLDN8, IRF1, PPP2R2D, CLDN7, IRF7, TLR3, IRF9	1292	136	7691	1.96967	6.11576e-05
KEGG_PATHWAY	mmu04630:Jak-STAT signaling pathway	47	1.40972	6.01758e-06	IL22, CSF3, CSF2, CSF3R, IL4RA, IL20RB, PIK3R2, CSF2RB, PIK3CB, IL2RG, PIK3R5, SOCS3, SOCS1, AKT2, MYC, LEPR, PIM1, JAK2, JAK3, SOCS7, JAK1, IL12RB2, IL13RA1, IFNAR2, STAT5A, IL15RA, PIAS3, CISH, TSLP, IL15, STAT1, IL10RA, STAT2, STAT3, OSM, LIF, LIFR, OSMR, EPOR, CSF2RB2, IL6, IFNG, IL2RA, IL6ST, IRF9, IL9R, CRLF2	1292	145	7691	1.92952	6.54991e-05
KEGG_PATHWAY	mmu04015:Rap1 signaling pathway	62	1.85963	9.92564e-06	ITGAM, CSF1, ITGB3, ITGA2B, PIK3CB, FGF2, FGF7, AKT2, KDR, MAP2K3, MAP2K1, PRKCB, PGF, PLCB4, ADCY9, ADORA2A, ADORA2B, LCP2, RAPGEF5, PLCB2, SKAP1, EPHA2, RAPGEF4, RALB, RGS14, LPAR1, PDGFB, GNAI3, PIK3R2, ADCY1, RASGRP2, EFNA5, THBS1, PRKCZ, ADCY7, EGFR, ADCY6, RASGRP3, PIK3R5, RAP1B, RAP1A, CNR1, PDGFD, P2RY1, PLCG1, RALGDS, MAP2K6, MAPK3, NGFR, ANGPT1, VEGFC, MAPK14, MAPK13, GNAO1, EFNA2, FGF1…	1292	214	7691	1.72464	0.000104035
KEGG_PATHWAY	mmu05332:Graft-versus-host disease	23	0.689862	1.20571e-05	CD86, H2-T23, H2-T22, CD80, H2-T9, H2-Q6, H2-Q7, H2-M3, H2-K1, GZMB, H2-Q2, TNF, H2-Q1, IL1A, IL6, IFNG, IL1B, CD28, H2-OB, FAS, H2-OA, H2-D1, H2-Q10	1292	52	7691	2.63296	0.000121863
KEGG_PATHWAY	mmu04923:Regulation of lipolysis in adipocytes	24	0.719856	1.9581e-05	IRS1, NPR1, NPY1R, GNAI3, ADRB1, IRS2, PIK3R2, PIK3CB, ADCY1, PTGS2, ADCY7, ADCY6, PIK3R5, PTGS1, FABP4, ADCY9, ADRB3, AKT2, ADORA1, PRKG2, PRKACA, MGLL, TSHB, PNPLA2	1292	57	7691	2.50644	0.000191084
KEGG_PATHWAY	mmu05161:Hepatitis B	45	1.34973	3.9699e-05	CDKN1A, DDX3X, PIK3R2, PIK3CB, TNF, RELA, PIK3R5, CASP9, IFIH1, TBK1, AKT2, MYC, CREB3L1, E2F3, IKBKE, JAK1, MAPK3, STAT5A, EGR2, MAP2K1, JUN, SMAD4, TICAM2, APAF1, STAT1, TGFB3, DDX58, PRKCB, STAT2, STAT3, NFATC2, FOS, TIRAP, NFKB1, NFKBIA, IL6, MAVS, IRF7, CYCS, FAS, TLR3, MYD88, ATF4, TLR2, CREB5	1292	146	7691	1.83476	0.000374494
KEGG_PATHWAY	mmu04550:Signaling pathways regulating pluripotency of stem cells	43	1.28974	4.5822e-05	WNT2B, PIK3R2, PIK3CB, ACVR1B, FGF2, PIK3R5, WNT11, AKT2, MYC, DVL2, JAK2, SKIL, JAK3, WNT2, JAK1, MAPK3, APC2, WNT10B, SMAD1, MAP2K1, SMAD4, FZD2, WNT3A, PCGF5, WNT7B, FZD7, STAT3, LIF, WNT7A, SMAD9, INHBB, LIFR, WNT9A, KLF4, MAPK14, MAPK13, MEIS1, BMP2, ID2, TCF3, IL6ST, FGFR4, FGFR3	1292	138	7691	1.85485	0.000418311
KEGG_PATHWAY	mmu04151:PI3K-Akt signaling pathway	88	2.63947	5.96029e-05	CHRM2, CDKN1A, CSF3, CRTC2, CSF3R, ITGB5, CSF1, IRS1, ITGB3, ITGA2B, TNC, LAMC2, PPP2R2A, PIK3CB, FGF2, CASP9, FGF7, AKT2, CREB3L1, MYC, KDR, ITGB7, ITGB6, JAK2, JAK3, JAK1, IFNAR2, MAP2K1, OSMR, PGF, RBL2, COL4A2, COL4A1, COL6A4, ITGA8, ITGA7, COL6A3, ITGA5, SGK1, ATF4, EPHA2, TLR2, ITGA9, CREB5, LAMA5, PHLPP1, TNXB, PKN3, LPAR1, PDGFB, IL4RA, PIK3R2, IL2RG, THBS2, EFNA5, THBS1, EGFR, RELA, PIK3…	1292	351	7691	1.49244	0.000527113
KEGG_PATHWAY	mmu05205:Proteoglycans in cancer	57	1.70966	6.26716e-05	CDKN1A, WNT2B, ITGB5, ITGB3, HSPB2, PIK3CB, TNF, FGF2, AKT2, MYC, KDR, PRKACA, MAP2K1, PRKCB, PLAUR, ANK2, WNT9A, SMO, HCLS1, ITGA5, CD44, TLR2, HBEGF, CD63, SDC4, ROCK2, SDC2, CAMK2A, PXN, PIK3R2, HIF1A, THBS1, EGFR, SLC9A1, PIK3R5, VTN, WNT11, GPC1, FLNB, PLCG1, WNT2, CAMK2G, MAPK3, WNT10B, FZD2, WNT3A, CAV2, PTCH1, WNT7B, FZD7, CAV1, STAT3, WNT7A, MAPK14, MAPK13, TFAP4, FAS	1292	203	7691	1.67147	0.000537456
KEGG_PATHWAY	mmu04978:Mineral absorption	18	0.539892	7.48152e-05	VDR, ATP1A4, SLC40A1, ATP1A3, CYBRD1, ATP1A2, MT2, ATP1B3, MT1, SLC5A1, ATP1B2, ATP1B1, FTH1, HMOX1, STEAP1, STEAP2, TRPM6, SLC26A6	1292	39	7691	2.74744	0.000622726
KEGG_PATHWAY	mmu05132:Salmonella infection	28	0.839832	9.62106e-05	CSF2, ROCK2, PKN3, CXCL1, CXCL3, CXCL2, RELA, CCL4, CASP1, CCL3, FLNB, LBP, CD14, MAPK3, JUN, NOS2, RHOG, FOS, MAPK14, NFKB1, MAPK13, IL1A, IL6, IFNG, IL1B, PKN1, TLR5, MYD88	1292	78	7691	2.1369	0.000760593
KEGG_PATHWAY	mmu04662:B cell receptor signaling pathway	26	0.779844	9.71729e-05	PIK3R2, BCL10, PIK3CB, MALT1, RELA, PIK3R5, RASGRP3, CD79B, CD79A, AKT2, CD19, MAPK3, MAP2K1, JUN, CR2, NFATC2, FOS, NFKB1, VAV2, NFKBIA, PIK3AP1, FCGR2B, NFKBIE, CD22, CARD11, NFKBIB	1292	70	7691	2.21103	0.000760593
KEGG_PATHWAY	mmu04360:Axon guidance	40	1.19976	9.94415e-05	EPHB6, NRP1, SEMA7A, SEMA3C, ROCK2, LRRC4, GNAI3, NTN4, SEMA3G, CXCR4, EFNA5, RND1, EFNB2, RGS3, ABLIM2, DPYSL5, DPYSL2, PLXNA2, PLXNA1, SLIT2, SRGAP3, LRRC4C, SRGAP1, EPHB4, PLXNA3, MAPK3, SEMA6B, SEMA6C, NTNG2, SEMA6A, SEMA4C, NFATC2, SEMA4F, SEMA4G, EFNA2, CXCL12, CDK5, EPHA1, NGEF, EPHA2	1292	129	7691	1.84583	0.000760593
KEGG_PATHWAY	mmu04960:Aldosterone-regulated sodium reabsorption	18	0.539892	0.000109974	IRS1, PRKCB, ATP1A4, NEDD4L, ATP1A3, ATP1A2, PIK3R2, ATP1B3, PIK3CB, ATP1B2, ATP1B1, NR3C2, PIK3R5, SLC9A3R2, HSD11B2, SFN, SGK1, MAPK3	1292	40	7691	2.67875	0.000819014
KEGG_PATHWAY	mmu05321:Inflammatory bowel disease (IBD)	23	0.689862	0.00012137	IL22, JUN, STAT1, TGFB3, STAT3, RORC, IL4RA, NOD2, IL2RG, TNF, NFKB1, RELA, IL1A, IL6, IL18RAP, IFNG, IL1B, H2-OB, IL17F, H2-OA, TLR5, IL12RB2, TLR2	1292	59	7691	2.32058	0.000880713
KEGG_PATHWAY	mmu04210:Apoptosis	23	0.689862	0.000161704	APAF1, TNFRSF10B, PIK3R2, CSF2RB, PIK3CB, CFLAR, TNF, NFKB1, RELA, PIK3R5, TNFRSF1A, NFKBIA, CASP9, CSF2RB2, CASP7, AKT2, TNFSF10, CYCS, FAS, RIPK1, BID, BIRC2, BIRC3	1292	60	7691	2.2819	0.00114406
KEGG_PATHWAY	mmu04014:Ras signaling pathway	61	1.82963	0.000170357	CSF1, RASGRF2, PIK3CB, ETS1, FGF2, ETS2, RASSF1, FGF7, TBK1, HTR7, AKT2, KDR, PRKACA, MAP2K1, KSR1, PRKCB, PLA2G4B, PGF, RASA4, RAPGEF5, EPHA2, PLA1A, RALB, PDGFB, PIK3R2, RASAL2, RASGRP2, EFNA5, RASAL3, STK4, RASGRP1, EGFR, RASGRP4, RELA, RASGRP3, PIK3R5, RAP1B, RAP1A, PDGFD, GNG7, ABL2, PLCG1, RALGDS, MAPK3, NGFR, PLA2G2D, ANGPT1, VEGFC, GNG12, GNG11, NFKB1, EFNA2, FGF18, GNB4, REL, TEK, FGFR4,…	1292	229	7691	1.58568	0.00117588
KEGG_PATHWAY	mmu05134:Legionellosis	22	0.659868	0.000209678	ITGAM, APAF1, CXCL1, CXCL3, TNF, CXCL2, NFKB1, RELA, NFKB2, C3, NFKBIA, CASP9, IL6, CASP7, IL1B, CASP1, CYCS, CD14, TLR5, MYD88, HSPA1A, TLR2	1292	57	7691	2.29757	0.00141283
KEGG_PATHWAY	mmu04911:Insulin secretion	29	0.869826	0.000238538	GLP1R, RAB3A, CAMK2A, ATP1A4, SLC2A1, ATP1A3, ATP1A2, ADCY1, ADCY7, ADCY6, CCKAR, GNA11, CREB3L1, CACNA1S, KCNN4, PRKACA, CAMK2G, TRPM4, PRKCB, ATP1B3, ATP1B2, ATP1B1, PLCB4, ADCY9, PLCB2, STX1A, ATF4, CREB5, RAPGEF4	1292	86	7691	2.00733	0.00156992
KEGG_PATHWAY	mmu04612:Antigen processing and presentation	28	0.839832	0.000249006	H2-T23, H2-T22, H2-Q6, H2-M3, H2-Q7, H2-K1, H2-Q2, H2-Q1, TNF, H2-OB, H2-OA, B2M, CTSB, H2-T9, TAP2, TAP1, CD8B1, TAPBP, CD4, IFNG, CD8A, RFX5, PSME1, PSME2, KLRD1, H2-Q10, H2-D1, HSPA1A	1292	82	7691	2.03266	0.00160156
KEGG_PATHWAY	mmu04611:Platelet activation	39	1.16977	0.000311283	ROCK2, ITGB3, ITGA2B, GNAI3, PIK3R2, PIK3CB, ADCY1, RASGRP2, PRKCZ, RASGRP1, ADCY7, MYLK3, ADCY6, PIK3R5, PTGS1, GNA13, RAP1B, RAP1A, TBXA2R, AKT2, P2RY1, PRKG2, PRKACA, MAPK3, GUCY1A2, FGA, PTGIR, FCER1G, PLA2G4B, FGG, MAPK14, GP5, MAPK13, GP9, PLCB4, ADCY9, COL5A3, LCP2, PLCB2	1292	131	7691	1.7722	0.00195762
KEGG_PATHWAY	mmu04066:HIF-1 signaling pathway	32	0.959808	0.000450141	CDKN1A, PFKFB3, CAMK2A, SERPINE1, SLC2A1, PIK3R2, PIK3CB, ENO2, HIF1A, EGFR, HK2, RELA, PIK3R5, HK1, AKT2, MKNK2, HMOX1, TIMP1, PLCG1, CAMK2G, MAPK3, EGLN3, MAP2K1, EGLN2, NOS2, ANGPT1, PRKCB, STAT3, NFKB1, IL6, IFNG, TEK	1292	102	7691	1.86754	0.00269081
KEGG_PATHWAY	mmu04622:RIG-I-like receptor signaling pathway	24	0.719856	0.000454889	DDX3X, DDX58, ISG15, MAPK14, TNF, TANK, NFKB1, RELA, MAPK13, IFIH1, NFKBIA, CXCL10, SIKE1, MAVS, TBK1, RNF125, TRAF6, DHX58, IRF7, TRIM25, RIPK1, AZI2, IKBKE, NFKBIB	1292	68	7691	2.10098	0.00269081
KEGG_PATHWAY	mmu05144:Malaria	19	0.569886	0.000456392	CCL12, CD40, CSF3, VCAM1, GYPC, TGFB3, SDC2, THBS2, THBS1, TNF, SELE, ICAM1, SELP, IL6, IFNG, IL1B, CCL2, MYD88, TLR2	1292	48	7691	2.35631	0.00269081
KEGG_PATHWAY	mmu05330:Allograft rejection	21	0.629874	0.000474038	CD86, H2-T23, CD40, H2-T22, CD80, H2-T9, H2-Q6, H2-Q7, H2-M3, H2-K1, GZMB, H2-Q2, TNF, H2-Q1, IFNG, CD28, H2-OB, FAS, H2-OA, H2-D1, H2-Q10	1292	56	7691	2.23229	0.00273781
KEGG_PATHWAY	mmu04024:cAMP signaling pathway	52	1.55969	0.00069132	CHRM2, GLP1R, VIPR2, HHIP, PIK3CB, AKT2, CREB3L1, PDE4B, ADORA1, FFAR2, SOX9, PRKACA, MAP2K1, PDE4D, NPY1R, ATP1B3, ATP1B2, FOS, ATP1B1, VAV2, ADCY9, ADORA2A, ACOX3, CREB5, RAPGEF4, HCN4, ROCK2, NPR1, CAMK2A, ATP1A4, GNAI3, ATP1A3, PIK3R2, ADRB1, ATP1A2, ADCY1, ADCY7, RELA, ADCY6, SLC9A1, PIK3R5, RAP1B, RAP1A, CACNA1S, CAMK2G, MAPK3, JUN, PTCH1, GRIN2C, NFKB1, NFKBIA, PDE3A	1292	197	7691	1.57129	0.00391287
KEGG_PATHWAY	mmu04918:Thyroid hormone synthesis	24	0.719856	0.000723953	GPX2, HSPA5, PRKCB, GSR, ATP1A4, GPX7, ATP1A3, ATP1A2, ATP1B3, ADCY1, ATP1B2, ATP1B1, ADCY7, ADCY6, PLCB4, ADCY9, TG, CREB3L1, SLC26A4, PRKACA, PLCB2, TSHB, ATF4, CREB5	1292	70	7691	2.04096	0.00401723
KEGG_PATHWAY	mmu04940:Type I diabetes mellitus	22	0.659868	0.000777294	CD86, H2-T23, H2-T22, CD80, H2-T9, H2-Q6, H2-Q7, H2-M3, H2-K1, GZMB, H2-Q2, TNF, H2-Q1, IL1A, IFNG, IL1B, CD28, H2-OB, FAS, H2-OA, H2-D1, H2-Q10	1292	62	7691	2.11228	0.00423027
KEGG_PATHWAY	mmu05217:Basal cell carcinoma	20	0.59988	0.000805845	APC2, WNT10B, WNT2B, FZD2, WNT3A, FZD7, PTCH1, HHIP, WNT7B, TCF7, LEF1, WNT7A, WNT9A, GLI2, SHH, BMP2, WNT11, SMO, DVL2, WNT2	1292	54	7691	2.20474	0.00430291
KEGG_PATHWAY	mmu04931:Insulin resistance	33	0.989802	0.000854012	CRTC2, IRS1, SLC2A1, PRKAG2, IRS2, PIK3R2, PIK3CB, PRKCZ, ACACB, TNF, PRKAG3, RELA, PIK3R5, SOCS3, RPS6KA3, RPS6KA6, AKT2, CREB3L1, MLXIP, PTPN1, PRKCE, GFPT2, STAT3, PRKAB1, NFKB1, TNFRSF1A, NFKBIA, IL6, PPP1R3D, TRIB3, SLC27A3, OGT, CREB5	1292	110	7691	1.78584	0.00447565
KEGG_PATHWAY	mmu04512:ECM-receptor interaction	28	0.839832	0.000873294	LAMA5, TNXB, ITGB5, SDC4, ITGB3, ITGA2B, TNC, LAMC2, THBS2, THBS1, VTN, SPP1, ITGB7, ITGB6, GP5, GP9, COL4A2, COL4A1, COL5A3, COL6A4, ITGA8, ITGA7, COL6A3, ITGA5, CD47, AGRN, CD44, ITGA9	1292	88	7691	1.89407	0.00449349
KEGG_PATHWAY	mmu04071:Sphingolipid signaling pathway	36	1.07978	0.000914742	SGMS1, ROCK2, GNAI3, PIK3R2, PPP2R2A, PIK3CB, PRKCZ, TNF, RELA, PIK3R5, GNA13, SPTLC2, AKT2, ADORA3, SMPD1, ADORA1, BDKRB2, S1PR1, S1PR3, S1PR5, BID, S1PR4, MAPK3, MAP2K1, ABCC1, FCER1G, PRKCB, PRKCE, SPHK1, MAPK14, NFKB1, MAPK13, TNFRSF1A, PLCB4, PPP2R2D, PLCB2	1292	124	7691	1.72823	0.00462271
KEGG_PATHWAY	mmu04145:Phagosome	46	1.37972	0.000967497	H2-T23, STX12, H2-T22, ITGAM, ITGB5, H2-Q6, ITGB3, H2-M3, H2-Q7, NCF4, H2-K1, H2-Q2, TCIRG1, THBS2, THBS1, H2-Q1, C3, MRC2, TUBA1C, TUBB6, SEC61G, TUBB1, H2-OB, ATP6V0A4, H2-OA, CD14, ATP6V0E2, MBL1, MSR1, C1RA, CD209B, H2-T9, SFTPD, TAP2, TAP1, CD209A, FCGR1, FCGR3, FCGR4, TLR6, ITGA5, FCGR2B, H2-Q10, H2-D1, TLR2, TUBA8	1292	171	7691	1.60133	0.00480354
KEGG_PATHWAY	mmu04623:Cytosolic DNA-sensing pathway	22	0.659868	0.00123838	ZBP1, IL33, DDX58, TREX1, ADAR, IFI202B, NFKB1, RELA, NFKBIA, CXCL10, IL6, MAVS, TBK1, CCL5, IL1B, POLR3D, CCL4, CASP1, IRF7, RIPK1, IKBKE, NFKBIB	1292	64	7691	2.04627	0.00604243
KEGG_PATHWAY	mmu05146:Amoebiasis	34	1.0198	0.0012824	LAMA5, ITGAM, CSF2, LAMC2, PIK3R2, PIK3CB, ADCY1, TNF, RELA, PIK3R5, GNA14, GNA11, SERPINB9B, CD14, PRKACA, ARG2, SERPINB2, NOS2, TGFB3, IL1R1, PRKCB, ACTN1, IL1R2, NFKB1, IL6, GNAL, PLCB4, COL4A2, IFNG, COL4A1, COL5A3, IL1B, PLCB2, TLR2	1292	117	7691	1.72987	0.00612663
KEGG_PATHWAY	mmu04970:Salivary secretion	25	0.74985	0.00129893	ATP1A4, ATP1A3, ADRB1, ATP1A2, ADCY1, ADRA1A, ADCY7, ADCY6, SLC9A1, CD38, PRKG2, KCNN4, PRKACA, CAMP, GUCY1A2, PRKCB, ATP1B3, ATP1B2, MUC5B, ATP1B1, BST1, PLCB4, ADCY9, ADRB3, PLCB2	1292	77	7691	1.93272	0.00612663
KEGG_PATHWAY	mmu05221:Acute myeloid leukemia	20	0.59988	0.00133176	STAT5A, MAP2K1, JUP, TCF7, LEF1, STAT3, PIK3R2, PIK3CB, PML, NFKB1, RELA, RUNX1, PIK3R5, AKT2, MYC, PIM1, PIM2, PPARD, RUNX1T1, MAPK3	1292	56	7691	2.126	0.00617849
KEGG_PATHWAY	mmu05416:Viral myocarditis	25	0.74985	0.00192071	CD86, H2-T23, CD40, H2-T22, H2-Q6, CD80, H2-M3, H2-Q7, H2-K1, H2-Q2, H2-Q1, ICAM1, CASP9, H2-OB, ABL2, DMD, H2-OA, BID, H2-T9, CAV1, CD28, CYCS, H2-Q10, H2-D1, MYH7	1292	79	7691	1.88379	0.0087671
KEGG_PATHWAY	mmu05340:Primary immunodeficiency	14	0.419916	0.00226276	CD40, TAP2, TAP1, CD8B1, CD3E, IL2RG, CD3D, CD79A, CD4, CD8A, LCK, CD19, RFX5, ADA	1292	34	7691	2.45115	0.010124
KEGG_PATHWAY	mmu05150:Staphylococcus aureus infection	18	0.539892	0.00228953	C1RA, ITGAM, PTAFR, C5AR1, FGG, FPR2, C2, ICAM1, C3, FCGR1, SELP, FCGR3, FCGR4, H2-OB, H2-OA, FCGR2B, MBL1, CFB	1292	50	7691	2.143	0.010124
KEGG_PATHWAY	mmu04722:Neurotrophin signaling pathway	34	1.0198	0.00272313	IRS1, CAMK2A, PIK3R2, PIK3CB, RELA, PIK3R5, RAP1B, RPS6KA3, RPS6KA6, RAP1A, RPS6KA5, IRAK2, AKT2, ARHGDIB, PLCG1, CAMK2G, SH2B2, MAPK3, NGFR, MAP2K1, JUN, RIPK2, NTRK3, MATK, IRAK3, MAPK14, NFKB1, MAPK13, NFKBIA, TRAF6, MAPKAPK2, NFKBIE, ATF4, NFKBIB	1292	122	7691	1.65897	0.0118561
KEGG_PATHWAY	mmu04916:Melanogenesis	29	0.869826	0.0027673	WNT2B, LEF1, CAMK2A, TCF7, GNAI3, ADCY1, ADCY7, ADCY6, WNT11, EDNRB, CREB3L1, DVL2, PRKACA, WNT2, CAMK2G, MAPK3, WNT10B, MAP2K1, FZD2, WNT3A, PRKCB, WNT7B, FZD7, WNT7A, WNT9A, GNAO1, PLCB4, ADCY9, PLCB2	1292	99	7691	1.74375	0.0118659
KEGG_PATHWAY	mmu05203:Viral carcinogenesis	56	1.67966	0.00343232	H2-T23, CDKN1A, H2-T22, DDX3X, HDAC10, HDAC11, H2-K1, PIK3CB, CREB3L1, CCR8, SKP2, PRKACA, CCR5, JAK3, CCR3, JAK1, ACTN1, H2-T9, MRPS18B, RBL2, RBL1, MAPKAPK2, TRAF5, IRF7, IL6ST, IRF9, MAD1L1, H2-D1, ATF4, CREB5, HDAC4, SP100, H2-Q6, H2-M3, H2-Q7, PXN, PIK3R2, H2-Q2, H2-Q1, RELA, HDAC7, PIK3R5, C3, PMAIP1, MAPK3, STAT5A, RANBP1, EGR2, JUN, STAT3, EIF2AK2, NFKB1, NFKB2, NFKBIA, REL, H2-Q10	1292	231	7691	1.4431	0.0144977
KEGG_PATHWAY	mmu04022:cGMP-PKG signaling pathway	42	1.25975	0.00390632	ROCK2, IRS1, NPR1, ATP1A4, GNAI3, ATP1A3, IRS2, ADRB1, ATP1A2, ADCY1, ADRA1A, ADCY7, MYLK3, ADCY6, GNA13, EDNRB, AKT2, GNA11, ADORA3, CREB3L1, ADORA1, BDKRB2, PRKG2, CACNA1S, GTF2I, MAPK3, MEF2A, GUCY1A2, MAP2K1, PRKCE, NFATC2, ATP1B3, ATP1B2, ATP1B1, PLCB4, ADCY9, ADRB3, PDE3A, PDE5A, PLCB2, ATF4, CREB5	1292	163	7691	1.53385	0.0162572
KEGG_PATHWAY	mmu05222:Small cell lung cancer	25	0.74985	0.00466477	LAMA5, ITGA2B, LAMC2, PIK3R2, PIK3CB, PTGS2, RELA, PIK3R5, CASP9, AKT2, MYC, E2F3, SKP2, APAF1, NOS2, NFKB1, NFKBIA, COL4A2, COL4A1, TRAF6, TRAF5, CYCS, RARB, BIRC2, BIRC3	1292	84	7691	1.77166	0.0191323
KEGG_PATHWAY	mmu04713:Circadian entrainment	28	0.839832	0.00484463	RYR1, CAMK2A, GNAI3, ADCY1, ADCY7, ADCY6, CACNA1I, RASD1, RPS6KA5, GNG7, PRKG2, PRKACA, CAMK2G, MAPK3, KCNJ5, GUCY1A2, PRKCB, FOS, GRIN2C, GNG12, GNG11, PER2, GNAO1, PER3, PLCB4, ADCY9, GNB4, PLCB2	1292	98	7691	1.7008	0.0195861
KEGG_PATHWAY	mmu04320:Dorso-ventral axis formation	11	0.329934	0.00492811	PIWIL2, MAP2K1, PIWIL4, NOTCH4, CPEB3, ETS1, ETS2, EGFR, MAPK3, CPEB4, ETV6	1292	25	7691	2.61923	0.019643
KEGG_PATHWAY	mmu05320:Autoimmune thyroid disease	22	0.659868	0.00508238	CD86, H2-T23, CD40, H2-T22, CD80, H2-T9, H2-Q6, H2-Q7, H2-M3, H2-K1, GZMB, H2-Q2, H2-Q1, TG, CD28, H2-OB, FAS, CTLA4, H2-OA, TSHB, H2-D1, H2-Q10	1292	71	7691	1.84453	0.0197779
KEGG_PATHWAY	mmu04310:Wnt signaling pathway	37	1.10978	0.00510173	WNT2B, ROCK2, LEF1, CAMK2A, TCF7, LRP5, PRICKLE1, NKD2, WNT11, SOX17, MYC, DVL2, PRKACA, WNT2, CAMK2G, APC2, WNT10B, JUN, SMAD4, FZD2, WNT3A, FBXW11, PRKCB, WNT7B, FZD7, CTNNBIP1, WNT7A, NFATC2, WNT9A, FOSL1, VANGL1, VANGL2, SFRP2, PLCB4, DAAM2, PLCB2, PPARD	1292	141	7691	1.56208	0.0197779
KEGG_PATHWAY	mmu04725:Cholinergic synapse	31	0.929814	0.00556239	CHRM2, ACHE, CAMK2A, GNAI3, PIK3R2, PIK3CB, ADCY1, ADCY7, ADCY6, PIK3R5, AKT2, GNA11, GNG7, CREB3L1, CACNA1S, JAK2, PRKACA, CAMK2G, MAPK3, MAP2K1, PRKCB, FOS, GNG12, GNG11, GNAO1, PLCB4, ADCY9, GNB4, PLCB2, ATF4, CREB5	1292	113	7691	1.63307	0.0212724
KEGG_PATHWAY	mmu04920:Adipocytokine signaling pathway	22	0.659868	0.00606814	IRS1, STAT3, SLC2A1, PRKAG2, ACSL4, IRS2, TNFRSF1B, CPT1C, ACACB, TNF, PRKAB1, NFKB1, RELA, PRKAG3, TNFRSF1A, NFKBIA, SOCS3, AKT2, LEPR, JAK2, NFKBIE, NFKBIB	1292	72	7691	1.81891	0.0228971
KEGG_PATHWAY	mmu04925:Aldosterone synthesis and secretion	25	0.74985	0.00643626	DAGLA, NPR1, CAMK2A, ADCY1, ADCY7, ADCY6, CACNA1I, GNA11, CREB3L1, CACNA1S, PRKACA, CAMK2G, PRKCB, PRKCE, NR4A2, NR4A1, PLCB4, ADCY9, STAR, CAMK1, DAGLB, PLCB2, KCNK3, ATF4, CREB5	1292	86	7691	1.73046	0.0239666
KEGG_PATHWAY	mmu04672:Intestinal immune network for IgA production	15	0.44991	0.00662825	CD86, IL15RA, PIGR, CD40, IL15, CD80, CXCR4, ICOSL, IL6, CXCL12, CCR9, CD28, H2-OB, ITGB7, H2-OA	1292	42	7691	2.126	0.024361
KEGG_PATHWAY	mmu04068:FoxO signaling pathway	35	1.04979	0.0070613	CDKN1A, IRS1, PRKAG2, FOXO6, IRS2, PIK3R2, PIK3CB, STK4, EGFR, PRKAG3, PIK3R5, BCL2L11, AKT2, TNFSF10, S1PR1, HOMER3, SKP2, S1PR4, MAPK3, PLK3, MAP2K1, SMAD4, GADD45B, GADD45A, TGFB3, STAT3, MAPK14, SOD2, PRKAB1, KLF2, GADD45G, MAPK13, RBL2, IL6, SGK1	1292	134	7691	1.55483	0.0256199
KEGG_PATHWAY	mmu04917:Prolactin signaling pathway	22	0.659868	0.00720553	STAT5A, MAP2K1, CISH, STAT1, STAT3, PIK3R2, FOS, TNFRSF11A, PIK3CB, MAPK14, NFKB1, RELA, ESR2, PIK3R5, MAPK13, SOCS3, SOCS1, AKT2, IRF1, JAK2, SOCS7, MAPK3	1292	73	7691	1.79399	0.0258122
KEGG_PATHWAY	mmu04370:VEGF signaling pathway	19	0.569886	0.00778298	MAP2K1, PRKCB, PLA2G4B, SPHK1, PXN, NFATC2, PIK3R2, PIK3CB, MAPK14, PTGS2, PIK3R5, MAPK13, CASP9, MAPKAPK3, AKT2, MAPKAPK2, KDR, PLCG1, MAPK3	1292	60	7691	1.88505	0.0275323
KEGG_PATHWAY	mmu05212:Pancreatic cancer	20	0.59988	0.0085878	SMAD4, MAP2K1, RALB, STAT1, TGFB3, STAT3, PIK3R2, PIK3CB, BRCA2, NFKB1, RELA, EGFR, PIK3R5, CASP9, AKT2, E2F3, RALGDS, JAK1, MAPK3, ARHGEF6	1292	65	7691	1.83163	0.0300043
KEGG_PATHWAY	mmu04912:GnRH signaling pathway	25	0.74985	0.00872852	CAMK2A, ADCY1, ADCY7, EGFR, ADCY6, GNA11, CACNA1S, PRKACA, CAMK2G, MAP3K4, MAP2K6, MAPK3, MAP2K3, MAP2K1, JUN, PRKCB, PLA2G4B, MAPK14, MAPK13, MMP14, PLCB4, ADCY9, PLCB2, ATF4, HBEGF	1292	88	7691	1.69113	0.030124
KEGG_PATHWAY	mmu05143:African trypanosomiasis	13	0.389922	0.00907375	VCAM1, PRKCB, TNF, SELE, ICAM1, IL6, PLCB4, IFNG, IL1B, FAS, PLCB2, MYD88, IDO1	1292	35	7691	2.21103	0.0309382
KEGG_PATHWAY	mmu04915:Estrogen signaling pathway	27	0.809838	0.00952045	GNAI3, PIK3R2, PIK3CB, ADCY1, ADCY7, EGFR, ADCY6, PIK3R5, AKT2, CREB3L1, PRKACA, MAPK3, KCNJ5, MAP2K1, JUN, FOS, ESR2, GNAO1, PLCB4, ADCY9, FKBP4, PLCB2, ATF4, HSPA1A, FKBP5, HBEGF, CREB5	1292	98	7691	1.64005	0.0320749
KEGG_PATHWAY	mmu04919:Thyroid hormone signaling pathway	30	0.89982	0.0117871	THRA, NOTCH4, ITGB3, ATP1A4, SLC2A1, ATP1A3, PIK3R2, ATP1A2, PIK3CB, HIF1A, SLC9A1, PIK3R5, CASP9, AKT2, MYC, PLCG1, PRKACA, MAPK3, MAP2K1, STAT1, PRKCB, DIO2, ATP1B3, ATP1B2, ATP1B1, MED13L, RCAN1, PLCB4, PLCD3, PLCB2	1292	114	7691	1.56652	0.0392442
KEGG_PATHWAY	mmu04540:Gap junction	24	0.719856	0.0128821	GUCY1A2, MAP2K1, PRKCB, GNAI3, LPAR1, PDGFB, ADRB1, ADCY1, ADCY7, EGFR, ADCY6, TUBA1C, TUBB6, GJA1, PLCB4, ADCY9, PDGFD, GNA11, TUBB1, PRKG2, PRKACA, PLCB2, TUBA8, MAPK3	1292	86	7691	1.66124	0.0423911
KEGG_PATHWAY	mmu04020:Calcium signaling pathway	43	1.28974	0.0138192	RYR1, CHRM2, PTGFR, PTGER1, PDE1A, PTAFR, CAMK2A, ADRB1, ADCY1, ADRA1A, ADCY7, EGFR, MYLK3, CACNA1I, GNA14, CYSLTR1, CCKAR, HTR7, EDNRB, TBXA2R, GNA11, BDKRB2, CD38, BDKRB1, CACNA1S, PLCG1, PRKACA, CAMK2G, NOS2, PRKCB, SPHK1, GRIN2C, P2RX7, P2RX6, ITPKC, GNAL, PLCB4, ADCY9, ADORA2A, ADRB3, ADORA2B, PLCD3, PLCB2	1292	180	7691	1.42205	0.0449523
Category	Term	Count	%	PValue	Genes	List Total	Pop Hits	Pop Total	Fold Enrichment	Benjamini
GOTERM_BP_DIRECT	GO:0002376~immune system process	167	5.009	4.98427e-39	IFITM3, CD86, IFITM1, PGLYRP3, PGLYRP2, IFITM2, CSF1, TRIL, H2-K1, HP, RNF19B, IL1RAP, PRDM1, IFIT1, ETS1, IFIT3, IFIT2, TBK1, LAMP3, CLEC5A, ZC3H12A, DHX58, TRIM25, MAP3K8, LGALS9, PGLYRP1, B2M, HERC6, ZBP1, EOMES, GBP5, TICAM2, RSAD2, PRKCB, SP110, PRKCE, CD180, THEMIS, TAP2, TAP1, CTPS, MR1, FCGR1, FCAMR, CLEC4D, RNF125, SLPI, CD8A, CLEC4E, S100A9, SQSTM1, CFB, H2-D1, SKAP1, S100A8, IDO1, ANKR…	2834	383	18082	2.78205	3.28264e-35
GOTERM_BP_DIRECT	GO:0006954~inflammatory response	150	4.4991	4.36815e-35	CSF1, TRIL, IL1RAP, CXCL13, TNF, CXCL15, C4A, CYSLTR1, RPS6KA5, ZC3H12A, CCRL2, MAP2K3, GBP5, TICAM2, IGFBP4, SLC11A1, CD180, MAPKAPK2, LTB4R1, ADAM8, S100A9, S100A8, EPHA2, IDO1, PTGFR, CALCA, PXK, SEMA7A, LXN, C5AR1, LY96, TNFRSF11B, FPR2, MEFV, PRKCZ, PLA2G7, C3, TBXA2R, IRAK2, NLRP3, CD14, CCL21A, GSDMD, CCR1, NGFR, SMAD1, CD163, TNFRSF9, TNFRSF10B, SELE, BMP6, NFKB2, SELP, CXCL10, CXCL11, IL…	2834	344	18082	2.78214	1.43843e-31
GOTERM_BP_DIRECT	GO:0006955~immune response	110	3.29934	1.04729e-22	CSF3, CSF2, H2-K1, CXCL13, TNF, CXCL15, VPREB3, ENDOU, FTH1, TNFSF10, B2M, SECTM1B, SECTM1A, TGTP2, TGTP1, RFX1, FCAMR, SLPI, CLEC4E, H2-D1, CD274, TNFRSF11B, TNFRSF11A, VTN, C7, CCR1, NGFR, TNFSF15, ZFR2, TNFRSF9, TNFSF12, LIF, TNFRSF10B, PRG4, PPBP, SMAD6, BMP6, CXCL10, CXCL11, IL6, CXCL12, CD28, CD27, TNFSF9, LAT, MYD88, IL22, CXCL9, TINAGL1, CXCL1, CTSW, CXCL3, CXCL2, CXCL5, CX3CL1, H2-OB, CC…	2834	272	18082	2.5803	2.29916e-19
GOTERM_BP_DIRECT	GO:0032496~response to lipopolysaccharide	89	2.66947	2.34612e-22	CXCL9, CD40, ADM, CXCL1, CXCL3, CXCL13, LITAF, TNF, CXCL2, CXCL15, CXCL5, ALAD, CASP9, RPS6KA3, THBD, TRIM6, EDNRB, CASP1, BDKRB1, LBP, LGALS9, JAK2, JUNB, TIMP4, CD96, PTGIR, SLC11A1, IRAK3, FOS, TNFRSF1B, TIRAP, TNFRSF1A, SLPI, MAPKAPK3, IL1B, MAPKAPK2, TRIB1, S100A8, TLR2, PTGES, IDO1, PTGER4, PTGFR, CEBPB, PTGER1, PTAFR, C5AR1, LY96, NLRC3, TNFRSF11B, TNFRSF11A, NOD2, PTGS2, SRR, CNR2, CNR1, …	2834	197	18082	2.88251	3.86289e-19
GOTERM_BP_DIRECT	GO:0009615~response to virus	51	1.52969	4.78575e-20	CHRM2, IFITM3, IFITM1, DDX3X, IFITM2, ADAR, IFIT1, TNF, CLU, IFIT3, IFIT2, IFIH1, HYAL1, HYAL2, DHX58, STMN1, PIM2, OASL1, OASL2, BATF3, TGTP2, TGTP1, RSAD2, DDX58, IRAK3, IFNG, OAS2, OAS3, XCL1, TLR3, TLR13, ODC1, DDX21, OAS1A, OAS1B, MST1R, ZC3HAV1, GATA3, DDX60, CCL5, FV1, MX2, MX1, EIF2AK2, BST2, ISG20, CXCL10, BCL3, CYP1A1, LCN2, MYD88	2834	84	18082	3.8738	6.30378e-17
GOTERM_BP_DIRECT	GO:0045087~innate immune response	136	4.07918	8.4544e-20	IFITM3, IFITM1, PGLYRP3, IFITM2, CSF1, TRIL, IL1RAP, PRDM1, IFIT1, IFIT3, IFIT2, TBK1, CLEC5A, DHX58, TRIM25, TRIM26, PGLYRP1, TRIM21, B2M, HERC6, ZBP1, TICAM2, RSAD2, SP110, CD180, MATK, MR1, MID2, FCGR1, CLEC4D, SLPI, ADAM15, TRIM13, CLEC4E, S100A9, CFB, S100A8, ANKRD17, BLK, LY96, BCL10, GATA3, MST1R, ZC3HAV1, MEFV, LY9, C2, C3, SEC14L1, SLAMF7, ABL2, NLRP3, SLAMF6, CD14, SLAMF1, GSDMD, SRMS, …	2834	400	18082	2.16933	9.28012e-17
GOTERM_BP_DIRECT	GO:0050729~positive regulation of inflammatory response	41	1.22975	9.78598e-18	PTGER4, CCL12, CCL11, SERPINE1, TNF, ETS1, EGFR, CX3CL1, IL1RL1, CCL9, CCL8, CCL7, CCL6, CCL5, ADORA3, HYAL2, CCL4, CCL3, CCL2, JAK2, CCR5, CCR2, TGM2, STAT5A, IL33, CDK19, ACE, IL17RA, TNFRSF1A, GPRC5B, FABP4, TNIP1, TRPV4, XCL1, TLR11, ADAM8, CD47, S100A9, TLR3, S100A8, TLR2	2834	63	18082	4.15231	9.20721e-15
GOTERM_BP_DIRECT	GO:0001525~angiogenesis	87	2.60948	8.76649e-15	ACVRL1, NRP1, ROBO4, CLIC4, SERPINE1, CXCL17, TNFAIP2, TSPAN12, MEOX2, SHB, SAT1, FGF2, HS6ST1, ELK3, ESM1, SHH, SOX17, HEY1, SOX18, GJA5, ZC3H12A, KDR, LEPR, CYP1B1, HOXA7, EPHB4, CCR2, EGFL7, WARS, TNFRSF12A, PGF, EREG, VAV2, RHOB, MMP14, EMCN, COL4A2, ADAM15, COL4A1, NCL, COL8A1, ADAM8, ANGPTL4, EPHA1, EPHA2, HBEGF, RAMP2, CCL12, CALCRL, THY1, PTGS2, HIF1A, RASIP1, APOLD1, EFNB2, GNA13, DLL4, …	2834	239	18082	2.32257	7.21701e-12
GOTERM_BP_DIRECT	GO:0070098~chemokine-mediated signaling pathway	35	1.04979	9.90949e-15	CCL12, CXCL9, CCL11, CXCL17, CXCL1, CXCL3, CXCL13, CXCL2, CXCL15, CXCL5, CX3CL1, CCL9, CCL8, CCL7, CCL6, CCL5, CCL4, CCL3, CCR9, CCL2, CCR8, CCL19, CCL17, CCL21A, CCR2, CCR1, CCL22, CCL20, GPR35, PPBP, CXCL10, CXCL11, CXCL12, XCL1, PF4	2834	55	18082	4.06024	7.25155e-12
GOTERM_BP_DIRECT	GO:0006935~chemotaxis	54	1.61968	4.46324e-14	CXCL9, CXCL17, CXCL3, CXCL13, CXCL2, CXCL15, CXCL5, CX3CL1, CXCL16, AMOT, CYSLTR1, CCRL2, CCR9, CCR8, LGALS9, CCR5, CCR3, CCR2, IL16, XCL1, S100A9, S100A8, CX3CR1, CCL12, CCL11, PTAFR, C5AR1, CXCR4, CXCR6, FPR2, CCL9, CCL8, CCL7, CCL6, CCL5, CXCR3, CCL4, CXCR2, S1PR1, CCL3, CCL2, PIP5K1C, SLIT2, CCL17, CCR1, CMTM8, XCR1, CCL22, CCL20, CXCL10, CXCL11, CXCL12, PF4, FGF10	2834	118	18082	2.91984	2.93949e-11
GOTERM_BP_DIRECT	GO:0045944~positive regulation of transcription from RNA polymerase II promoter	243	7.28854	2.052e-13	EHF, GABPB1, BACH1, IKZF4, ELK3, RPS6KA3, SPIC, TBK1, RPS6KA5, SOX17, SOX18, CREB3L1, AKT2, MYC, NAMPT, ZC3H12A, SOX9, HOXA7, CCNL1, JUNB, CDON, MEF2A, DAXX, SLC11A1, IFRD1, SOX12, BHLHA15, RUNX1, SFRP2, ATF3, SKAP1, ATF4, BEX2, PRKDC, PIK3R2, GATA3, GATA2, HIF1A, PLAC8, PATZ1, ZBTB7C, STAT5A, EGR1, WNT10B, JUN, EGR2, XBP1, BCL11B, FOXF2, NR2F1, LIF, NFATC2, INO80, SMARCA2, ELL3, FOSL2, FOSL1, CD…	2834	995	18082	1.55822	1.22859e-10
GOTERM_BP_DIRECT	GO:0030593~neutrophil chemotaxis	38	1.13977	3.41348e-13	CCL12, CCL11, ITGAM, CSF3R, C5AR1, CXCL1, TREM3, CXCL3, CXCL2, TREM1, CXCL15, CX3CL1, CCL9, CCL8, CCL7, CCL6, CCL5, CCL4, CXCR2, CCL3, SPP1, PDE4B, CCL2, CCL19, SLC37A4, CCL17, CCL21A, CCL22, FCER1G, CCL20, PDE4D, PPBP, FCGR3, IFNG, IL1B, S100A9, S100A8, ITGA9	2834	69	18082	3.51383	1.87343e-10
GOTERM_BP_DIRECT	GO:0035458~cellular response to interferon-beta	28	0.839832	6.03372e-13	IFIT1, IFIT3, GM12185, TRIM6, GM4841, GBP2, GM5431, 9930111J21RIK1, GBP3, GBP6, TGTP2, PNPT1, TGTP1, IFI204, IFI205, STAT1, TREX1, IFI203, IRGM2, IRGM1, IFI47, IFI202B, IIGP1, F830016B08RIK, IRF1, IGTP, GM4951, TLR3	2834	41	18082	4.35733	3.05678e-10
GOTERM_BP_DIRECT	GO:0043123~positive regulation of I-kappaB kinase/NF-kappaB signaling	60	1.79964	1.36845e-12	CD40, TRAF3IP2, LITAF, TNF, GJA1, TBK1, NUP62, TNFSF10, CASP1, TRIM25, PIM2, IKBKE, TGM2, SECTM1A, TICAM2, RIPK2, PRKCB, PLEKHG5, PRKCE, TNFRSF19, SHISA5, RHOC, MID2, TIRAP, TNFRSF1A, IL1A, GPRC5B, TRAF6, IL1B, TRAF5, TRIM13, TLR6, TLR3, BIRC2, CARD11, LTF, ANKRD17, RNF31, LPAR1, BCL10, ZC3HAV1, NOD2, MALT1, RELA, UBD, HMOX1, ABL2, RIPK1, CCL19, CCL21A, NEK6, CARD9, MIB2, CFLAR, BST2, MAVS, VAPA,…	2834	149	18082	2.56928	6.43758e-10
GOTERM_BP_DIRECT	GO:0045071~negative regulation of viral genome replication	24	0.719856	1.86055e-12	IFITM3, IFITM1, RNASEL, IFITM2, RSAD2, MX2, EIF2AK2, ADAR, ISG15, OAS1B, ZC3HAV1, TNF, ISG20, PARP10, BST2, FAM111A, TRIM6, PLSCR1, MAVS, SLPI, OAS3, CCL5, OASL1, LTF	2834	32	18082	4.78529	8.16904e-10
GOTERM_BP_DIRECT	GO:0070374~positive regulation of ERK1 and ERK2 cascade	69	2.06959	4.18798e-12	NRP1, ITGB3, ARRB1, ADRA1A, FGF2, CX3CL1, ICAM1, BMPER, GLIPR2, KDR, FGFBP3, FGA, MAP2K1, RIPK2, FGG, TIRAP, IL1A, IL1B, XCL1, CD44, TLR2, SEMA7A, CCL12, CCL11, ALOX15, C5AR1, PDGFB, NOD2, PRKCZ, RASGRP1, EGFR, RAP1B, C3, CCL9, RAP1A, CCL8, CCL7, CCL6, CCL5, PDGFD, P2RY1, CCL4, GCNT2, CCL3, CCL2, ABL2, CCL19, CCL17, CCL21A, MAPK3, SLAMF1, CCR1, NQO2, JUN, CCL22, ANGPT1, CCL20, CFLAR, ESR2, EPOR, …	2834	188	18082	2.34174	1.72388e-09
GOTERM_BP_DIRECT	GO:0042127~regulation of cell proliferation	77	2.30954	1.94282e-11	CXCL9, B4GALT1, CSF2, TES, SERPINE1, TNC, PRDM1, CXCL3, FOXM1, BRCA2, CXCL13, SAT1, TNF, CXCL2, CXCL15, CXCL5, NR3C2, SHH, SOX9, JUNB, JAK1, MATK, TNFRSF1B, GNL3, TNFRSF1A, DUSP22, FGR, HCK, SFRP2, LCK, SGK1, PPARD, BLK, LAMA5, TCF7, IL4RA, TNFRSF11B, TNFRSF11A, PTGS2, HIF1A, NDRG1, EGFR, PTGS1, CHST11, ABL2, BID, JAG2, EGLN3, SMAD4, SRMS, NOS2, JUP, PTCH1, TNFRSF9, TNK2, MBD2, ADAM33, WNT7A, TNF…	2834	227	18082	2.16427	7.52671e-09
GOTERM_BP_DIRECT	GO:0008285~negative regulation of cell proliferation	111	3.32933	5.53811e-11	IFITM3, IFITM1, TES, FGF2, TNF, IFIT3, CDH5, GJA1, PTTG1, FTH1, ADORA1, CYP1B1, PIM2, SOX9, MAP2K1, IGFBP3, EREG, RUNX1, SFRP2, PTGES, ZFP503, GATA3, STK4, NDRG1, SLC9A3R1, BRIP1, HMOX1, NDN, NFE2, SMAD1, JUN, SMAD4, BCL11B, TGFB3, VDR, CAV2, PTCH1, CAV1, TNFRSF9, GLMN, HMGA1, LIF, EIF2AK2, FUZ, SMAD6, SMARCA2, ESR2, FOSL1, IL6, BMP2, NOX4, FGFR3, FGF10, ACVRL1, PTPRU, CDKN1A, RARG, B4GALT1, BTG1…	2834	384	18082	1.84433	2.02633e-08
GOTERM_BP_DIRECT	GO:0071347~cellular response to interleukin-1	38	1.13977	1.03578e-10	CEBPB, CCL12, CCL11, SAA3, SERPINE1, HIF1A, CXCL2, TANK, CX3CL1, RELA, MYLK3, ICAM1, CCL9, CCL8, CCL7, CCL6, HYAL1, MYC, CCL5, HYAL2, CCL4, ZC3H12A, CCL3, CCL2, SOX9, CCL19, CCL17, CCL21A, CAMP, CCL22, PTGIS, CCL20, KLF2, NFKB1, IL6, IRF1, LCN2, XCL1	2834	80	18082	3.03068	3.59033e-08
GOTERM_BP_DIRECT	GO:0071222~cellular response to lipopolysaccharide	71	2.12957	1.17702e-10	CD86, CD40, CSF3, CSF2, CD80, SERPINE1, TNFAIP3, CXCL3, LITAF, TNF, CXCL2, ICAM1, CXCL16, ZFP36, EDNRB, ZC3H12A, PDE4B, TSPO, LBP, JAK2, B2M, CAMP, GBP6, TICAM2, RIPK2, PDE4D, CD180, TNFRSF1B, PLSCR1, GBP10, IFNG, FCGR4, SHPK, TRAF6, NCL, PLSCR4, CMPK2, IRF8, ADAM9, TLR5, PPARD, CX3CR1, CEBPB, SGMS1, LY96, RELA, ZFP709, SBNO2, TBXA2R, CCL2, STAP1, NLRP3, CD14, GBP2, XBP1, CDK19, NOS2, CCL20, STAT…	2834	209	18082	2.1675	3.87593e-08
GOTERM_BP_DIRECT	GO:0045766~positive regulation of angiogenesis	49	1.46971	1.52825e-10	ACVRL1, BTG1, ITGB3, SERPINE1, ADM, ETS1, FGF2, CX3CL1, CYSLTR1, HYAL1, ZC3H12A, KDR, CYP1B1, CCR3, CAMP, PTGIS, PRKCB, SPHK1, F3, PGF, TNFRSF1A, RHOB, RUNX1, IL1A, SFRP2, IL1B, EPHA1, CX3CR1, RAMP2, CCL11, NOTCH4, C5AR1, ALOX12, GATA2, HIF1A, THBS1, ADD1, C3, TBXA2R, CCL5, CXCR3, CXCR2, HMOX1, PLCG1, XBP1, CMA1, VEGFC, LRG1, TEK	2834	121	18082	2.58379	4.79289e-08
GOTERM_BP_DIRECT	GO:0034097~response to cytokine	38	1.13977	1.6203e-10	ITIH4, CD274, TNFRSF11A, PTGS2, RELA, RELB, CXCL16, SERPINA3C, SERPINA1B, SERPINA1D, SERPINA3F, CCL5, TIMP1, SKIL, JUNB, TIMP4, IL12RB2, JUN, XCR1, STAT1, STAT3, SERPINA3M, LIFR, FOS, SERPINA3N, SERPINA3G, OSMR, PML, SERPINA3I, NFKB1, NFKB2, FOSL1, GNAO1, MAPKAPK3, MAPKAPK2, REL, IL6ST, PTGES	2834	81	18082	2.99327	4.85058e-08
GOTERM_BP_DIRECT	GO:0051607~defense response to virus	60	1.79964	3.17345e-10	IFITM3, CD86, CXCL9, CD40, IFITM1, IFITM2, ADAR, IFIT1, IFIT3, IFIT2, IFIH1, TBK1, HYAL2, DHX58, TRIM25, OASL1, OASL2, ZBP1, IFNAR2, TICAM2, RSAD2, DDX58, NCR1, PLSCR1, IFNG, OAS2, CD8A, OAS3, IRF1, IRF5, TLR3, TRIM34A, TRIM56, RNASEL, SLFN8, NLRC5, OAS1A, OAS1B, ZC3HAV1, DDX60, SAMHD1, SLFN9, OAS1G, PMAIP1, NLRP3, FV1, IL33, MX2, STAT2, CARD9, MX1, EIF2AK2, ISG15, PML, BST2, ISG20, CXCL10, IL6, …	2834	167	18082	2.29235	9.08711e-08
GOTERM_BP_DIRECT	GO:0032760~positive regulation of tumor necrosis factor production	30	0.89982	1.81983e-09	SASH3, H2-T23, PTAFR, LY96, NOD2, CLU, RASGRP1, CCL4, CCL3, CCL2, RIPK1, LGALS9, LBP, CCL19, CD14, JAK2, CCR5, FCER1G, RIPK2, CARD9, TIRAP, TNFRSF1A, CD2, MAVS, IFNG, NCL, TLR3, MYD88, TLR2, PF4	2834	59	18082	3.24426	4.99392e-07
GOTERM_BP_DIRECT	GO:0042832~defense response to protozoan	20	0.59988	4.53698e-09	GBP6, BATF2, CD40, GBP7, GBP9, SLC11A1, IRGM2, IL4RA, TSPAN32, IIGP1, BATF, IL6, GBP10, IFNG, BCL3, TLR12, IRF8, CD37, GBP2, GBP3	2834	30	18082	4.25359	1.19522e-06
GOTERM_BP_DIRECT	GO:0071346~cellular response to interferon-gamma	32	0.959808	5.17678e-09	CCL12, CCL11, H2-Q7, CX3CL1, CCL9, CCL8, CCL7, CCL6, MYC, CCL5, CCL4, CCL3, CCL2, CCL19, GBP2, CCL17, GBP4, CCL21A, GBP3, GBP6, GBP5, GBP8, CCL22, GBP7, NOS2, CCL20, GBP9, GBP10, STAR, XCL1, TLR3, SLC26A6	2834	68	18082	3.00253	1.31132e-06
GOTERM_BP_DIRECT	GO:0071356~cellular response to tumor necrosis factor	43	1.28974	8.12285e-09	HDAC4, CCL12, CALCA, CCL11, SGMS1, GATA3, THBS1, TANK, CX3CL1, RELA, ICAM1, CCL9, ZFP36, CCL8, CCL7, CCL6, HYAL1, CCL5, HYAL2, CCL4, ZC3H12A, CCL3, CCL2, INPP5K, RIPK1, CCL19, CCL17, CCL21A, CAMP, ACTR3, CCL22, VCAM1, CCL20, KLF2, NFKB1, IL6, FABP4, IRF1, LCN2, XCL1, DBN1, BIRC2, BIRC3	2834	110	18082	2.49415	1.98137e-06
GOTERM_BP_DIRECT	GO:0042981~regulation of apoptotic process	64	1.91962	1.19431e-08	ROBO4, CD40, HIP1, CASP9, MYC, CASP4, CASP1, DIP2A, SKP2, BCL2A1A, CARD10, LEFTY1, PTGIS, APAF1, RIPK2, NME3, IRAK3, ANK2, TNFRSF1B, FBXO10, TNFRSF1A, SFRP2, LCK, TRAF6, TRAF5, SGK1, CARD14, BIRC2, CARD11, BIRC3, PHLPP1, ANP32A, LRP5, TNFRSF11B, BCL10, TNFRSF11A, NOD2, NOL3, MALT1, BCL2L12, BCL2L11, IRAK2, PMAIP1, BID, LCMT1, GDF10, EGR1, GDF15, TNFRSF9, CARD9, EIF2AK2, TNFRSF10B, CFLAR, BMP6, AG…	2834	199	18082	2.05198	2.80918e-06
GOTERM_BP_DIRECT	GO:0007249~I-kappaB kinase/NF-kappaB signaling	20	0.59988	2.09779e-08	ROCK2, RIPK2, CARD9, NLRC3, BCL10, TANK, MALT1, NFKB1, TIRAP, NFKB2, RELB, TIFAB, IRAK2, TNIP2, IRF1, TRAF6, BCL3, TIFA, REL, AZI2	2834	32	18082	3.98774	4.76416e-06
GOTERM_BP_DIRECT	GO:0050728~negative regulation of inflammatory response	36	1.07978	2.9653e-08	PTGER4, IL22, CALCRL, MVK, TNFAIP6, WFDC1, TNFAIP3, AOAH, GATA3, MEFV, ETS1, SIGLECE, RABGEF1, SOCS3, ZFP36, CNR2, ADORA1, NLRP3, SLIT2, LGALS9, PGLYRP1, IER3, CTLA2A, PTGIS, NR1H4, TNFRSF1B, NFKB1, TNFRSF1A, ADORA2A, IL2RA, SMPDL3B, HAMP, CD44, ADA, PTPN2, PPARD	2834	87	18082	2.64016	6.50983e-06
GOTERM_BP_DIRECT	GO:0035556~intracellular signal transduction	105	3.14937	5.46783e-08	DGKG, PREX2, RPS6KA3, ZFP36, RASSF1, RPS6KA6, RPS6KA5, DEPTOR, AKT2, PRKACA, RGS9, TNS3, MAP3K4, GUCY1A2, WSB1, CISH, PRKCB, PRKCE, DAPK2, DGKZ, ADCY9, SPATA13, SIK1, NPR1, STK39, TWF2, STK4, RASGRP2, PRKCZ, KALRN, RASGRP1, RASGRP4, SDCBP, SOCS3, NUAK1, NUAK2, SOCS1, RACGAP1, DVL2, HMOX1, PLCG1, SOCS7, MARK1, SMAD4, DCLK3, DCLK2, BMX, SMAD7, GPR182, CSPG4, PLCH2, LAT, SIRPB1A, DDX3X, MAST4, MAST3…	2834	400	18082	1.67485	1.16165e-05
GOTERM_BP_DIRECT	GO:0030335~positive regulation of cell migration	63	1.88962	6.87543e-08	PRR5, TNFAIP6, CSF1, IRS1, ITGB3, IRS2, LAMC2, ETS1, SYNE2, CX3CL1, CXCL16, AKT2, FAM110C, KDR, JAK2, SEMA6B, SEMA6C, MAP2K1, ABCC1, SPHK1, MMP3, PTP4A1, FGR, MMP14, RUFY3, ITGA5, EPHA1, HBEGF, CD274, SEMA7A, CCL11, SEMA3C, ZFP703, LEF1, PDGFB, SEMA3G, CXCR4, ALOX12, FURIN, THBS1, EGFR, SDCBP, WNT11, PODXL, CCL5, PDGFD, S1PR1, GCNT2, CCL3, CCR1, XBP1, HSPA5, NTRK3, MCAM, SEMA4C, SEMA4F, SEMA4G, C…	2834	203	18082	1.98012	1.41505e-05
GOTERM_BP_DIRECT	GO:0071407~cellular response to organic cyclic compound	32	0.959808	8.63822e-08	CEBPB, CCL12, NOD2, TNF, GLI2, RAP1B, P2RY6, RAP1A, SOCS1, AKT2, CCL5, P2RY1, CCL3, CYP1B1, STAT5A, MSR1, WNT10B, SMAD1, SLC16A1, NOS2, TIPARP, STAT1, MBD2, STAT3, SMAD9, NFKB1, P2RX7, NFKBIA, BMP2, IL1B, CYP1A1, SP5	2834	75	18082	2.7223	1.67434e-05
GOTERM_BP_DIRECT	GO:0043065~positive regulation of apoptotic process	91	2.72945	8.64373e-08	STEAP3, RARG, B4GALT1, DDX3X, ADM, TNF, CLU, IFIT2, CASP9, SMPD1, TNFSF10, CASP1, CYP1B1, CTLA4, TSPO, BCL2A1D, BCL2A1A, JAK2, BCL2A1B, PHLDA1, TGM2, EIF5A, DAXX, TNFRSF12A, RIPK2, SP110, IGFBP3, PAWR, DUSP6, RHOB, CLIP3, ALDH1A3, PLSCR1, SFRP2, IFNG, TRAF6, IL1B, RARB, PDE5A, IRF5, NUPR1, TLR3, IDO1, ZFP346, USP27X, PRKDC, LPAR1, ADRB1, ALOX12, BCL10, PTGS2, STK4, HIF1A, SAV1, SLC9A1, WNT11, BCL…	2834	335	18082	1.73318	1.67434e-05
GOTERM_BP_DIRECT	GO:0010628~positive regulation of gene expression	104	3.11938	9.29986e-08	CSF2, CSF1, SERPINE1, TNC, PRDM1, FGF2, TNF, GJA1, CDH3, SOX17, LAMP3, AKT2, ZC3H12A, SOX9, LGALS9, PIAS3, MAP2K1, OSR1, SLC11A1, ANK2, PRKAB1, EDAR, MYCN, SMO, ATF3, ATF4, PTGFR, PDGFB, ALOX12, GATA3, HIF1A, MUSTN1, STAP1, SEC16B, EGR1, SMAD1, TGFB3, VDR, WNT3A, BCL11A, CAV1, LIF, NFATC2, NFKB1, IL6, BMP2, STAR, ID2, TRPV4, LCN2, CD28, TCF3, FGFR4, OGT, RARG, DDX3X, ITGB3, PIK3CB, CD3E, TRIM6, S…	2834	399	18082	1.66306	1.74997e-05
GOTERM_BP_DIRECT	GO:0008284~positive regulation of cell proliferation	132	3.95921	1.17557e-07	CSF3, CSF2, CSF1, ROGDI, TNC, IRS2, ETS1, FGF2, TNF, CLU, FGF7, EDNRB, MYC, KDR, NUDT16, SOX9, PRKACA, TNS3, TPD52, LIFR, PGF, EREG, ALDH3A1, SFRP2, MYCN, SMO, CLDN7, KIF20B, EPHA1, IL6ST, ATF3, OPTN, PTGFR, CALCRL, PDGFB, ALOX12, PRKCZ, HIF1A, EFNB2, PLAC8, SDCBP, PDGFD, WNT2, TRPM4, STAT5A, CBX8, WNT10B, JUN, XBP1, WNT3A, ST8SIA1, LIF, CXCL10, IL6, CXCL12, GDNF, ID2, FGF18, ACER3, SP6, FGFR4, F…	2834	542	18082	1.55389	2.15064e-05
GOTERM_BP_DIRECT	GO:0006915~apoptotic process	137	4.10918	1.53155e-07	STEAP3, GPR65, UBE2D3, FAIM2, TNF, IFIT2, GJA1, AKT2, CHEK2, ZC3H12A, TNFSF10, PIM1, PIM3, MAP3K8, PIM2, CHAC1, PGLYRP1, PHLDA1, MEF2A, DAXX, SEMA6A, PRKCB, SP110, DAPK2, SHISA5, FBXO10, EDAR, SFRP2, TRIB3, CARD14, S100A9, SQSTM1, S100A8, EPHA2, BEX2, USP53, C5AR1, ADRB1, TNFRSF11B, BCL10, STK4, BCL2L12, BCL2L11, NUAK2, BAG3, HMOX1, PMAIP1, RIPK1, MAP2K6, NGFR, PLK3, TIA1, XBP1, GADD45B, TNFRSF9,…	2834	570	18082	1.53353	2.72616e-05
GOTERM_BP_DIRECT	GO:0007155~cell adhesion	120	3.59928	1.9226e-07	CSF3R, ZAN, ITGA2B, TNC, ICAM4, F11R, ICAM1, CDH5, CDH3, CYP1B1, EPHB4, CDON, CD96, PRKCE, OMD, ATP1B2, ATP1B1, OLFM4, BCAN, ADAM15, SPECC1L, NINJ1, COL8A1, ADAM9, EPHA1, EPHA2, COL13A1, FBLIM1, PXN, CD99L2, THY1, PCDH12, PCDH19, LY9, PCDH18, EFNB2, VTN, NUAK1, PODXL, ABL2, IGFBP7, PIP5K1C, MYH10, SLAMF1, VCAM1, JUP, MCAM, BMX, SELE, IGSF11, SELP, GP9, SELL, PTK7, FAT2, SSPO, CD22, ADA, LGALS3BP,…	2834	485	18082	1.57865	3.33217e-05
GOTERM_BP_DIRECT	GO:0051092~positive regulation of NF-kappaB transcription factor activity	40	1.19976	2.09e-07	RNF31, CD40, CAMK2A, BCL10, NOD2, TNFRSF11A, IL1RAP, PRKCZ, CLU, TNF, MALT1, RELA, ICAM1, RPS6KA5, IRAK2, NLRP3, TRIM25, RIPK1, RIPK2, PRKCB, SPHK1, CARD9, EIF2AK2, IRAK3, CFLAR, MID2, TIRAP, PSMA6, TRAF6, IL1B, TRAF5, TRIM13, ADAM8, RHEBL1, CARD14, TLR3, MYD88, CARD11, TLR2, LTF	2834	109	18082	2.34142	3.52941e-05
GOTERM_BP_DIRECT	GO:0060326~cell chemotaxis	32	0.959808	2.49566e-07	CCL12, CXCL9, SAA3, LEF1, LPAR1, PDGFB, CXCL1, FPR2, CXCL13, CXCL2, CXCL5, CX3CL1, CCL9, CCL8, CCL6, CCL4, CCL3, CCL2, CCL19, ABCC1, CCL22, VCAM1, CCL20, RHOG, CXCL10, CXCL11, CXCL12, SAA1, XCL1, SAA2, EPHA2, HBEGF	2834	78	18082	2.61759	4.1091e-05
GOTERM_BP_DIRECT	GO:0035455~response to interferon-alpha	11	0.329934	4.27348e-07	IFNAR2, IFITM3, BST2, TGTP2, PLSCR1, IFITM1, IFITM2, TGTP1, LAMP3, EIF2AK2, ADAR	2834	12	18082	5.84868	6.86468e-05
GOTERM_BP_DIRECT	GO:0006468~protein phosphorylation	136	4.07918	4.94453e-07	EPHB6, RORC, TESK2, MYLK3, RPS6KA3, RPS6KA6, RPS6KA5, TBK1, AKT2, CHEK2, PIM1, CDK20, PDK4, KDR, PIM3, MAP3K8, PIM2, NEK3, PRKACA, MAP3K6, ROS1, EPHB4, MAP3K4, PDK2, MAP2K3, MAP2K1, CDKL5, PRKCB, PRKCE, DAPK2, IGFBP3, MATK, DYRK1B, PRKAB1, MAPKAPK3, MAPKAPK2, SIK1, TRIB3, ROR1, EPHA1, ALPK1, TRIB1, EPHA2, BLK, PXK, NPR1, PDGFB, STK39, MST1R, STK4, PRKCZ, KALRN, DGUOK, NUAK1, NUAK2, STK36, IRAK2, …	2834	576	18082	1.50648	7.7535e-05
GOTERM_BP_DIRECT	GO:0031663~lipopolysaccharide-mediated signaling pathway	18	0.539892	5.70397e-07	CCL12, STAT1, RIPK2, PRKCE, LY96, MAPK14, TNF, NFKBIA, CD6, IRAK2, CCL5, IL1B, CCL3, CCL2, LBP, CD14, MYD88, MAPK3	2834	31	18082	3.70474	8.73636e-05
GOTERM_BP_DIRECT	GO:0016310~phosphorylation	142	4.25915	7.79854e-07	DGKG, PANK1, TESK2, STK19, MYLK3, RPS6KA3, RPS6KA6, RPS6KA5, TBK1, CLP1, AKT2, CHEK2, CDK20, PDK4, KDR, PIM3, MAP3K8, PIP4K2B, PIM2, NEK3, PRKACA, MAP3K6, SEPHS2, ROS1, EPHB4, MAP3K4, PDK2, MAP2K3, MAP2K1, CDKL5, PRKCB, PRKCE, DAPK2, MATK, DYRK1B, DGKZ, MAPKAPK3, SHPK, MAPKAPK2, CMPK2, SIK1, EPHA1, ALPK1, EPHA2, BLK, PRKDC, AK1, STK39, MST1R, STK4, PRKCZ, KALRN, DGUOK, NUAK1, NUAK2, STK36, PMVK, …	2834	612	18082	1.48042	0.00011673
GOTERM_BP_DIRECT	GO:0046330~positive regulation of JNK cascade	29	0.869826	8.04833e-07	DUSP19, DIXDC1, NOD2, RASGRP1, TNF, LMNB1, RIPK1, CCL19, CCL21A, SLAMF1, MAP4K2, GADD45B, GADD45A, RIPK2, WNT7B, CARD9, TNFRSF19, WNT7A, TIRAP, GADD45G, DUSP22, EDAR, IL1A, CEACAM1, TRPV4, IL1B, CD27, TLR3, MYD88	2834	70	18082	2.6433	0.000117792
GOTERM_BP_DIRECT	GO:0042060~wound healing	35	1.04979	9.22907e-07	B4GALT1, SDC4, BNC1, SERPINE1, ALOX15, TNC, ADRB1, CXCL2, FGF2, EGFR, CX3CL1, ELK3, FGF7, CDH3, MUSTN1, TIMP1, SERPINB2, CCL20, TGFB3, CAV1, SLC11A1, ARHGEF19, NBEAL2, TREML1, MMP12, IL6, VANGL2, LOX, PTK7, FCGR4, EPPK1, S100A8, PPARD, FGF10, ITGA9	2834	94	18082	2.37567	0.000132136
GOTERM_BP_DIRECT	GO:0019221~cytokine-mediated signaling pathway	47	1.40972	1.2406e-06	CX3CR1, CCL12, IL1RN, LRRC4, IL1F9, IL20RB, CSF2RB, IL1RAP, CX3CL1, RELA, SOCS3, PODNL1, SOCS1, CCL2, JAK2, LRRC4C, JAK3, SOCS7, SH2B2, JAK1, CCR2, STAT5A, CISH, STAT1, IL1R1, STAT3, RTN4RL2, LIFR, IRAK3, IL17RE, F3, ASPN, IIGP1, TNFRSF1A, EREG, CSF2RB2, IL1A, IL6, KLF6, RTN4RL1, TRAF6, IL1B, IRF5, IL6ST, MYD88, CD44, PF4	2834	146	18082	2.05396	0.000168461
GOTERM_BP_DIRECT	GO:0043547~positive regulation of GTPase activity	47	1.40972	1.2406e-06	CCL12, CD40, CCL11, RGS16, ASAP3, ADRB1, THY1, RASGRP2, F11R, KALRN, RASGRP1, CX3CL1, ICAM1, RGS4, CCL9, WNT11, RAP1A, CCL8, CCL7, CCL6, RGS1, CCL5, CCL4, CCL3, DVL2, S1PR1, CCL2, CCL19, CCL17, RGS9, CCL21A, S100A10, MAP2K1, CCL22, CDKL5, ANKRD27, CCL20, CAV2, ARHGEF19, ARHGAP27, GNAO1, SNX18, MEX3B, RGS10, XCL1, AGRN, RAPGEF4	2834	146	18082	2.05396	0.000168461
GOTERM_BP_DIRECT	GO:0016477~cell migration	57	1.70966	1.25335e-06	NRP1, ARF4, ITGB3, PTPRK, TREM3, PVR, TREM1, PSTPIP2, NUP62, KDR, BDKRB1, JAK2, JAK3, TNS3, JAK1, APC2, MATK, FNDC3B, VAV2, MMP14, SPATA13, SPECC1L, FSCN1, ITGA7, ADAM9, CD47, ERG, CD44, EPHA2, HBEGF, LAMA5, CD63, SDC2, ASAP3, CXCR4, THBS1, PRKCZ, EFNB2, PODXL, S1PR1, ABL2, PLCG1, SRGAP1, CTHRC1, ST14, SRMS, JUP, TNK2, NFATC2, FMNL3, GOLPH3, CDK5, PTK7, SNAI2, CD248, TMEM18, FGFR4	2834	191	18082	1.90409	0.000168461
GOTERM_BP_DIRECT	GO:0048661~positive regulation of smooth muscle cell proliferation	31	0.929814	1.66555e-06	HDAC4, CALCRL, ITGB3, PTAFR, PDGFB, ALOX12, PTGS2, THBS1, HIF1A, FGF2, TNF, EGFR, CX3CL1, MYC, CCL5, PDGFD, NAMPT, S1PR1, HMOX1, SKP2, TGM2, EGR1, JUN, STAT1, EREG, IL6, NR4A3, TRAF6, ID2, MYD88, HBEGF	2834	80	18082	2.4724	0.000219386
GOTERM_BP_DIRECT	GO:0048247~lymphocyte chemotaxis	18	0.539892	1.83017e-06	CCL12, CCL11, CCL22, CCL20, CX3CL1, CXCL16, CCL9, CCL8, CCL7, CCL6, CCL5, CCL4, CCL3, CCL2, ADAM8, CCL19, CCL17, CCL21A	2834	33	18082	3.48021	0.000236343
GOTERM_BP_DIRECT	GO:0000122~negative regulation of transcription from RNA polymerase II promoter	162	4.85903	2.01856e-06	TXN1, HDAC10, PRDM1, TNF, BACH1, ETS2, ELK4, ZFP36, EDNRB, DACH1, SALL2, ZFP281, SOX17, SOX18, MYC, SOX9, HOXA7, JUNB, MEF2A, EOMES, HES6, DAXX, OSR1, CTNNBIP1, ARID5B, FOXP4, OVOL1, EID1, SMO, RFX5, TIMELESS, ZFP174, SIK1, TRIB3, SQSTM1, ATF3, TCF7, GATA3, GATA2, ZBTB4, HIF1A, GLIS2, HIVEP1, SKIL, CBX8, EGR1, CBX7, WNT10B, PLK3, JUN, CBX6, XBP1, SMAD4, MYPOP, VDR, BCL11A, PTCH1, CAV1, CBX2, NR2F…	2834	729	18082	1.41786	0.000255658
GOTERM_BP_DIRECT	GO:0035456~response to interferon-beta	9	0.269946	2.79033e-06	IFNAR2, IFITM3, BST2, PLSCR1, IFITM1, IFITM2, STAT1, XAF1, IKBKE	2834	9	18082	6.38038	0.000346738
GOTERM_BP_DIRECT	GO:0007568~aging	52	1.55969	3.08076e-06	CDKN1C, CD86, OGG1, NUDT1, ADM, PTH1R, LITAF, ADRA1A, FGF2, CASP9, CASP7, EDNRB, FBXO4, TSPO, TIMP1, FADS1, EIF5A, APAF1, IL15, PDE4D, FOS, PAX5, TNFRSF1B, ALDH3A1, ADRB3, CALCA, ALOX12, RELA, SRR, CNR1, P2RY1, UCP2, CCL2, APOD, DMD, JUN, VCAM1, TGFB3, MBD1, MBD2, STAT3, SOD2, AGT, NFKB2, GNAO1, GCLC, IL6, APEX1, CYP1A1, NAPEPLD, NOX4, ADA	2834	173	18082	1.9178	0.000375738
GOTERM_BP_DIRECT	GO:0045429~positive regulation of nitric oxide biosynthetic process	21	0.629874	4.38702e-06	H2-M3, SOD2, KLF4, PTGS2, TNF, CLU, EGFR, KLF2, AGT, ASS1, ICAM1, SMPD3, IL6, IFNG, DDAH2, AKT2, IL1B, PTX3, JAK2, TLR5, TLR2	2834	45	18082	2.97751	0.000525325
GOTERM_BP_DIRECT	GO:0030154~cell differentiation	169	5.06899	5.91577e-06	TDRKH, EHF, CXCL17, RORC, ETS1, FGF2, ELK3, ELK4, SPIC, RNF114, ZFP281, ALKBH1, DPYSL2, ZC3H12A, STMN1, KDR, SOX9, ROS1, MEF2A, SEMA6B, EOMES, HES6, TLE3, SEMA6C, SEMA6A, OSR1, IFRD1, RFX2, MATK, PGF, EREG, EDAR, EID1, SFRP2, ZFP41, RUFY3, SIK1, SQSTM1, NGEF, EPHA2, BLK, SEMA7A, COL13A1, SDC2, NOTCH4, NEDD4L, EFNA5, GATA2, SPATA5, HIF1A, RASGRP1, RASGRP4, SLC9A1, GLIS2, EFNB2, SBNO2, RACGAP1, MOR…	2834	780	18082	1.38242	0.000695736
GOTERM_BP_DIRECT	GO:0030336~negative regulation of cell migration	36	1.07978	7.05395e-06	ACVRL1, CX3CR1, PTPRU, ROBO4, IFITM1, CLIC4, IL1RN, SERPINE1, PDGFB, PTPRK, THY1, CX3CL1, ARHGAP4, SLC9A3R1, SHH, WNT11, DACH1, CYP1B1, SLIT2, SRGAP3, CCR5, SRGAP1, EGFL7, TIE1, FUZ, TBX5, KLF4, RHOB, RAP2C, BST2, TMEFF2, SFRP2, ADAM15, EPPK1, EPHA1, RECK	2834	106	18082	2.16692	0.000815041
GOTERM_BP_DIRECT	GO:0034341~response to interferon-gamma	15	0.44991	7.70211e-06	CD86, IFITM3, TGTP2, IFITM1, IFITM2, TGTP1, GCH1, SLC11A1, IRGM2, MEFV, CXCL16, BST2, UBD, CCL5, TRIM21	2834	26	18082	3.68099	0.000874587
GOTERM_BP_DIRECT	GO:0002548~monocyte chemotaxis	19	0.569886	1.06394e-05	CCL12, CALCA, CCL11, CCL22, CCL20, PDGFB, CX3CL1, CCL9, CCL8, CCL7, CCL6, CCL4, CCL3, XCL1, CCL2, CCL19, CCL17, CCL21A, CCR2	2834	40	18082	3.03068	0.00116785
GOTERM_BP_DIRECT	GO:0042130~negative regulation of T cell proliferation	19	0.569886	1.06394e-05	CD274, CEBPB, PLA2G2D, SDC4, SLFN1, GLMN, SFTPD, H2-M3, PAWR, IL20RB, PDCD1LG2, SPN, SHH, CEACAM1, IL2RA, CTLA4, PDE5A, MAD1L1, IDO1	2834	40	18082	3.03068	0.00116785
GOTERM_BP_DIRECT	GO:0007204~positive regulation of cytosolic calcium ion concentration	45	1.34973	1.12465e-05	PTGER4, GLP1R, PTGFR, PTGER1, C5AR1, CXCL17, ADM, CXCL1, FPR2, PTH1R, CXCL3, CXCL13, GATA2, PKD1, CXCL2, ADRA1A, GNA13, GJA1, CCKAR, EDNRB, TBXA2R, P2RY2, CXCR3, P2RY1, CXCR2, CCL3, KDR, BDKRB2, CD38, ABL2, CCR8, JAK2, CCR5, JAK3, TRPM4, CCR1, EIF5A, PTGIR, FZD2, GPR35, TRPC2, AGT, EPOR, TRPV4, IL1B	2834	148	18082	1.93998	0.00121425
GOTERM_BP_DIRECT	GO:0009612~response to mechanical stimulus	25	0.74985	1.30503e-05	TNC, THBS1, KALRN, ETS1, RELA, GLI2, P2RY1, CCL2, BDKRB1, JUNB, JUN, STAT1, PTCH1, CAV1, MBD2, ASNS, INHBB, MEIS2, P2RX7, FOSL1, RCAN1, MMP14, CXCL12, LCK, KCNK2	2834	63	18082	2.5319	0.00138628
GOTERM_BP_DIRECT	GO:0032689~negative regulation of interferon-gamma production	15	0.44991	1.36894e-05	CD96, IL33, CD274, PGLYRP3, PGLYRP2, NR1H4, IL20RB, NOD2, PDCD1LG2, GATA3, IL1RL1, AXL, XCL1, LGALS9, PGLYRP1	2834	27	18082	3.54466	0.00143109
GOTERM_BP_DIRECT	GO:0001666~response to hypoxia	54	1.61968	1.62411e-05	ACVRL1, RYR1, ADM, PLOD2, PLAT, ETS1, SLC2A8, ALAD, ADORA1, KDR, CASP1, CD38, PTGIS, APAF1, PRKCB, ATP1B1, CBFA2T3, PGF, ALDH3A1, MMP14, ANGPTL4, BIRC2, TLR2, RAMP2, CXCR4, NOL3, HIF1A, APOLD1, PDLIM1, HSD11B2, UCP2, HMOX1, CCL2, CAMK2G, EGR1, EGLN3, SMAD4, EGLN2, VCAM1, NOS2, TGFB3, CAV1, VEGFC, SOD2, PML, FOSL2, ZFP354A, NR4A2, BMP2, CXCL12, CYP1A1, NOX4, TEK, ADA	2834	192	18082	1.79448	0.00167131
GOTERM_BP_DIRECT	GO:0042102~positive regulation of T cell proliferation	25	0.74985	1.78005e-05	SASH3, CD86, CD274, CD80, CD3E, SPN, CD1D1, PNP, CCL5, CCL19, JAK3, VCAM1, IL15, PDCD1LG2, IL6, CD4, CEACAM1, CD6, IFNG, TRAF6, IL1B, IL2RA, CD28, IL6ST, CARD11	2834	64	18082	2.49234	0.0018036
GOTERM_BP_DIRECT	GO:0001934~positive regulation of protein phosphorylation	52	1.55969	2.05968e-05	PRR5, CD40, ARRB1, TNF, FGF2, SPN, EDNRB, AKT2, CHEK2, KDR, RSPO1, SOX9, CAMP, CDON, DAXX, SPHK1, PLAUR, CLIP3, GPRC5B, IL1B, FLT3L, FAM20A, CARD14, SQSTM1, TLR3, PTGER4, SEMA7A, RALB, ROCK2, CXCR4, AKAP5, STK4, RASGRP1, EGFR, C3, P2RY1, DVL2, RIPK1, MAP2K6, MAPK3, XBP1, LRRN3, WNT3A, IL34, P2RX7, DAB2, BMP2, MAVS, CD6, TEK, AGRN, OGT	2834	184	18082	1.80315	0.00205531
GOTERM_BP_DIRECT	GO:0002237~response to molecule of bacterial origin	10	0.29994	2.19818e-05	H2-M3, TAP2, TNFAIP3, CXCL1, BCL10, CD14, CXCL2, B2M, MALT1, TLR2	2834	13	18082	4.90799	0.00216078
GOTERM_BP_DIRECT	GO:0007166~cell surface receptor signaling pathway	59	1.76965	2.54652e-05	GLP1R, VIPR1, VIPR2, CD82, CD3G, PTH1R, TSPAN12, CXCL13, CD3E, CD3D, SPN, CYSLTR1, NUP62, CD37, CD53, LAG3, SEMA6A, FCER1G, NPY1R, TNFRSF1B, OSMR, TIRAP, TNFRSF1A, FCGR1, FCGR3, SMO, MAPKAPK3, LCK, CD8A, EPHA1, CD101, CD274, CALCRL, NPR1, ACVR1B, PRKCZ, EGFR, CD79B, CD79A, CXCR3, TSPAN7, CXCR2, PLXNA2, GPR157, KLRG1, FZD2, FZD7, GLMN, AGT, CD4, TSPAN13, ARTN, CLCF1, TSPAN18, TSPAN17, IL17F, FCGR2…	2834	219	18082	1.71892	0.00246638
GOTERM_BP_DIRECT	GO:0008630~intrinsic apoptotic signaling pathway in response to DNA damage	22	0.659868	3.1115e-05	MBD4, PRKDC, SOD2, TNFRSF1B, BRCA2, TNF, PML, TNFRSF1A, CASP9, PNP, BCL2L11, CHEK2, MYC, HMOX1, PMAIP1, SFN, BCL2A1D, BCL2A1A, IKBKE, BCL2A1B, IER3, EPHA2	2834	54	18082	2.59941	0.0029699
GOTERM_BP_DIRECT	GO:0007165~signal transduction	249	7.46851	3.39798e-05	VIPR1, VIPR2, HHIP, MRGPRF, GPR174, GJA1, RASSF1, HTR7, EDNRB, SOX9, ARRDC4, IL1R1, STARD8, ARRDC3, ANK2, PRKAB1, HPCAL4, MAPK8IP1, SIGIRR, RIN3, PTGFR, RRAD, PDE1A, LPAR1, PIK3R2, GATA3, FPR2, IQGAP2, PRKCZ, HIF1A, RACGAP1, HIVEP1, PLCG1, HIVEP2, RALGDS, STAT5A, CCR1, NGFR, WNT10B, FZD2, BCL11B, BCL11A, ZFP516, FZD7, RASSF8, GNG12, GNG11, GPR182, PDE3A, PLCH2, RGL2, ACVRL1, ARHGAP9, ARHGAP8, DIR…	2834	1255	18082	1.26591	0.00319701
GOTERM_BP_DIRECT	GO:0045893~positive regulation of transcription, DNA-templated	127	3.80924	4.09235e-05	EHF, RORC, ETS1, FGF2, TNF, ETS2, ELK3, FGF7, ZFP281, SOX17, SOX18, CHEK2, MYC, PIM1, PIM2, SOX9, ZFP287, MAP2K3, MEF2A, EOMES, MAP2K1, FBXW11, DYRK1B, RUNX1, MYCN, SMO, SKAP1, ATF4, PDGFB, BCL10, GATA3, HIF1A, NPAS2, GLIS2, DEAF1, DVL2, INPP5K, PATZ1, BANP, EGR1, NFE2, EGR2, JUN, SMAD4, FZD2, FOXF2, ZFP516, TGFB3, WNT3A, PTCH1, FZD7, HMGA1, NFATC2, SMAD9, NR2F2, SMARCA2, NFKB1, ESR2, FOSL2, NR4A…	2834	576	18082	1.40679	0.00379609
GOTERM_BP_DIRECT	GO:0001938~positive regulation of endothelial cell proliferation	25	0.74985	4.28287e-05	ACVRL1, CCL11, ITGB3, PDGFB, NRARP, FGF2, KDR, CCL2, WNT2, CCR3, STAT5A, PPP1R16B, EGFL7, JUN, CAV2, CAV1, VEGFC, F3, BMP6, PGF, NR4A1, BMP2, CXCL12, LRG1, FGFR3	2834	67	18082	2.38074	0.00386397
GOTERM_BP_DIRECT	GO:0051259~protein oligomerization	25	0.74985	4.28287e-05	NUFIP1, KCNA2, BCL10, NOD2, HSCB, NOL3, RASGRP1, MALT1, SLC9A1, GJA1, C1QTNF6, GJA5, ZC3H12A, DVL2, HACL1, STX2, CAMK2G, CAV2, KCNB1, CAV1, P2RX7, GRHPR, GJB1, TEK, PFKM	2834	67	18082	2.38074	0.00386397
GOTERM_BP_DIRECT	GO:0071345~cellular response to cytokine stimulus	16	0.479904	5.00333e-05	CD86, STAT5A, CSF3, NOS2, STAT1, LEF1, STAT3, CXCR4, GATA3, NFKB1, IL17RA, NFKBIA, PLSCR1, SOCS1, HCLS1, JAK3	2834	33	18082	3.09352	0.00445296
GOTERM_BP_DIRECT	GO:0050830~defense response to Gram-positive bacterium	31	0.929814	5.10465e-05	H2-T23, PGLYRP3, PGLYRP2, C5AR1, ADM, NOD2, TNF, IL27RA, TBK1, LBP, GBP2, PGLYRP1, B2M, MBL1, CAMP, GBP3, GSDMD, GBP6, GBP7, RIPK2, GBP9, CARD9, TIRAP, P2RX7, FGR, HCK, GBP10, MYD88, MYO1F, EPHA2, TLR2	2834	93	18082	2.12679	0.00448256
GOTERM_BP_DIRECT	GO:0070498~interleukin-1-mediated signaling pathway	10	0.29994	5.29511e-05	EGR1, IL1A, RPS6KA5, IRAK2, IL1R1, TNIP2, TRAF6, IRAK3, TIRAP, MAPK3	2834	14	18082	4.55742	0.00458863
GOTERM_BP_DIRECT	GO:0032755~positive regulation of interleukin-6 production	21	0.629874	5.75265e-05	IL33, FCER1G, TICAM2, RIPK2, DDX58, CARD9, IL1F9, NOD2, TNF, MAPK13, P2RX7, IL1A, IL6, ADORA2B, IL1B, TNFSF9, LBP, CCR5, TLR3, MYD88, TLR2	2834	52	18082	2.57669	0.00488475
GOTERM_BP_DIRECT	GO:0006883~cellular sodium ion homeostasis	12	0.359928	5.78516e-05	C7, TESC, ATP1A4, ATP1A3, ATP1A2, ATP1B3, ATP1B2, SGK1, ATP1B1, AGT, SLC9A1, NR3C2	2834	20	18082	3.82823	0.00488475
GOTERM_BP_DIRECT	GO:0050870~positive regulation of T cell activation	11	0.329934	5.88195e-05	CD4, LCK, CCL2, CD47, BCL10, THY1, CD3E, MALT1, CARD11, ADA, CCR2	2834	17	18082	4.12848	0.00490361
GOTERM_BP_DIRECT	GO:0045907~positive regulation of vasoconstriction	19	0.569886	7.32477e-05	FGA, CAV1, PTAFR, FGG, NPY1R, PDGFB, SMAD6, PTGS2, ADRA1A, EGFR, ICAM1, PTGS1, CYSLTR1, GJA1, TBXA2R, GJA5, CD38, PDE5A, TRPM4	2834	45	18082	2.69394	0.00603011
GOTERM_BP_DIRECT	GO:0030099~myeloid cell differentiation	14	0.419916	7.6076e-05	CCR1, CDKN1C, L3MBTL3, TET2, PML, TIRAP, DAB2, PLSCR1, BCL6B, CLEC5A, PIR, STAP1, IRF8, JAK2	2834	27	18082	3.30835	0.00615345
GOTERM_BP_DIRECT	GO:0050715~positive regulation of cytokine secretion	16	0.479904	7.66144e-05	PTGER4, TNFSF15, GLMN, CRTAM, CLEC9A, TNF, AGT, P2RX7, SCAMP5, FGR, IL1A, CLEC5A, CASP1, CD14, CLEC4E, TLR2	2834	34	18082	3.00253	0.00615345
GOTERM_BP_DIRECT	GO:0050727~regulation of inflammatory response	23	0.689862	7.83826e-05	SEMA7A, PGLYRP2, IL1R1, STK39, NOD2, RELA, AGT, SBNO2, FABP4, TNIP1, CLCF1, SHPK, CASP4, CASP1, XCL1, NLRP3, PIK3AP1, JAK2, S100A9, S100A8, MGLL, MYD88, BIRC2	2834	61	18082	2.40572	0.00621961
GOTERM_BP_DIRECT	GO:0006469~negative regulation of protein kinase activity	31	0.929814	7.95062e-05	LRRC4, DUSP19, PRKAG2, THY1, SHB, PPM1E, SOCS3, PODNL1, DEPTOR, SOCS1, INPP5K, LRRC4C, SOCS7, GADD45B, CISH, GADD45A, RTN4RL2, ASPN, GADD45G, PKIB, IL6, CEACAM1, FABP4, ADORA2A, RTN4RL1, PKIA, TAF7, TRIB3, PKN1, EPHA1, TRIB1	2834	95	18082	2.08202	0.00623367
GOTERM_BP_DIRECT	GO:0002544~chronic inflammatory response	7	0.209958	8.92584e-05	GJA1, CCL11, VCAM1, VNN1, THBS1, S100A8, PTGES	2834	7	18082	6.38038	0.00691595
GOTERM_BP_DIRECT	GO:0045088~regulation of innate immune response	9	0.269946	9.81675e-05	RNF135, FGR, IRF1, DHX58, IRF7, TNFAIP3, SAMHD1, MYO1F, TIRAP	2834	12	18082	4.78529	0.00751781
GOTERM_BP_DIRECT	GO:0006887~exocytosis	33	0.989802	0.000100288	TRIM72, RAB3A, RAB3D, TNFAIP2, PIK3C2A, NKD2, SCAMP5, SCRN1, CCL5, SCRN3, SCRN2, CCL3, PIP5K1C, MYH10, CCR1, RPH3AL, EXOC8, KCNB1, LGI3, SYTL1, SCAMP1, PRSS12, SYTL3, SYT17, VMP1, HCK, CDK5, VAMP1, HAP1, EXOC3L, VAMP5, STX1A, RAPGEF4	2834	105	18082	2.00526	0.00759194
GOTERM_BP_DIRECT	GO:0045597~positive regulation of cell differentiation	19	0.569886	0.000102832	EOMES, GLP1R, SMAD1, MAP2K1, JUN, SMAD9, WNT9A, GATA3, CLU, FGF2, SOCS3, SHH, BMP2, GDNF, SOX17, HSF4, JAK2, FGFR3, JUNB	2834	46	18082	2.63537	0.00769606
GOTERM_BP_DIRECT	GO:0007189~adenylate cyclase-activating G-protein coupled receptor signaling pathway	20	0.59988	0.000106037	PTGER4, GLP1R, PTGFR, PTGIR, CALCA, CALCRL, PTGER1, ADRB1, ADCY1, PTH1R, ADCY7, ADCY6, GNA13, GNAL, ADCY9, ADRB3, ADORA2A, TBXA2R, ADORA2B, S1PR4	2834	50	18082	2.55215	0.00784677
GOTERM_BP_DIRECT	GO:0045444~fat cell differentiation	27	0.809838	0.000108765	CEBPB, RNASEL, STEAP4, CEBPD, CBY1, ARXES2, 4932438A13RIK, SOCS1, LRRC8C, FFAR2, METTL8, SOCS7, RUNX1T1, GDF10, MKKS, EGR2, ARID5B, INHBB, KLF4, SMAD6, PSMB8, CLIP3, NR4A2, NR4A1, NR4A3, ALMS1, CREB5	2834	79	18082	2.18064	0.0079592
GOTERM_BP_DIRECT	GO:0050731~positive regulation of peptidyl-tyrosine phosphorylation	32	0.959808	0.000110513	NRP1, CSF3, ITGB3, CD80, PDGFB, NOD2, EFNA5, CD3E, LRP8, ICAM1, VTN, FGF7, JAK2, ANGPT1, RIPK2, CAV2, TNK2, OSM, LIF, VEGFC, AGT, IL6, CD4, EHD4, HCLS1, CSPG4, ITGA5, AGRN, FGFR3, CD44, FGF10, HBEGF	2834	101	18082	2.02151	0.00799826
GOTERM_BP_DIRECT	GO:0009617~response to bacterium	16	0.479904	0.000114747	SP110, STAT1, CAV1, SLC11A1, ADH7, RELA, TIRAP, P2RX7, FCGR1, CASP1, TLR11, IRF8, CD47, CD14, FCGR2B, TLR2	2834	35	18082	2.91675	0.00821437
GOTERM_BP_DIRECT	GO:0090023~positive regulation of neutrophil chemotaxis	14	0.419916	0.000121699	DAPK2, C5AR1, CXCL1, CXCL3, CXCL2, CXCL15, TIRAP, SELL, IL1B, CXCR2, XCL1, LBP, CCL19, CCL21A	2834	28	18082	3.19019	0.00861842
GOTERM_BP_DIRECT	GO:0042493~response to drug	80	2.39952	0.000134793	CD86, CDKN1A, OGG1, WFDC1, CROT, ADRA1A, SLC6A2, ICAM1, ALAD, CDH3, XPO1, DPYSL2, SMPD1, KDR, CASP1, CD38, TSPO, HADH, JUNB, B2M, TIMP4, TGIF1, ABCC1, PRKCB, FOS, DUSP6, PGF, ALDH3A1, SFRP2, ADORA2A, LOX, IFNG, LCK, TOP1, HDAC4, NNMT, ATP1A3, TNFRSF11B, ADCY1, GATA3, PTGS2, ADD3, THBS1, LRP8, ACACB, RELA, SLC9A1, HSD11B2, SRR, TBXA2R, CCL3, APOD, ABCB1B, PMS1, MAP2K6, CBX7, SMAD1, XBP1, RPH3AL, J…	2834	339	18082	1.50569	0.00944412
GOTERM_BP_DIRECT	GO:0002250~adaptive immune response	40	1.19976	0.000138775	CD86, H2-T23, RNF19B, BCL10, PRDM1, TNFRSF11A, LY9, CD79B, CD79A, LAMP3, SLAMF7, CTLA4, SLAMF6, JAK2, JAK3, SLAMF1, TRPM4, EOMES, FGA, RIPK2, PRKCB, CRTAM, SH2D1A, FGG, THEMIS, TAP2, TFEB, TAP1, CD8B1, ICOSL, SERPINA3G, FCAMR, CD4, CLEC4D, RNF125, IFNG, CD8A, CD7, SKAP1, LAT	2834	139	18082	1.83608	0.00962074
GOTERM_BP_DIRECT	GO:0032757~positive regulation of interleukin-8 production	13	0.389922	0.000149563	PTGER4, DDX58, SERPINE1, NOD2, TNF, TIRAP, MAVS, IL1B, RIPK1, LBP, TLR5, TLR3, TLR2	2834	25	18082	3.3178	0.0102606
GOTERM_BP_DIRECT	GO:0007267~cell-cell signaling	32	0.959808	0.000164811	WNT2B, DHH, ADRB1, CXCL13, DLL1, ADRA1A, SHH, GJA1, WNT11, CCL5, GJA4, CCL3, CCR5, WNT2, TSHB, CCR1, WNT10B, NFE2, FZD2, WNT3A, SH2D1A, WNT7A, BHLHA15, TBX5, EREG, GJB2, ADRB3, XCL1, TNFSF9, FJX1, FGFR3, FGF10	2834	103	18082	1.98225	0.0111902
GOTERM_BP_DIRECT	GO:0048754~branching morphogenesis of an epithelial tube	16	0.479904	0.000168377	LAMA5, CLIC4, B4GALT1, PXN, PKD1, RASIP1, GLI2, SHH, MMP14, MYCN, TMEM67, MGP, TIMELESS, KDR, SLIT2, FGF10	2834	36	18082	2.83572	0.0113156
GOTERM_BP_DIRECT	GO:1902895~positive regulation of pri-miRNA transcription from RNA polymerase II promoter	12	0.359928	0.000179091	SMAD1, NGFR, JUN, BMP2, STAT3, PDGFB, FOS, SMAD6, HIF1A, NFKB1, RELA, GNL3	2834	22	18082	3.48021	0.0117949
GOTERM_BP_DIRECT	GO:0031668~cellular response to extracellular stimulus	12	0.359928	0.000179091	NR4A2, P2RX7, GSDMD, FOSL1, LDHA, CDKN1A, SFRP2, ADORA2B, AXL, FOS, HAMP, BMP6	2834	22	18082	3.48021	0.0117949
GOTERM_BP_DIRECT	GO:0045785~positive regulation of cell adhesion	21	0.629874	0.000190755	PTGER4, CD63, CALCA, TNXB, ANGPT1, LDB1, ALOX12, PIK3R2, TNF, CX3CL1, SELP, DAB2, CXCL12, IFNG, HYAL1, CCL5, CCL2, ADAM8, TEK, SKAP1, TGM2	2834	56	18082	2.39264	0.0124388
GOTERM_BP_DIRECT	GO:0032729~positive regulation of interferon-gamma production	20	0.59988	0.000194381	SASH3, TICAM2, RIPK2, PDE4D, SLC11A1, H2-M3, CD3E, TNF, RUNX1, IL27RA, IL1B, BCL3, PDE4B, KLRE1, IRF8, TNFSF9, SLAMF6, CD14, IL12RB2, CCR2	2834	52	18082	2.45399	0.0125509
GOTERM_BP_DIRECT	GO:1901741~positive regulation of myoblast fusion	11	0.329934	0.00020641	CD53, EHD1, EHD2, CXCL9, CCL8, CXCL12, GDF15, IL4RA, FLT3L, NFATC2, MAPK14	2834	19	18082	3.6939	0.0131982
GOTERM_BP_DIRECT	GO:0006357~regulation of transcription from RNA polymerase II promoter	90	2.69946	0.000222212	EHF, LDB1, THRA, BNC1, CITED4, ETS1, ETS2, ELK3, ELK4, ZFP36, DBP, NFKBIZ, SOX9, JUNB, PKNOX2, TEAD4, IFNAR2, EOMES, BATF2, HES6, BATF3, ZHX2, PRKCB, RFX2, ARID5B, ETV1, RFX1, SOX12, FOS, ETV5, RBL2, ELF2, RBL1, RFX5, IRF5, ERG, NUPR1, ATF3, ATF4, ZFP667, USP16, ZFP704, CEBPD, PTAFR, TCF7, LEF1, FOXO6, GATA3, GLIS2, RELB, BRIP1, DEAF1, TTC21B, NRIP1, HSF4, NRBF2, MLXIP, STAT5A, WNT10B, SMAD1, NFE…	2834	397	18082	1.44643	0.014072
GOTERM_BP_DIRECT	GO:0071260~cellular response to mechanical stimulus	26	0.779844	0.00023418	PTGER4, HDAC4, CD40, ATP1A2, BCL10, PTGS2, EGFR, GJA1, BAG3, CASP4, CASP1, SOX9, SLC38A2, MAPK3, GADD45A, CAV1, BMP6, AGT, NFKB1, TNFRSF1A, GCLC, IRF1, IL1B, FAS, TLR5, TLR3	2834	78	18082	2.12679	0.0146887
GOTERM_BP_DIRECT	GO:0006355~regulation of transcription, DNA-templated	416	12.4775	0.000254548	EHF, GABPB1, BACH1, ELK3, ELK4, SPIC, ZFP281, SOX17, SOX18, MYC, CREB3L1, HOXA7, JUNB, ZFP287, HOXA4, ZFP286, PKNOX2, MEF2A, HES6, DAXX, PRKCB, SOX13, RFX2, DNTTIP2, SOX12, RFX1, BHLHA15, EID1, ZSCAN20, RFX5, HOXB6, ATF3, ATF4, ZBTB8A, GATA3, GATA2, PRDM11, HIF1A, NRBF2, NFE2, JUN, FZD7, NR2F1, NFATC2, EIF2AK2, NR2F2, ELL2, ELL3, FOSL2, FOSL1, TADA2A, REL, SNAI2, ZFP128, ZFP248, RARG, ELL, OGG1, …	2834	2279	18082	1.16465	0.015772
GOTERM_BP_DIRECT	GO:0097191~extrinsic apoptotic signaling pathway	17	0.509898	0.000256241	IL33, TNFRSF12A, TNFSF12, G0S2, TNFRSF10B, TNFRSF1B, ACVR1B, TNF, PML, P2RX7, IFNG, CD27, FAS, RIPK1, JAK2, BID, TLR3	2834	41	18082	2.64552	0.015772
GOTERM_BP_DIRECT	GO:0009314~response to radiation	14	0.419916	0.000286043	TXN1, MBD4, PLK3, JUN, IL1R1, OGG1, TNFRSF11A, F11R, SOD2, FANCG, CXCL12, MYC, SNAI2, JUNB	2834	30	18082	2.97751	0.0174433
GOTERM_BP_DIRECT	GO:0070373~negative regulation of ERK1 and ERK2 cascade	23	0.689862	0.000292194	ERRFI1, PTPN1, SMAD4, PTPRR, ANKRD26, DUSP3, RGS14, CAV1, SPRY4, LIF, RANBP9, ARRB1, KLF4, DUSP6, SLC9A3R1, DAB2, RPS6KA6, TNIP1, CNKSR3, TBC1D10C, DMD, ATF3, PTPN2	2834	66	18082	2.22347	0.0176549
GOTERM_BP_DIRECT	GO:0032494~response to peptidoglycan	7	0.209958	0.000309324	C5AR1, CARD9, IRF5, IRAK3, NOD2, MYD88, TLR2	2834	8	18082	5.58283	0.0183532
GOTERM_BP_DIRECT	GO:0045084~positive regulation of interleukin-12 biosynthetic process	7	0.209958	0.000309324	IFNG, TRAF6, IRF1, REL, LTB, TLR6, RELA	2834	8	18082	5.58283	0.0183532
GOTERM_BP_DIRECT	GO:0007179~transforming growth factor beta receptor signaling pathway	25	0.74985	0.000318055	ACVRL1, HPGD, ITGB5, PXN, PDGFB, PTPRK, LTBP1, CDH5, GCNT2, CCL2, SKIL, SMAD1, JUN, SMAD4, TGFB3, SMAD9, FOS, SMAD6, PML, SMAD7, DUSP22, BMP2, GDNF, ADAM9, TAB1	2834	75	18082	2.12679	0.0187028
GOTERM_BP_DIRECT	GO:0007229~integrin-mediated signaling pathway	29	0.869826	0.000331832	LAMA5, SEMA7A, ITGAM, ITGB5, ITGB3, PLEK, ITGA2B, PXN, ITGAE, TSPAN32, PRAM1, ADAMTS14, ADAMTS3, ITGB7, ITGB6, FCER1G, ADAM33, ADAM11, FGR, EIF6, ADAM15, ITGA8, ITGA7, ADAM9, ADAM8, ITGA5, CD47, LAT, ITGA9	2834	93	18082	1.98958	0.0193402
GOTERM_BP_DIRECT	GO:0055072~iron ion homeostasis	17	0.509898	0.000354231	STEAP3, STEAP4, SLC11A1, SLC40A1, SOD2, SLC25A37, SLC25A28, SLC22A17, LCN2, SFXN4, HMOX1, STEAP1, STEAP2, B2M, HAMP, LTF, PICALM	2834	42	18082	2.58254	0.0201536
GOTERM_BP_DIRECT	GO:0044130~negative regulation of growth of symbiont in host	11	0.329934	0.000354967	IFNG, IRF8, LBP, NOD2, TNF, SQSTM1, MYD88, MBL1, TIRAP, CAMP, TLR2	2834	20	18082	3.50921	0.0201536
GOTERM_BP_DIRECT	GO:0032722~positive regulation of chemokine production	11	0.329934	0.000354967	IL6, RIPK2, ADORA2B, P2RY2, EIF2AK2, FFAR2, LBP, LGALS9, TNF, TLR3, TLR2	2834	20	18082	3.50921	0.0201536
GOTERM_BP_DIRECT	GO:0002224~toll-like receptor signaling pathway	10	0.29994	0.00041013	CD86, RPS6KA3, MAPKAPK3, IRAK2, CD180, MAPKAPK2, TLR6, TLR5, TLR3, TLR2	2834	17	18082	3.75317	0.0230864
GOTERM_BP_DIRECT	GO:0034142~toll-like receptor 4 signaling pathway	8	0.239952	0.000422932	NFKBIA, RIPK2, TNIP3, TRIL, NR1H4, LY96, CD14, PIK3AP1	2834	11	18082	4.64028	0.023407
GOTERM_BP_DIRECT	GO:0030728~ovulation	8	0.239952	0.000422932	HPGD, TNFAIP6, MYC, NRIP1, ALMS1, IL4RA, PTGS2, EREG	2834	11	18082	4.64028	0.023407
GOTERM_BP_DIRECT	GO:0032743~positive regulation of interleukin-2 production	9	0.269946	0.000442883	SASH3, CD83, RIPK2, TRAF6, PDE4D, PDE4B, MALT1, CCR2, RUNX1	2834	14	18082	4.10167	0.024106
GOTERM_BP_DIRECT	GO:0032703~negative regulation of interleukin-2 production	9	0.269946	0.000442883	CEACAM1, SFTPD, NR1H4, XCL1, TNFAIP3, IL20RB, NOD2, GATA3, HDAC7	2834	14	18082	4.10167	0.024106
GOTERM_BP_DIRECT	GO:0006953~acute-phase response	15	0.44991	0.000458082	ITIH4, ORM1, CD163, SAA3, STAT3, HP, SERPINA3N, SIGIRR, SERPINA1B, IL6, PLSCR1, SERPINA1D, SAA1, SAA2, LBP	2834	35	18082	2.73445	0.0241231
GOTERM_BP_DIRECT	GO:0048514~blood vessel morphogenesis	15	0.44991	0.000458082	ACVRL1, PDGFB, NR2F2, SHB, THBS1, HIF1A, AMOT, EFNB2, GJA1, MEIS1, COL4A1, ITGA7, CYP1B1, EPHA2, FGF10	2834	35	18082	2.73445	0.0241231
GOTERM_BP_DIRECT	GO:0097190~apoptotic signaling pathway	19	0.569886	0.000464673	DAXX, CD40, HIP1, PTGIS, APAF1, VDR, DAPL1, CAV1, PAWR, TNFRSF11B, TNFRSF11A, CD3E, TNF, SPN, SHH, CD5, CD28, FAS, PPARD	2834	51	18082	2.377	0.0241231
GOTERM_BP_DIRECT	GO:0050852~T cell receptor signaling pathway	19	0.569886	0.000464673	RNF31, RIPK2, PDE4D, THEMIS, BCL10, THY1, GATA3, SHB, CD3E, MALT1, IFNG, TRAF6, CD28, PDE4B, CLEC2I, LCP2, BCL2A1D, PLCG1, SKAP1	2834	51	18082	2.377	0.0241231
GOTERM_BP_DIRECT	GO:0043410~positive regulation of MAPK cascade	31	0.929814	0.000468029	CD40, ITGB3, LPAR1, PDGFB, DUSP19, TNFRSF11B, NOD2, TNFRSF11A, ADRA1A, LEPR, KDR, RIPK1, CDON, NGFR, KSR1, IGFBP4, CAV2, PRKCE, IGFBP3, OSM, LIF, TNFRSF1B, AGT, P2RX7, IL6, BMP2, ADRB3, BANK1, FAS, FGFR3, FGF10	2834	104	18082	1.90184	0.0241231
GOTERM_BP_DIRECT	GO:0045669~positive regulation of osteoblast differentiation	23	0.689862	0.000468836	GDF10, PTGER4, SMAD1, WNT10B, CEBPB, IFITM1, CEBPD, IFI204, WNT7B, CTNNBIP1, GDPD2, FGF2, BMP6, GJA1, BMP2, SFRP2, HEY1, FAM20C, IL6ST, CLIC1, PDLIM7, LTF, CTHRC1	2834	68	18082	2.15807	0.0241231
GOTERM_BP_DIRECT	GO:0001570~vasculogenesis	23	0.689862	0.000468836	EGFL7, RAMP2, ANGPT1, TIPARP, CAV1, TIE1, GLMN, ADM, FOXM1, RASIP1, AMOT, HDAC7, SHH, SMO, HEY1, SOX17, SOX18, WT1, KDR, TEK, JUNB, TEAD2, EPHA2	2834	68	18082	2.15807	0.0241231
GOTERM_BP_DIRECT	GO:0014911~positive regulation of smooth muscle cell migration	16	0.479904	0.000477268	PTGER4, HDAC4, FGA, EGR1, ITGB3, PDGFB, F3, VTN, P2RY6, P2RY2, MYC, CCL5, CYP1B1, NOX4, IL6ST, RAPGEF4	2834	39	18082	2.61759	0.0243666
GOTERM_BP_DIRECT	GO:0070995~NADPH oxidation	6	0.179964	0.000491127	TXNRD1, FDX1, FDXR, FMO1, FMO2, KCNAB2	2834	6	18082	6.38038	0.0245388
GOTERM_BP_DIRECT	GO:2000553~positive regulation of T-helper 2 cell cytokine production	6	0.179964	0.000491127	IL6, RSAD2, XCL1, NLRP3, GATA3, PRKCZ	2834	6	18082	6.38038	0.0245388
GOTERM_BP_DIRECT	GO:0035023~regulation of Rho protein signal transduction	25	0.74985	0.00049182	ARHGEF25, RASGRF2, KALRN, FGD1, FGD2, FGD3, PREX2, FGD5, ALS2CL, MCF2L, ARHGDIB, EPS8L1, PLEKHG3, ARHGEF10, ARHGEF37, ARHGEF15, PLEKHG5, PLEKHG6, ARHGEF19, ARHGEF18, VAV2, ARHGEF9, SPATA13, NGEF, ARHGEF6	2834	77	18082	2.07155	0.0245388
GOTERM_BP_DIRECT	GO:0009887~organ morphogenesis	32	0.959808	0.00049723	LAMA5, NRP1, WNT2B, THRA, SYCP2, HHIP, GMNN, CXCR4, TCF21, DLL1, TNF, RELA, EFNB2, TGM1, WNT11, MAPK3, GAMT, WNT10B, VDR, WNT3A, TGFB3, PTCH1, VEGFC, WNT7A, PAX5, PALB2, EREG, BMP2, TRAF6, PNPLA6, SLC26A4, FGF10	2834	109	18082	1.87314	0.0246222
GOTERM_BP_DIRECT	GO:0030198~extracellular matrix organization	33	0.989802	0.000524043	LAMA5, B4GALT1, TNXB, ECM2, ELN, POMT1, NTN4, LAMC2, TNFRSF11B, OLFML2A, TNF, VTN, EGFLAM, APBB2, EMILIN1, SOX9, SERAC1, FOXF2, WNT3A, KAZALD1, AGT, NFKB2, MMP11, ELF3, COL4A2, COL4A1, CRISPLD2, COL5A3, BCL3, COL6A4, ITGA8, VWA1, RECK	2834	114	18082	1.84695	0.0255716
GOTERM_BP_DIRECT	GO:0007169~transmembrane receptor protein tyrosine kinase signaling pathway	30	0.89982	0.000524166	EPHB6, BLK, PILRB1, CSF1, EGFR, KDR, STAP1, JAK3, EPHB4, JAK1, SRMS, ANGPT1, TNK2, NTRK3, MATK, BMX, GFRA2, FGR, HCK, DOK2, DOK4, GDNF, LCK, ROR1, LCP2, CSPG4, TEK, EPHA1, LAT, EPHA2	2834	100	18082	1.91411	0.0255716
GOTERM_BP_DIRECT	GO:2000352~negative regulation of endothelial cell apoptotic process	13	0.389922	0.000552858	FGA, RAMP2, ANGPT1, SERPINE1, FGG, TNFAIP3, GATA3, ICAM1, TNIP2, KDR, ABL2, ANGPTL4, TEK	2834	28	18082	2.96232	0.026773
GOTERM_BP_DIRECT	GO:0001503~ossification	29	0.869826	0.000586437	IFITM1, THRA, COL13A1, CSF1, LRRC17, ALOX15, PTH1R, TNFRSF11A, CHRDL1, SBNO2, CLEC3B, SPP1, ATP6V0A4, SOX9, PDLIM7, GPM6B, GDF10, RSAD2, KAZALD1, BMP6, RUNX1, BMP3, MMP14, BMP2, SMO, TRAF6, FGF18, MGP, LTF	2834	96	18082	1.92741	0.0281918
GOTERM_BP_DIRECT	GO:0007160~cell-matrix adhesion	25	0.74985	0.000606326	SNED1, CD63, TNXB, COL13A1, ITGB5, ITGB3, ITGA2B, PXN, VTN, BCL2L11, ITGB7, ITGB6, MUC4, CD96, FGA, VCAM1, FGG, GP5, AGT, CDK5, COL5A3, ITGA8, ADAM9, ADAM8, TEK	2834	78	18082	2.04499	0.0289103
GOTERM_BP_DIRECT	GO:0070555~response to interleukin-1	14	0.419916	0.000610162	HDAC4, IL1R1, RIPK2, YTHDC2, IRAK3, TNFRSF11A, SELE, ETS1, RELA, GCLC, IRAK2, TRAF6, CD38, MYD88	2834	32	18082	2.79142	0.0289103
GOTERM_BP_DIRECT	GO:0050766~positive regulation of phagocytosis	18	0.539892	0.00063296	SIRPB1A, CD209B, FCER1G, SLC11A1, SFTPD, NOD2, GATA2, TNF, C3, FCGR1, FCGR3, MEX3B, RAP1A, IL1B, PTX3, CD47, FCGR2B, MBL1	2834	48	18082	2.39264	0.0295651
GOTERM_BP_DIRECT	GO:0010942~positive regulation of cell death	18	0.539892	0.00063296	EGR1, CDKN1A, TXNRD1, HP, LPAR1, ALOX12, PTGS2, DUSP6, MYCN, BCL2L11, IRF1, IL1B, ZC3H12A, UCP2, TRIM13, FAS, RIPK1, KCNK2	2834	48	18082	2.39264	0.0295651
GOTERM_BP_DIRECT	GO:0007275~multicellular organism development	200	5.9988	0.000662874	DIXDC1, RNF114, DPYSL2, CREB3L1, AKT2, ZC3H12A, STMN1, KDR, CDK20, DIP2A, HOXA7, EPHB4, IFITM5, HOXA4, MEF2A, HES6, IFRD1, ISLR2, EREG, DKK3, SFRP2, RUFY3, SIK1, HOXB6, KCTD15, NGEF, COL13A1, DHH, PDGFB, TWF2, RACGAP1, PDGFD, HIVEP1, HIVEP2, BANP, JAG2, NGFR, NTNG2, SRPK3, NUS1, WNT10B, PHC2, XBP1, FZD2, GADD45B, FZD7, TNFSF12, SETDB2, GADD45G, VANGL1, VANGL2, ID2, SNAI2, RYR1, INVS, NRP1, ROBO4,…	2834	1029	18082	1.24011	0.0307355
GOTERM_BP_DIRECT	GO:0033138~positive regulation of peptidyl-serine phosphorylation	24	0.719856	0.000667352	PPP1R15A, TXN1, BCAR3, CSF3, ANGPT1, WNT3A, RIPK2, NTRK3, CAV1, OSM, LIF, ARRB1, STK4, TNF, AGT, IL6, TRIM6, SFRP2, AKT2, HCLS1, CAMK1, TEK, STOX1, CD44	2834	74	18082	2.06931	0.0307355
GOTERM_BP_DIRECT	GO:0071560~cellular response to transforming growth factor beta stimulus	21	0.629874	0.000689423	ACTR3, ACVRL1, CX3CR1, APAF1, CAV1, SERPINE1, WNT7A, RUNX1, SMAD7, CLEC3B, DAB2, STAR, COL4A2, HYAL2, PDGFD, PDE3A, XCL1, NOX4, SOX9, WNT2, DBN1	2834	61	18082	2.19652	0.0315315
GOTERM_BP_DIRECT	GO:0043032~positive regulation of macrophage activation	10	0.29994	0.000706522	IL33, IL1RL1, CD1D1, IFI204, TNIP2, IL4RA, LBP, LGALS9, THBS1, HAMP	2834	18	18082	3.54466	0.0318709
GOTERM_BP_DIRECT	GO:0051770~positive regulation of nitric-oxide synthase biosynthetic process	10	0.29994	0.000706522	CCL20, STAT1, NAMPT, KDR, CCL2, NOD2, JAK2, JAK3, TLR2, MAP2K6	2834	18	18082	3.54466	0.0318709
GOTERM_BP_DIRECT	GO:0031295~T cell costimulation	12	0.359928	0.00071735	SPN, EFNB2, CD274, CD5, CAV1, CD80, CD28, CCL19, LGALS8, CD3E, CARD11, CCL21A	2834	25	18082	3.06258	0.0319221
GOTERM_BP_DIRECT	GO:0034612~response to tumor necrosis factor	12	0.359928	0.00071735	GCH1, CCL5, YTHDC2, UBD, ADAM9, RIPK1, CD14, TNFRSF11A, JAK2, PTGS2, AFF3, CXCL16	2834	25	18082	3.06258	0.0319221
GOTERM_BP_DIRECT	GO:0045410~positive regulation of interleukin-6 biosynthetic process	7	0.209958	0.000804377	IFNG, IL1B, TRAF6, PTAFR, TLR6, TIRAP, EREG	2834	9	18082	4.96252	0.0355546
GOTERM_BP_DIRECT	GO:0002690~positive regulation of leukocyte chemotaxis	9	0.269946	0.000818842	CXCL10, CXCL9, CXCL11, CXCR2, XCL1, PPBP, CXCL13, CXCL5, PF4	2834	15	18082	3.82823	0.0357145
GOTERM_BP_DIRECT	GO:0032695~negative regulation of interleukin-12 production	9	0.269946	0.000818842	IRAK3, NLRC3, NOD2, MEFV, TIGIT, THBS1, JAK3, SLAMF1, TLR2	2834	15	18082	3.82823	0.0357145
GOTERM_BP_DIRECT	GO:0035457~cellular response to interferon-alpha	8	0.239952	0.000877602	STAR, IFI204, AXL, MYC, GATA3, IFIT1, IFIT3, IFIT2	2834	12	18082	4.25359	0.037777
GOTERM_BP_DIRECT	GO:0045086~positive regulation of interleukin-2 biosynthetic process	8	0.239952	0.000877602	STAT5A, IL1A, CD1D1, IL1B, GLMN, CD28, CD3E, CARD11	2834	12	18082	4.25359	0.037777
GOTERM_BP_DIRECT	GO:0038083~peptidyl-tyrosine autophosphorylation	16	0.479904	0.000883582	BLK, SRMS, TNK2, MATK, AATK, BMX, FGR, HCK, LCK, KDR, ABL2, JAK2, JAK3, ROS1, JAK1, MAPK3	2834	41	18082	2.4899	0.0377875
GOTERM_BP_DIRECT	GO:0007010~cytoskeleton organization	30	0.89982	0.00104818	BLK, CCL12, CNTNAP1, CCL11, PXN, THY1, TSPAN32, FGD1, ZNRF1, ABLIM2, CCL7, PSTPIP2, DPYSL2, ZMYM6, PALM, CCL3, CCL2, SOX9, MARK1, PACSIN1, SH3D19, DST, GPR35, STRADB, LARP4, FMNL3, HCK, FMNL2, GAN, RHOU	2834	104	18082	1.84049	0.0445376
GOTERM_BP_DIRECT	GO:0006366~transcription from RNA polymerase II promoter	37	1.10978	0.00108738	EHF, THRA, ELL, LDB1, LEF1, DDX21, ARRB1, HIF1A, NFIL3, DEAF1, MYC, DVL2, HIVEP2, JUNB, STAT5A, EGR1, ZFP831, EGR2, JUN, XBP1, BCL11A, ZFP516, STAT3, NFXL1, ETV1, FOS, NMI, KLF4, OVOL1, GTF2F2, ELL3, FOSL2, MED13L, ELF3, SP6, TAF7, TAF4B	2834	138	18082	1.71068	0.0459069
GOTERM_BP_DIRECT	GO:0016525~negative regulation of angiogenesis	23	0.689862	0.00111448	CX3CR1, NGFR, ROCK2, STAT1, HHIP, TIE1, LIF, THBS2, THBS1, PML, AGT, AMOT, CXCL10, COL4A2, ADAMTS1, NGP, CCL2, IL17F, TEK, CCR2, GTF2I, PF4, EPHA2	2834	72	18082	2.03818	0.0467514
GOTERM_BP_DIRECT	GO:0032753~positive regulation of interleukin-4 production	10	0.29994	0.00115662	SASH3, H2-T23, IL33, CEBPB, CD28, IL20RB, NLRP3, GATA3, CD3E, PRKCZ	2834	19	18082	3.3581	0.0476959
GOTERM_BP_DIRECT	GO:0001916~positive regulation of T cell mediated cytotoxicity	10	0.29994	0.00115662	P2RX7, H2-T23, CD1D1, PNP, H2-K1, H2-M3, TAP2, XCL1, B2M, H2-D1	2834	19	18082	3.3581	0.0476959
GOTERM_BP_DIRECT	GO:0002479~antigen processing and presentation of exogenous peptide antigen via MHC class I, TAP-dependent	13	0.389922	0.00115872	H2-T23, H2-Q7, H2-K1, PSMB10, PSMB8, TAPBP, PSMB9, PSMA5, PSMA6, PSMA3, B2M, H2-D1, H2-Q10	2834	30	18082	2.76483	0.0476959
GOTERM_BP_DIRECT	GO:0006865~amino acid transport	16	0.479904	0.00117767	SLC6A15, SLC43A1, SLC6A20A, SLC3A2, SLC7A11, SLC7A10, SLC7A1, SLC7A4, SLC7A5, SLC7A6, MYC, SLC38A7, SLC17A5, SLC38A9, SLC38A2, SLC38A4	2834	42	18082	2.43062	0.0481746
GOTERM_BP_DIRECT	GO:0010332~response to gamma radiation	14	0.419916	0.00119969	PRKDC, XRCC2, GATA3, SOD2, BRCA2, CXCL2, PML, CXCL10, PNP, CCL7, CHEK2, MYC, TRIM13, CCL2	2834	34	18082	2.62722	0.0485931
GOTERM_BP_DIRECT	GO:0048662~negative regulation of smooth muscle cell proliferation	15	0.44991	0.00120265	PTGIR, VIPR2, IL15, NPR1, CAV1, IGFBP3, CTNNBIP1, TNFAIP3, KLF4, ESR2, IFNG, HMOX1, APOD, TRIB1, PPARD	2834	38	18082	2.51857	0.0485931
