# Supplementary material for: The association between regional transcriptome profiles and lung volumes in response to mechanical ventilation and lung injury
Source: Respir Res. 2022 Feb 19;23:35. doi: 10.1186/s12931-022-01958-2 (PMC8857787; doi:10.1186/s12931-022-01958-2)
Supplement: Supplementary file 5 — Additional file 5: Supplementary data for bioinformatic analysis of three lung regions after LPS. [file 12931_2022_1958_MOESM5_ESM.xlsx]

## Sheet: LPS-R1
Term	Count	%	Genes	List Total	Pop Hits	Pop Total	Fold Enrichment	PValue	Benjamini
mmu04668:TNF signaling pathway	59	2.01434	CSF2, CSF1, TNFAIP3, CXCL1, CXCL3, TNF, CXCL2, CX3CL1, ICAM1, CASP7, CASP8, RPS6KA5, AKT2, CREB3L1, MAP3K8, JUNB, MAP2K3, MAP2K1, IL15, MMP3, FOS, TNFRSF1B, TNFRSF1A, MMP14, IL1B, BIRC2, ATF4, BIRC3, CREB5, CEBPB, CCL12, PIK3R2, NOD2, PTGS2, RELA, PIK3R5, SOCS3, CCL5, CCL2, RIPK1, GM5431, MAP2K6, VCAM1, MLKL, CCL20, LIF, IFI47, CFLAR, MAPK14, SELE, NFKB1, MAPK13, NFKBIA, CXCL10, IL6, BCL3, FAS, T…	1138	109	7691	3.65819	3.22e-21	8.96e-19
mmu04060:Cytokine-cytokine receptor interaction	95	3.24343	CXCL9, CD40, CSF3, CSF2, CSF3R, CSF1, CXCL1, IL1RAP, CXCL13, TNF, CXCL2, CXCL15, CXCL5, CX3CL1, CXCL16, IL18RAP, TNFSF10, IL12B, CCR8, CCR5, IL13RA1, IFNAR2, IL15RA, TNFRSF12A, IL15, IL1R1, IL1R2, TNFRSF19, LIFR, TNFRSF1B, OSMR, IL17RA, TNFRSF1A, EDAR, CSF2RB2, IL1A, IFNG, IL1B, XCL1, IL6ST, CX3CR1, CCL12, CCL11, IL4RA, IL20RB, CXCR4, CSF2RB, TNFRSF11B, CXCR6, TNFRSF11A, IL2RG, ACVR1B, CCL9, CCL8…	1138	242	7691	2.65307	6.74e-21	9.36e-19
mmu04062:Chemokine signaling pathway	69	2.35575	CXCL9, NCF1, CXCL1, ARRB1, CXCL3, CXCL13, CXCL2, CXCL15, CXCL5, CX3CL1, CXCL16, AKT2, CCR8, JAK2, CCR5, JAK3, MAP2K1, VAV2, FGR, HCK, ADCY9, XCL1, PLCB2, CX3CR1, CCL12, CCL11, ROCK2, PXN, GNAI3, CXCR4, PIK3R2, CXCR6, RASGRP2, ADCY7, RELA, ADCY6, PIK3R5, RAP1B, CCL9, CCL8, CCL7, CCL6, GNG4, CCL5, CXCR3, GNG7, CCL4, CXCR2, CCL3, CCL2, CCL19, CCL17, CCR1, CCL22, CCL20, STAT1, STAT2, STAT3, PPBP, GNG…	1138	196	7691	2.37921	1.56e-12	1.19e-10
mmu05164:Influenza A	63	2.1509	ADAR, TNF, ICAM1, IFIH1, CASP9, TBK1, AKT2, TNFSF10, H2-OB, CASP1, IL12B, TRIM25, H2-OA, JAK2, IKBKE, JAK1, MAP2K3, IFNAR2, MAP2K1, RSAD2, DDX58, PRKCB, TNFRSF1A, IL1A, IFNG, OAS2, IL1B, OAS3, IRF7, NUP98, TLR3, IRF9, CCL12, RNASEL, OAS1A, PIK3R2, OAS1B, RELA, OAS1G, PIK3R5, SOCS3, CCL5, CCL2, NLRP3, MAP2K6, IL33, STAT1, MX2, STAT2, EIF2AK2, TNFRSF10B, MAPK14, EIF2S1, PML, NFKB1, MAPK13, NFKBIA, …	1138	171	7691	2.48992	1.72e-12	1.19e-10
mmu04620:Toll-like receptor signaling pathway	45	1.53636	CD86, CXCL9, CD40, CD80, LY96, PIK3R2, TNF, RELA, PIK3R5, CASP8, TBK1, AKT2, CCL5, CCL4, SPP1, CCL3, IL12B, MAP3K8, RIPK1, LBP, CD14, IKBKE, MAP2K6, MAP2K3, IFNAR2, MAP2K1, STAT1, FOS, MAPK14, TIRAP, NFKB1, MAPK13, NFKBIA, CXCL10, IL6, CXCL11, IL1B, IRF7, IRF5, TLR6, TAB1, TLR5, TLR3, MYD88, TLR2	1138	101	7691	3.01115	2.34e-12	1.3e-10
mmu05168:Herpes simplex infection	70	2.38989	H2-T24, H2-T23, H2-T22, H2-BL, H2-K1, IFIT1, TNF, IFIH1, TBK1, CASP8, H2-OB, IL12B, H2-OA, JAK2, IKBKE, JAK1, IFNAR2, DAXX, H2-T10, IL15, DDX58, H2-T9, TAP2, TAP1, FOS, TNFRSF1A, IFNG, OAS2, IL1B, OAS3, IRF7, SRSF3, TLR3, IRF9, H2-D1, TLR2, CCL12, SP100, RNASEL, H2-Q6, H2-M3, H2-Q7, OAS1A, OAS1B, H2-Q2, H2-Q1, RELA, OAS1G, C3, SOCS3, CCL5, CCL2, STAT1, STAT2, EIF2AK2, PILRA, EIF2S1, PML, NFKB1, N…	1138	208	7691	2.27444	1.17e-11	5.41e-10
mmu04380:Osteoclast differentiation	50	1.70707	SIRPB1B, SIRPB1A, CSF1, NCF1, ITGB3, NCF4, TNF, AKT2, GM9733, JUNB, JAK1, IFNAR2, MAP2K1, IL1R1, CYBB, FOS, TNFRSF1A, FCGR1, IL1A, FCGR3, IFNG, LCK, FCGR4, IL1B, LCP2, SQSTM1, IRF9, PIRA1, LILRA6, PIK3R2, TNFRSF11B, TNFRSF11A, RELA, PIK3R5, RELB, SOCS3, SOCS1, MAP2K6, STAT1, STAT2, NFATC2, MAPK14, NFKB1, MAPK13, FOSL2, NFKB2, FOSL1, NFKBIA, TAB1, FCGR2B	1138	126	7691	2.68188	2.11e-11	8.37e-10
mmu05166:HTLV-I infection	82	2.79959	H2-T24, NRP1, H2-T23, CDKN1A, CD40, H2-T22, CRTC2, WNT2B, CSF2, H2-BL, H2-K1, CD3G, CD3E, TNF, ETS1, CD3D, ICAM1, ZFP36, CCND2, PTTG1, AKT2, CHEK2, MYC, H2-OB, TSPO, H2-OA, JAK3, JAK1, APC2, IL15RA, H2-T10, IL15, IL1R1, IL1R2, H2-T9, FOS, WNT9A, TNFRSF1A, ADCY9, LCK, ATF3, H2-D1, ATF4, H2-Q6, H2-M3, H2-Q7, PDGFB, CREM, PIK3R2, H2-Q2, IL2RG, H2-Q1, ADCY7, RELA, ADCY6, PIK3R5, RELB, POLD1, WNT2, ST…	1138	276	7691	2.00791	2.1e-10	7.31e-09
mmu05162:Measles	50	1.70707	TNFAIP3, CD3G, ADAR, CD3E, CD3D, IFIH1, CCND2, TBK1, AKT2, TNFSF10, IL12B, JAK2, IKBKE, JAK3, JAK1, IFNAR2, DDX58, IL1A, IFNG, OAS2, IL1B, OAS3, IRF7, IRF9, TLR2, OAS1A, PIK3R2, OAS1B, IL2RG, RELA, OAS1G, PIK3R5, SLAMF1, STAT5A, STAT1, MX2, STAT2, STAT3, EIF2AK2, TNFRSF10B, EIF2S1, NFKB1, NFKBIA, IL6, IL2RA, CD28, FAS, FCGR2B, MYD88, NFKBIB	1138	136	7691	2.48469	4.95e-10	1.53e-08
mmu04640:Hematopoietic cell lineage	37	1.26323	CSF3, ITGAM, CSF2, CSF3R, CSF1, ITGB3, ITGA2B, IL4RA, CD3G, CD3E, CD3D, TNF, CD1D1, CD19, CD37, CD14, CD33, CR2, IL1R1, IL1R2, CD8B1, GP5, EPOR, FCGR1, GP9, IL1A, IL6, CD4, CD5, CD8A, IL1B, IL2RA, FLT3L, ITGA5, MS4A1, CD22, CD44	1138	85	7691	2.94187	6.2e-10	1.72e-08
mmu05145:Toxoplasmosis	42	1.43394	LAMA5, CD40, GNAI3, LY96, LAMC2, TNF, RELA, CASP9, CASP8, SOCS1, AKT2, H2-OB, IL12B, H2-OA, JAK2, CCR5, JAK1, MAP2K6, MAP2K3, NOS2, IL10RB, STAT1, TGFB3, IL10RA, STAT3, IRGM1, MAPK14, NFKB1, MAPK13, TNFRSF1A, GNAO1, NFKBIA, IFNG, IGTP, CYCS, TLR11, TAB1, MYD88, BIRC2, BIRC3, TLR2, NFKBIB	1138	105	7691	2.70334	8.06e-10	2.01e-08
mmu05140:Leishmaniasis	31	1.05838	ITGAM, NCF1, NCF4, PTGS2, TNF, RELA, C3, H2-OB, IL12B, H2-OA, JAK2, JAK1, MARCKSL1, NOS2, STAT1, TGFB3, FOS, MAPK14, NFKB1, MAPK13, FCGR1, NFKBIA, IL1A, FCGR3, IFNG, FCGR4, IL1B, TAB1, MYD88, TLR2, NFKBIB	1138	64	7691	3.27357	8.67e-10	2.01e-08
mmu04064:NF-kappa B signaling pathway	39	1.33151	CD40, TNFAIP3, LY96, BCL10, TNFRSF11A, PTGS2, TNF, MALT1, RELA, ICAM1, RELB, CCL4, TRIM25, RIPK1, BCL2A1D, LBP, CCL19, PLCG1, CD14, BCL2A1A, BCL2A1B, VCAM1, IL1R1, DDX58, CFLAR, TIRAP, NFKB1, TNFRSF1A, NFKB2, NFKBIA, CXCL12, LCK, IL1B, TAB1, MYD88, BIRC2, LAT, CARD11, BIRC3	1138	97	7691	2.71727	3.02e-09	6.46e-08
mmu05169:Epstein-Barr virus infection	48	1.63878	H2-T24, H2-T23, CDKN1A, CD40, H2-T22, H2-BL, H2-Q6, H2-M3, H2-Q7, H2-K1, TNFAIP3, PIK3R2, H2-Q2, H2-Q1, RELA, PIK3R5, ICAM1, RELB, SPN, TBK1, AKT2, MYC, CD19, RIPK1, JAK3, JAK1, MAP2K6, MAP2K3, ENTPD1, CR2, H2-T10, ENTPD3, DDX58, H2-T9, STAT3, EIF2AK2, MAPK14, NFKB1, MAPK13, NFKB2, NFKBIA, TAB1, VIM, NFKBIE, CD44, H2-Q10, H2-D1, NFKBIB	1138	136	7691	2.3853	5.39e-09	1.04e-07
mmu05142:Chagas disease (American trypanosomiasis)	40	1.36565	CCL12, SERPINE1, GNAI3, PIK3R2, CD3G, CD3E, CD3D, TNF, RELA, PIK3R5, C3, GNA14, CASP8, AKT2, GNA11, CCL5, CCL3, BDKRB2, CCL2, IL12B, ACE, NOS2, TGFB3, FOS, CFLAR, MAPK14, NFKB1, MAPK13, TNFRSF1A, GNAO1, NFKBIA, IL6, IFNG, IL1B, PPP2R2D, FAS, TLR6, PLCB2, MYD88, TLR2	1138	103	7691	2.6246	5.89e-09	1.04e-07
mmu05152:Tuberculosis	57	1.94606	ITGAM, TCIRG1, TNF, CASP9, MRC2, CASP8, AKT2, H2-OB, IL12B, H2-OA, LBP, JAK2, CAMP, JAK1, FCER1G, APAF1, KSR1, RIPK2, SPHK1, TIRAP, TNFRSF1A, FCGR1, IL1A, FCGR3, IFNG, FCGR4, IL1B, RFX5, TLR6, CLEC4E, TLR2, CEBPB, CAMK2A, BCL10, NOD2, MALT1, RELA, C3, IRAK2, ATP6V0A4, CD14, BID, CAMK2G, PLK3, NOS2, IL10RB, TGFB3, STAT1, IL10RA, CARD9, MAPK14, NFKB1, MAPK13, IL6, CYCS, FCGR2B, MYD88	1138	176	7691	2.18878	6e-09	1.04e-07
mmu05202:Transcriptional misregulation in cancer	54	1.84363	CD86, CDKN1A, CD40, ITGAM, CSF2, LDB1, JMJD1C, PLAT, AFF1, LYL1, HHEX, CCND2, MYC, NFKBIZ, ITGB7, BCL2A1D, BCL2A1A, BCL2A1B, IGFBP3, IL1R2, MMP3, ETV1, PAX5, ETV5, ETV6, FCGR1, MYCN, ERG, NUPR1, CEBPB, SLC45A3, HPGD, MLLT3, RELA, RXRA, TSPAN7, CD14, RUNX1T1, NGFR, SMAD1, CDKN2C, JUP, H3F3B, FUS, GZMB, PML, NFKB1, IL6, MEIS1, NR4A3, BCL6, WT1, REL, TCF3	1138	165	7691	2.21182	1.07e-08	1.75e-07
mmu05332:Graft-versus-host disease	26	0.887675	H2-T24, CD86, H2-T23, H2-T22, H2-BL, H2-Q6, CD80, H2-M3, H2-Q7, H2-K1, H2-Q2, H2-Q1, TNF, H2-OB, H2-OA, H2-T10, H2-T9, GZMB, IL1A, IL6, IFNG, IL1B, CD28, FAS, H2-Q10, H2-D1	1138	52	7691	3.37917	1.17e-08	1.8e-07
mmu05200:Pathways in cancer	100	3.41413	CSF3R, HHIP, ITGA2B, FGF2, FGF7, RASSF1, EDNRB, AKT2, MYC, MAP2K1, PRKCB, TPM3, DAPK2, PGF, ADCY9, SMO, COL4A1, TCF7, LPAR1, PDGFB, PIK3R2, STK4, RASGRP2, HIF1A, RASGRP3, PIK3R5, PLCG1, RALGDS, WNT2, FGF23, STAT5A, SMAD4, FZD2, JUP, TGFB3, WNT3A, PTCH1, FZD7, PTCH2, GNG12, GNG11, NFKB1, NFKB2, NFKBIA, IL6, BMP2, CXCL12, FGF18, GNB4, CYCS, FGFR3, FGF10, CDKN1A, WNT2B, LAMC2, BRCA2, GLI2, CASP9, SH…	1138	395	7691	1.71097	2.58e-08	3.77e-07
mmu04514:Cell adhesion molecules (CAMs)	51	1.74121	H2-T24, CD86, H2-T23, CD40, H2-T22, CNTNAP1, ITGAM, H2-BL, CD80, H2-K1, LRRC4, CLDN2, F11R, PVR, ICAM1, SPN, H2-OB, CTLA4, ITGB7, H2-OA, H2-T10, H2-T9, CD8B1, ICOSL, PDCD1LG2, VCAN, CLDN15, CD8A, CLDN8, CLDN7, H2-D1, CD274, NLGN2, SDC4, SDC2, H2-Q6, H2-M3, H2-Q7, H2-Q2, H2-Q1, NTNG2, VCAM1, SELE, SELP, CD4, CD6, SELL, CD28, PDCD1, H2-Q10, CD22	1138	162	7691	2.12763	1.17e-07	1.63e-06
mmu04010:MAPK signaling pathway	69	2.35575	PTPRR, ARRB1, DUSP16, TNF, FGF2, RPS6KA3, FGF7, RPS6KA6, RPS6KA5, AKT2, MYC, STMN1, MAP3K8, MAP3K6, MAP3K4, MAP2K3, MAP4K1, DUSP5, MAP4K2, MAP2K1, DUSP2, DAXX, DUSP3, IL1R1, DUSP1, PRKCB, FOS, MAPK8IP1, TNFRSF1A, IL1A, MAPKAPK3, IL1B, MAPKAPK2, MAPT, ATF4, PDGFB, RASGRP2, STK4, EGFR, RELA, RASGRP3, RELB, RAP1B, CACNA1I, NTF3, MKNK2, FLNB, CACNA1S, CD14, FGF23, MAP2K6, MAP4K4, GADD45B, GADD45A, TG…	1138	251	7691	1.85787	2.01e-07	2.65e-06
mmu05323:Rheumatoid arthritis	32	1.09252	CD86, CCL12, CSF2, CSF1, CD80, TNFRSF11A, TCIRG1, TNF, CXCL5, ICAM1, CCL5, CCL3, H2-OB, CCL2, CTLA4, ATP6V0A4, H2-OA, ATP6V0E2, ANGPT1, CCL20, IL15, TGFB3, MMP3, FOS, IL1A, IL6, CXCL12, IFNG, IL1B, CD28, TEK, TLR2	1138	82	7691	2.6374	2.24e-07	2.83e-06
mmu05330:Allograft rejection	25	0.853534	H2-T24, CD86, H2-T23, CD40, H2-T22, H2-BL, H2-Q6, CD80, H2-M3, H2-Q7, H2-K1, H2-Q2, H2-Q1, TNF, H2-OB, IL12B, H2-OA, H2-T10, H2-T9, GZMB, IFNG, CD28, FAS, H2-Q10, H2-D1	1138	56	7691	3.01712	3.49e-07	4.22e-06
mmu04621:NOD-like receptor signaling pathway	25	0.853534	CCL12, TNFAIP3, CXCL1, NOD2, MEFV, CXCL2, TNF, RELA, CASP8, CCL5, CASP1, CCL2, NLRP3, RIPK2, CARD9, MAPK14, NFKB1, MAPK13, NFKBIA, IL6, IL1B, TAB1, BIRC2, BIRC3, NFKBIB	1138	57	7691	2.96419	5.2e-07	6.02e-06
mmu04940:Type I diabetes mellitus	26	0.887675	H2-T24, CD86, H2-T23, H2-T22, H2-BL, H2-Q6, CD80, H2-M3, H2-Q7, H2-K1, H2-Q2, H2-Q1, TNF, H2-OB, IL12B, H2-OA, H2-T10, H2-T9, GZMB, IL1A, IFNG, IL1B, CD28, FAS, H2-Q10, H2-D1	1138	62	7691	2.83415	8.09e-07	8.99e-06
mmu04630:Jak-STAT signaling pathway	45	1.53636	CSF3, CSF2, CSF3R, IL4RA, IL20RB, PIK3R2, CSF2RB, IL2RG, PIK3R5, SOCS3, CCND2, SOCS1, AKT2, MYC, PIM1, IL12B, JAK2, JAK3, JAK1, SOCS5, IL13RA1, IFNAR2, STAT5A, IL15RA, PIAS3, CISH, TSLP, IL10RB, IL15, STAT1, IL10RA, STAT2, STAT3, OSM, LIF, LIFR, OSMR, EPOR, CSF2RB2, IL6, IFNG, IL2RA, IL6ST, IRF9, CRLF2	1138	145	7691	2.09742	1.13e-06	1.21e-05
mmu04660:T cell receptor signaling pathway	35	1.19495	CSF2, PIK3R2, CD3G, BCL10, CD3E, CD3D, TNF, MALT1, RELA, PIK3R5, AKT2, GRAP2, CTLA4, MAP3K8, PLCG1, MAP2K1, NFATC2, CD8B1, FOS, MAPK14, NFKB1, MAPK13, VAV2, NFKBIA, CD4, IFNG, CD8A, LCK, CD28, LCP2, PDCD1, NFKBIE, LAT, CARD11, NFKBIB	1138	101	7691	2.342	1.41e-06	1.45e-05
mmu04145:Phagosome	50	1.70707	H2-T24, H2-T23, H2-T22, ITGAM, H2-BL, ITGB5, NCF1, ITGB3, NCF4, H2-K1, TCIRG1, MRC2, TUBA1C, TUBB6, SEC61G, TUBB1, H2-OB, OLR1, H2-OA, MBL1, H2-T10, H2-T9, SFTPD, TAP2, TAP1, FCGR1, FCGR3, FCGR4, TLR6, ITGA5, H2-D1, TLR2, STX12, H2-Q6, H2-M3, H2-Q7, H2-Q2, THBS2, H2-Q1, THBS1, C3, ATP6V0A4, CD14, ATP6V0E2, MSR1, C1RA, MARCO, FCGR2B, H2-Q10, TUBA8	1138	171	7691	1.97613	1.83e-06	1.82e-05
mmu05416:Viral myocarditis	29	0.990099	H2-T24, CD86, H2-T23, CD40, H2-T22, H2-BL, H2-Q6, CD80, H2-M3, H2-Q7, H2-K1, H2-Q2, H2-Q1, ICAM1, CASP9, CASP8, H2-OB, DMD, H2-OA, BID, H2-T10, CXADR, H2-T9, CAV1, CD28, CYCS, H2-Q10, H2-D1, MYH7	1138	79	7691	2.48091	3.82e-06	3.67e-05
mmu05160:Hepatitis C	41	1.3998	RNASEL, CDKN1A, OAS1A, PIK3R2, OAS1B, CLDN2, IFIT1, TNF, EGFR, RELA, PIK3R5, OAS1G, SOCS3, RXRA, TBK1, AKT2, RIPK1, IKBKE, JAK1, IFNAR2, STAT1, DDX58, STAT2, STAT3, EIF2AK2, MAPK14, EIF2S1, NFKB1, MAPK13, TNFRSF1A, NFKBIA, CLDN15, OAS2, OAS3, CLDN8, IRF1, PPP2R2D, CLDN7, IRF7, TLR3, IRF9	1138	136	7691	2.03744	8.08e-06	7.48e-05
mmu05134:Legionellosis	23	0.785251	ITGAM, APAF1, CXCL1, CXCL3, TNF, CXCL2, NFKB1, RELA, NFKB2, C3, CASP9, NFKBIA, IL6, CASP7, CASP8, IL1B, CASP1, IL12B, CYCS, CD14, TLR5, MYD88, TLR2	1138	57	7691	2.72705	8.62e-06	7.58e-05
mmu04612:Antigen processing and presentation	29	0.990099	H2-T24, H2-T23, H2-T22, H2-BL, H2-Q6, H2-M3, H2-Q7, H2-K1, H2-Q2, H2-Q1, TNF, H2-OB, H2-OA, B2M, CTSB, H2-T10, H2-T9, TAP2, TAP1, CD8B1, TAPBP, CD4, IFNG, CD8A, RFX5, PSME1, PSME2, H2-Q10, H2-D1	1138	82	7691	2.39015	8.72e-06	7.58e-05
mmu04210:Apoptosis	23	0.785251	APAF1, TNFRSF10B, PIK3R2, CSF2RB, CFLAR, TNF, NFKB1, RELA, PIK3R5, TNFRSF1A, CASP9, NFKBIA, CSF2RB2, CASP7, CASP8, AKT2, TNFSF10, CYCS, FAS, RIPK1, BID, BIRC2, BIRC3	1138	60	7691	2.5907	2.24e-05	0.000189
mmu04151:PI3K-Akt signaling pathway	81	2.76545	CHRM2, CDKN1A, CSF3, CRTC2, CSF3R, ITGB5, CSF1, IRS1, ITGB3, ITGA2B, TNC, LAMC2, FGF2, CASP9, FGF7, CCND2, AKT2, CREB3L1, MYC, KDR, ITGB7, JAK2, JAK3, JAK1, IFNAR2, MAP2K1, OSMR, PGF, RBL2, COL4A1, COL6A4, ITGA7, COL6A3, ITGA5, SGK1, ATF4, TLR2, CREB5, LAMA5, PHLPP1, TNXB, PKN3, COL11A2, LPAR1, PDGFB, IL4RA, PIK3R2, IL2RG, THBS2, THBS1, EGFR, RELA, PIK3R5, RXRA, BCL2L11, GNG4, CD19, PDGFD, GNG7, …	1138	351	7691	1.55962	2.86e-05	0.00023
mmu04550:Signaling pathways regulating pluripotency of stem cells	40	1.36565	WNT2B, PIK3R2, ACVR1B, FGF2, PIK3R5, SOX2, AKT2, MYC, JAK2, SKIL, JAK3, WNT2, JAK1, APC2, SMAD1, MAP2K1, SMAD4, FZD2, WNT3A, PCGF5, WNT7B, FZD7, STAT3, LIF, WNT7A, SMAD9, INHBB, LIFR, WNT9A, AXIN2, KLF4, MAPK14, MAPK13, MEIS1, BMP2, ID4, TCF3, IL6ST, FGFR4, FGFR3	1138	138	7691	1.95894	2.89e-05	0.00023
mmu05133:Pertussis	26	0.887675	ITGAM, GNAI3, LY96, TNF, CXCL5, RELA, C3, CASP7, CASP1, NLRP3, IL12B, CD14, C1RA, NOS2, FOS, MAPK14, TIRAP, NFKB1, MAPK13, IL1A, IL6, IRF1, IL1B, IRF8, ITGA5, MYD88	1138	74	7691	2.37455	3.22e-05	0.000249
mmu05320:Autoimmune thyroid disease	25	0.853534	H2-T24, CD86, H2-T23, CD40, H2-T22, H2-BL, H2-Q6, CD80, H2-M3, H2-Q7, H2-K1, H2-Q2, H2-Q1, H2-OB, CTLA4, H2-OA, TSHB, H2-T10, H2-T9, GZMB, TG, CD28, FAS, H2-Q10, H2-D1	1138	71	7691	2.3797	4.57e-05	0.000343
mmu05161:Hepatitis B	41	1.3998	CDKN1A, DDX3X, PIK3R2, TNF, RELA, PIK3R5, CASP9, IFIH1, CASP8, TBK1, AKT2, MYC, CREB3L1, IKBKE, JAK1, STAT5A, EGR2, MAP2K1, SMAD4, APAF1, STAT1, TGFB3, DDX58, PRKCB, STAT2, STAT3, NFATC2, FOS, TIRAP, NFKB1, NFATC4, NFKBIA, IL6, IRF7, CYCS, FAS, TLR3, MYD88, ATF4, TLR2, CREB5	1138	146	7691	1.89789	5e-05	0.000365
mmu05205:Proteoglycans in cancer	52	1.77535	CDKN1A, WNT2B, ITGB5, ITGB3, HSPB2, TNF, FGF2, AKT2, MYC, KDR, IL12B, MAP2K1, PRKCB, PLAUR, ANK2, WNT9A, SMO, HCLS1, ITGA5, CD44, TLR2, HBEGF, CD63, SDC4, ROCK2, SDC2, CAMK2A, PXN, TWIST2, PIK3R2, HIF1A, THBS1, EGFR, PIK3R5, FLNB, PLCG1, WNT2, CAMK2G, FZD2, CAV3, WNT3A, CAV2, PTCH1, WNT7B, FZD7, CAV1, STAT3, WNT7A, MAPK14, MAPK13, TFAP4, FAS	1138	203	7691	1.7312	6.28e-05	0.000447
mmu05132:Salmonella infection	26	0.887675	CSF2, ROCK2, PKN3, CXCL1, CXCL3, CXCL2, RELA, CCL4, CASP1, CCL3, FLNB, LBP, CD14, NOS2, RHOG, FOS, MAPK14, NFKB1, MAPK13, IL1A, IL6, IFNG, IL1B, PKN1, TLR5, MYD88	1138	78	7691	2.25278	8.66e-05	0.000597
mmu05144:Malaria	19	0.648686	CCL12, CD40, CSF3, VCAM1, GYPC, TGFB3, SDC2, THBS2, THBS1, TNF, SELE, ICAM1, SELP, IL6, IFNG, IL1B, CCL2, MYD88, TLR2	1138	48	7691	2.67518	8.8e-05	0.000597
mmu04662:B cell receptor signaling pathway	24	0.819392	CR2, MAP2K1, NFATC2, PIK3R2, FOS, BCL10, MALT1, NFKB1, RELA, PIK3R5, RASGRP3, VAV2, CD79B, NFKBIA, CD79A, AKT2, INPP5D, CD19, PIK3AP1, FCGR2B, NFKBIE, CD22, CARD11, NFKBIB	1138	70	7691	2.31715	0.000108	0.000712
mmu04015:Rap1 signaling pathway	53	1.80949	ITGAM, CSF1, ITGB3, ITGA2B, FGF2, FGF7, AKT2, KDR, MAP2K3, MAP2K1, PRKCB, PGF, ADCY9, ADORA2A, ADORA2B, LCP2, RAPGEF5, PLCB2, RAPGEF4, RALB, RGS14, LPAR1, PDGFB, FPR1, GNAI3, PIK3R2, RASGRP2, THBS1, ADCY7, EGFR, ADCY6, RASGRP3, PIK3R5, RAP1B, CNR1, PDGFD, P2RY1, PLCG1, FGF23, RALGDS, MAP2K6, NGFR, ANGPT1, MAPK14, MAPK13, GNAO1, FGF18, TEK, FGFR4, FGFR3, LAT, SIPA1, FGF10	1138	214	7691	1.6738	0.000135	0.000873
mmu05150:Staphylococcus aureus infection	19	0.648686	C1RA, ITGAM, PTAFR, C5AR1, FGG, FPR1, FPR2, ICAM1, C3, FCGR1, SELP, FCGR3, FCGR4, C3AR1, H2-OB, H2-OA, FCGR2B, MBL1, CFB	1138	50	7691	2.56817	0.000162	0.00102448
mmu04622:RIG-I-like receptor signaling pathway	23	0.785251	DDX3X, DDX58, ISG15, MAPK14, TNF, TANK, NFKB1, RELA, MAPK13, IFIH1, NFKBIA, CXCL10, TBK1, RNF125, CASP8, DHX58, IRF7, IL12B, TRIM25, RIPK1, AZI2, IKBKE, NFKBIB	1138	68	7691	2.28591	0.000195	0.00120282
mmu04978:Mineral absorption	16	0.546262	ATP1A4, SLC40A1, ATP1A3, CYBRD1, ATP1A2, MT2, ATP1B3, SLC30A1, MT1, SLC5A1, ATP1B2, FTH1, HMOX1, STEAP1, STEAP2, TRPM6	1138	39	7691	2.77266	0.000244	0.00147579
mmu04923:Regulation of lipolysis in adipocytes	20	0.682827	IRS1, NPR1, NPY1R, GNAI3, ADRB1, IRS2, PIK3R2, PTGS2, ADCY7, ADCY6, PIK3R5, PTGS1, ADCY9, ADRB3, AKT2, PRKG2, PLIN1, MGLL, TSHB, PNPLA2	1138	57	7691	2.37135	0.000341	0.00201603
mmu05217:Basal cell carcinoma	19	0.648686	APC2, WNT2B, FZD2, WNT3A, FZD7, PTCH1, HHIP, WNT7B, TCF7, PTCH2, LEF1, WNT7A, AXIN2, WNT9A, GLI2, SHH, BMP2, SMO, WNT2	1138	54	7691	2.37794	0.000485	0.00280908
mmu05321:Inflammatory bowel disease (IBD)	20	0.682827	STAT1, TGFB3, STAT3, IL4RA, NOD2, IL2RG, TNF, NFKB1, RELA, IL1A, IL6, IL18RAP, IFNG, IL1B, H2-OB, IL12B, H2-OA, TLR5, IL18R1, TLR2	1138	59	7691	2.29097	0.000558	0.00316501
mmu04623:Cytosolic DNA-sensing pathway	21	0.716968	ZBP1, IL33, DDX58, TREX1, ADAR, IFI202B, NFKB1, RELA, NFKBIA, CXCL10, IL6, TBK1, IL1B, CCL5, POLR3D, CCL4, CASP1, IRF7, RIPK1, IKBKE, NFKBIB	1138	64	7691	2.21758	0.000624	0.00346815
mmu05340:Primary immunodeficiency	14	0.477979	CD40, TAP2, TAP1, CD8B1, CD3E, IL2RG, CD3D, CD79A, CD4, CD8A, LCK, CD19, RFX5, ADA	1138	34	7691	2.78285	0.000673	0.00366821
mmu05203:Viral carcinogenesis	52	1.77535	H2-T24, H2-T23, CDKN1A, H2-T22, DDX3X, H2-BL, HDAC10, HDAC11, H2-K1, CCND2, CASP8, CREB3L1, CCR8, CCR5, JAK3, JAK1, H2-T10, ACTN1, H2-T9, RBL2, RBL1, MAPKAPK2, IRF7, IL6ST, IRF9, H2-D1, ATF4, CREB5, HDAC4, SP100, H2-Q6, H2-M3, H2-Q7, PXN, PIK3R2, H2-Q2, H2-Q1, RELA, HDAC7, PIK3R5, C3, PMAIP1, STAT5A, EGR2, STAT3, EIF2AK2, GTF2H2, NFKB1, NFKB2, NFKBIA, REL, H2-Q10	1138	231	7691	1.52136	0.00167664	0.00896357
mmu04310:Wnt signaling pathway	35	1.19495	WNT2B, ROCK2, LEF1, CAMK2A, TCF7, LRP5, PRICKLE1, CXXC4, NKD2, CCND2, FRAT2, SOX17, MYC, WNT2, CAMK2G, APC2, SMAD4, FZD2, WNT3A, FBXW11, PRKCB, WNT7B, FZD7, CTNNBIP1, WNT7A, NFATC2, WNT9A, AXIN2, NFATC4, FOSL1, VANGL1, VANGL2, SFRP2, PLCB2, PPARD	1138	141	7691	1.6776	0.00213647	0.0112064
mmu04911:Insulin secretion	24	0.819392	GLP1R, RAB3A, PRKCB, CAMK2A, ATP1A4, ATP1A3, ATP1A2, ATP1B3, ATP1B2, ADCY7, ADCY6, CCKAR, ADCY9, GNA11, CREB3L1, KCNN1, CACNA1S, KCNN4, CAMK2G, PLCB2, STX1A, ATF4, CREB5, RAPGEF4	1138	86	7691	1.88605	0.00268513	0.0138235
mmu05146:Amoebiasis	30	1.02424	LAMA5, ITGAM, CSF2, COL11A2, LAMC2, PIK3R2, TNF, RELA, PIK3R5, GNA14, GNA11, IL12B, SERPINB9B, CD14, ARG2, SERPINB2, NOS2, TGFB3, IL1R1, PRKCB, ACTN1, IL1R2, NFKB1, IL6, IFNG, COL4A1, COL5A3, IL1B, PLCB2, TLR2	1138	117	7691	1.73291	0.0028497	0.0144039
mmu04066:HIF-1 signaling pathway	27	0.921816	CDKN1A, PFKFB3, CAMK2A, SERPINE1, PIK3R2, ENO2, HIF1A, EGFR, HK2, RELA, PIK3R5, AKT2, MKNK2, HMOX1, TIMP1, PLCG1, CAMK2G, EGLN3, MAP2K1, NOS2, ANGPT1, PRKCB, STAT3, NFKB1, IL6, IFNG, TEK	1138	102	7691	1.78897	0.00305059	0.015144
mmu05143:African trypanosomiasis	13	0.443837	VCAM1, PRKCB, TNF, SELE, ICAM1, IL6, IFNG, IL1B, IL12B, FAS, PLCB2, MYD88, IDO1	1138	35	7691	2.51024	0.00317854	0.0155024
mmu04725:Cholinergic synapse	29	0.990099	CHRM2, ACHE, CAMK2A, GNAI3, PIK3R2, ADCY7, ADCY6, PIK3R5, GNG4, AKT2, GNA11, GNG7, CREB3L1, CACNA1S, JAK2, CAMK2G, KCNJ2, MAP2K1, PRKCB, FOS, GNG12, GNG11, GNAO1, ADCY9, GNB4, KCNQ4, PLCB2, ATF4, CREB5	1138	113	7691	1.73444	0.00335364	0.0160743
mmu04917:Prolactin signaling pathway	21	0.716968	STAT5A, MAP2K1, CISH, STAT1, STAT3, PIK3R2, FOS, TNFRSF11A, MAPK14, NFKB1, RELA, PIK3R5, MAPK13, SOCS3, CCND2, SOCS1, AKT2, IRF1, ELF5, JAK2, SOCS5	1138	73	7691	1.94418	0.00366709	0.0168794
mmu04512:ECM-receptor interaction	24	0.819392	LAMA5, TNXB, ITGB5, SDC4, ITGB3, ITGA2B, COL11A2, TNC, LAMC2, THBS2, THBS1, GP5, GP9, COL4A1, COL5A3, COL6A4, SPP1, COL6A3, ITGA7, ITGB7, CD47, ITGA5, AGRN, CD44	1138	88	7691	1.84319	0.00368548	0.0168794
mmu04960:Aldosterone-regulated sodium reabsorption	14	0.477979	IRS1, PRKCB, ATP1A4, NEDD4L, ATP1A3, ATP1A2, PIK3R2, ATP1B3, ATP1B2, PIK3R5, SLC9A3R2, HSD11B2, SFN, SGK1	1138	40	7691	2.36542	0.00370375	0.0168794
mmu04918:Thyroid hormone synthesis	20	0.682827	GPX2, HSPA5, PRKCB, GSR, ATP1A4, GPX7, ATP1A3, ATP1A2, ATP1B3, ATP1B2, ADCY7, ADCY6, TG, ADCY9, CREB3L1, SLC26A4, PLCB2, TSHB, ATF4, CREB5	1138	70	7691	1.93096	0.00510113	0.0228728
mmu00532:Glycosaminoglycan biosynthesis - chondroitin sulfate / dermatan sulfate	9	0.307272	CHST7, CHST11, CHST12, DSE, CHST15, XYLT2, CHSY3, CHST14, CHST3	1138	20	7691	3.04126	0.0053473	0.023596
mmu05221:Acute myeloid leukemia	17	0.580403	STAT5A, MAP2K1, JUP, TCF7, LEF1, STAT3, PIK3R2, PML, NFKB1, RELA, PIK3R5, AKT2, MYC, PIM1, PIM2, PPARD, RUNX1T1	1138	56	7691	2.05164	0.0057362	0.0249166
mmu04672:Intestinal immune network for IgA production	14	0.477979	CD86, IL15RA, PIGR, CD40, IL15, CD80, CXCR4, ICOSL, IL6, CXCL12, CD28, H2-OB, ITGB7, H2-OA	1138	42	7691	2.25278	0.00591153	0.0252832
mmu04360:Axon guidance	31	1.05838	EPHB6, NRP1, SEMA7A, SEMA3C, ROCK2, LRRC4, GNAI3, NTN4, SEMA3G, CXCR4, RND1, EFNB2, RGS3, ABLIM2, DPYSL5, DPYSL2, PLXNA2, PLXNA1, SRGAP1, EPHB4, SEMA6B, SEMA6C, NTNG2, SEMA6A, SEMA4C, NFATC2, SEMA4F, NFATC4, CXCL12, PLXNB2, EPHA1	1138	129	7691	1.6241	0.00660481	0.0278203
mmu04071:Sphingolipid signaling pathway	30	1.02424	SGMS1, ROCK2, GNAI3, PIK3R2, TNF, RELA, PIK3R5, GNA13, SMPD2, SPTLC2, AKT2, ADORA3, SMPD1, BDKRB2, S1PR1, S1PR3, S1PR5, BID, S1PR4, MAP2K1, FCER1G, PRKCB, PRKCE, SPHK1, MAPK14, NFKB1, MAPK13, TNFRSF1A, PPP2R2D, PLCB2	1138	124	7691	1.63508	0.00690367	0.0285609
mmu04920:Adipocytokine signaling pathway	20	0.682827	IRS1, STAT3, ACSL4, IRS2, TNFRSF1B, CPT1C, ACACB, TNF, CAMKK1, NFKB1, RELA, PRKAG3, TNFRSF1A, NFKBIA, SOCS3, RXRA, AKT2, JAK2, NFKBIE, NFKBIB	1138	72	7691	1.87732	0.00708011	0.0285609
mmu04115:p53 signaling pathway	19	0.648686	CDKN1A, APAF1, GADD45B, GADD45A, IGFBP3, SERPINE1, SHISA5, THBS1, GADD45G, CASP9, CASP8, CCND2, CHEK2, SESN1, CYCS, PMAIP1, FAS, SFN, BID	1138	67	7691	1.91655	0.00708886	0.0285609
mmu04722:Neurotrophin signaling pathway	29	0.990099	IRS1, CAMK2A, PIK3R2, RELA, PIK3R5, RAP1B, RPS6KA3, RPS6KA6, RPS6KA5, IRAK2, AKT2, NTF3, PLCG1, CAMK2G, SH2B2, NGFR, MAP2K1, RIPK2, NTRK3, MATK, IRAK3, MAPK14, NFKB1, MAPK13, NFKBIA, MAPKAPK2, NFKBIE, ATF4, NFKBIB	1138	122	7691	1.60649	0.0102093	0.0405455
mmu04068:FoxO signaling pathway	31	1.05838	CDKN1A, IRS1, FOXO6, IRS2, PIK3R2, STK4, EGFR, PRKAG3, PIK3R5, CCND2, BCL2L11, AKT2, TNFSF10, S1PR1, HOMER3, S1PR4, PLK3, MAP2K1, SMAD4, GADD45B, GADD45A, TGFB3, STAT3, SOD2, MAPK14, GADD45G, MAPK13, RBL2, IL6, BCL6, SGK1	1138	134	7691	1.5635	0.0114706	0.044913
mmu04390:Hippo signaling pathway	34	1.16081	WNT2B, LEF1, SERPINE1, TCF7, AFP, AREG, SAV1, AMOT, GLI2, SOX2, RASSF1, CCND2, MYC, TRP53BP2, WNT2, TEAD2, TEAD4, APC2, SMAD1, SMAD4, FZD2, WNT3A, FBXW11, TGFB3, WNT7B, FZD7, WNT7A, WNT9A, AXIN2, GDF5, BMP6, BMP2, FRMD6, PPP2R2D	1138	151	7691	1.52175	0.0119348	0.0460817
Term	Count	%	Genes	List Total	Pop Hits	Pop Total	Fold Enrichment	PValue	Benjamini
GO:0006954~inflammatory response	149	5.08706	NCF1, CSF1, TRIL, IL1RAP, CXCL13, TNF, CXCL15, C4A, RPS6KA5, ZC3H12A, CCRL2, C3AR1, MAP2K3, GBP5, IGFBP4, SLC11A1, CYBB, MAPKAPK2, ADAM8, S100A9, S100A8, IDO1, PTGFR, CALCA, PXK, SEMA7A, LXN, C5AR1, FPR1, LY96, TNFRSF11B, FPR2, REG3G, MEFV, PLA2G7, C3, TBXA2R, IRAK2, NLRP3, ZFP580, CD14, TAC1, GSDMD, CCR1, NGFR, SMAD1, AFAP1L2, CD163, TNFRSF9, TNFRSF10B, SELE, BMP6, NFKB2, SELP, CXCL10, CXCL11, I…	2482	344	18082	3.15553	2.82738e-41	1.75637e-37
GO:0002376~immune system process	158	5.39433	IFITM3, CD86, IFITM1, PGLYRP3, PGLYRP2, IFITM2, CSF1, TRIL, H2-K1, HP, RNF19B, IL1RAP, AHR, IFIT1, SLA2, ETS1, IFIT3, IFIT2, TBK1, LAMP3, CLEC5A, ZC3H12A, DHX58, TRIM25, MAP3K8, LGALS9, B2M, HERC6, ZBP1, GBP5, RSAD2, PRKCB, SP110, PRKCE, THEMIS, TAP2, TAP1, CTPS, FCGR1, FCAMR, CLEC4D, RNF125, SLPI, CD8A, CLEC4E, S100A9, SQSTM1, CFB, H2-D1, S100A8, IDO1, ANKRD17, ZBTB1, IL4RA, LY96, BCL10, MST1R, …	2482	383	18082	3.0054	1.40981e-40	4.37888e-37
GO:0032496~response to lipopolysaccharide	86	2.93616	CXCL9, CD40, ADM, CXCL1, CXCL3, CXCL13, LITAF, TNF, CXCL2, CXCL15, CXCL5, ALAD, CASP9, RPS6KA3, THBD, TRIM6, EDNRB, CASP8, CASP1, BDKRB1, LBP, LGALS9, JAK2, JUNB, TIMP4, CD96, PTGIR, SLC11A1, IRAK3, FOS, TNFRSF1B, TIRAP, TNFRSF1A, SLPI, MAPKAPK3, IL1B, MAPKAPK2, TRIB1, S100A8, TLR2, PTGES, IDO1, PTGER4, PTGFR, CEBPB, PTAFR, C5AR1, LY96, NLRC3, TNFRSF11B, TNFRSF11A, NOD2, PTGS2, CNR2, CNR1, TBXA2R…	2482	197	18082	3.18036	2.59216e-24	5.36751e-21
GO:0006955~immune response	103	3.51656	CSF3, CSF2, H2-K1, CXCL13, TNF, CXCL15, ENDOU, FTH1, TNFSF10, B2M, SECTM1B, SECTM1A, TGTP2, TGTP1, RFX1, FCAMR, SLPI, CLEC4E, H2-D1, CD274, TNFRSF11B, TNFRSF11A, C7, CCR1, NGFR, TNFSF15, TNFRSF9, LIF, TNFRSF10B, PRG4, PPBP, SMAD6, BMP6, CXCL10, CXCL11, IL6, CXCL12, CD28, CD27, TNFSF9, TNFSF8, LAT, MYD88, CXCL9, TINAGL1, CXCL1, CTSW, CXCL3, CXCL2, CXCL5, CX3CL1, H2-OB, CTLA4, CCR8, H2-OA, CCR5, OA…	2482	272	18082	2.75875	3.45424e-23	5.36443e-20
GO:0009615~response to virus	51	1.74121	CHRM2, IFITM3, IFITM1, DDX3X, IFITM2, ADAR, IFIT1, TNF, CLU, IFIT3, IFIT2, IFIH1, HYAL1, HYAL2, DHX58, STMN1, PIM2, OASL1, OASL2, BATF3, TGTP2, TGTP1, RSAD2, DDX58, IRAK3, IFNG, OAS2, OAS3, XCL1, TLR3, TLR13, ODC1, DDX21, OAS1A, OAS1B, MST1R, ZC3HAV1, DDX60, CCL5, FV1, MX2, MX1, EIF2AK2, BST2, ISG20, CXCL10, BCL3, CYP1A1, LCN2, IFI27L2A, MYD88	2482	84	18082	4.42319	1.28622e-22	1.598e-19
GO:0045087~innate immune response	128	4.37009	IFITM3, IFITM1, PGLYRP3, IFITM2, CSF1, TRIL, IL1RAP, IFIT1, IFIT3, IFIT2, TBK1, CLEC5A, DHX58, TRIM25, TRIM26, TRIM21, B2M, HERC6, ZBP1, RSAD2, SP110, MATK, CYBB, MID2, FCGR1, CLEC4D, SLPI, ADAM15, TRIM14, TRIM15, CLEC4E, S100A9, CFB, S100A8, ANKRD17, BLK, ZBTB1, LY96, BCL10, MST1R, ZC3HAV1, MEFV, C3, KLRK1, SLAMF7, NLRP3, CD14, SLAMF1, GSDMD, TNK2, IRGM1, EIF2AK2, IIGP1, NFKB1, NFKB2, ISG20, BST…	2482	400	18082	2.33128	4.13122e-21	4.27719e-18
GO:0050729~positive regulation of inflammatory response	39	1.33151	PTGER4, CCL12, CCL11, SERPINE1, TNF, ETS1, EGFR, CX3CL1, IL1RL1, CCL9, CCL8, CCL7, CCL6, CCL5, ADORA3, HYAL2, CCL4, CCL3, CCL2, JAK2, CCR5, TGM2, STAT5A, IL33, CDK19, ACE, IL17RA, TNFRSF1A, GPRC5B, TNIP1, TRPV4, XCL1, TLR11, ADAM8, CD47, S100A9, TLR3, S100A8, TLR2	2482	63	18082	4.50992	8.33861e-18	7.39992e-15
GO:0006935~chemotaxis	51	1.74121	CXCL9, CXCL17, CXCL3, CXCL13, CXCL2, CXCL15, CXCL5, CX3CL1, CXCL16, AMOT, CCRL2, C3AR1, CCR8, LGALS9, CCR5, CMKLR1, IL16, XCL1, S100A9, S100A8, CX3CR1, CCL12, CCL11, PTAFR, C5AR1, FPR1, CXCR4, CXCR6, FPR2, CCL9, CCL8, CCL7, CCL6, CCL5, CXCR3, CCL4, CXCR2, S1PR1, CCL3, CCL2, ZFP580, PIP5K1C, CCL17, CCR1, CCL22, CCL20, CXCL10, CXCL11, CXCL12, PF4, FGF10	2482	118	18082	3.14871	1.95039e-14	1.51448e-11
GO:0035458~cellular response to interferon-beta	28	0.955958	IFIT1, IFIT3, GM12185, TRIM6, GM4841, GBP2, GM5431, 9930111J21RIK1, GBP3, GBP6, TGTP2, PNPT1, TGTP1, IFI204, IFI205, STAT1, TREX1, IFI203, IRGM2, IRGM1, IFI47, IFI202B, IIGP1, F830016B08RIK, IRF1, IGTP, GM4951, TLR3	2482	41	18082	4.9753	2.24065e-14	1.54655e-11
GO:0051607~defense response to virus	62	2.11676	IFITM3, CD86, CXCL9, CD40, IFITM1, IFITM2, ADAR, IFIT1, IFIT3, IFIT2, IFIH1, TBK1, HYAL2, DHX58, IL12B, TRIM25, OASL1, OASL2, APOBEC1, ZBP1, IFNAR2, APOBEC3, RSAD2, DDX58, PLSCR1, IFNG, OAS2, CD8A, OAS3, IRF1, IRF5, TLR3, TRIM34A, TRIM56, RNASEL, SLFN8, NLRC5, OAS1A, OAS1B, ZC3HAV1, OAS1C, DDX60, SAMHD1, SLFN9, OAS1G, PMAIP1, NLRP3, FV1, IL33, IL10RB, MX2, STAT2, CARD9, MX1, EIF2AK2, ISG15, PML, …	2482	167	18082	2.70471	9.72517e-14	6.04128e-11
GO:0070098~chemokine-mediated signaling pathway	32	1.09252	CCL12, CXCL9, CCL11, CXCL17, CXCL1, CXCL3, CXCL13, CXCL2, CXCL15, CXCL5, CX3CL1, CCL9, CCL8, CCL7, CCL6, CCL5, CCL4, CCL3, CCL2, CCR8, CCL19, CCL17, CCR1, CCL22, CCL20, GPR35, PPBP, CXCL10, CXCL11, CXCL12, XCL1, PF4	2482	55	18082	4.23869	1.30871e-13	7.2234e-11
GO:0001525~angiogenesis	78	2.66302	NRP1, ROBO4, CLIC4, SERPINE1, CXCL17, TNFAIP2, TSPAN12, MEOX2, SHB, SAT1, FGF2, HS6ST1, ELK3, ESM1, SHH, CASP8, SOX17, HEY1, SOX18, GJA5, ZC3H12A, KDR, HOXA3, HOXA7, EPHB4, EGFL7, WARS, TNFRSF12A, PGF, EREG, VAV2, RHOB, MMP14, EMCN, ADAM15, COL4A1, COL8A1, ADAM8, ANGPTL4, EPHA1, HBEGF, RAMP2, CCL12, CALCRL, THY1, PTGS2, HIF1A, RASIP1, APOLD1, EFNB2, GNA13, SRPX2, RNF213, CXCR3, S1PR1, HMOX1, CCL2…	2482	239	18082	2.37761	1.39538e-13	7.2234e-11
GO:0045944~positive regulation of transcription from RNA polymerase II promoter	220	7.5111	EHF, GABPB1, IKZF4, ELK3, SOX2, RPS6KA3, SPIC, TBK1, RPS6KA5, SOX17, SOX18, CREB3L1, AKT2, MYC, NAMPT, ZC3H12A, HOXA2, SOX9, HOXA7, CCNL1, JUNB, HOXA5, SOX4, CDON, DAXX, SLC11A1, IFRD1, SOX11, SOX12, BHLHA15, SFRP2, ATF3, ATF4, BEX2, GATA5, PIK3R2, GATA2, HIF1A, PLAC8, PATZ1, ZBTB7C, STAT5A, EGR1, EGR2, XBP1, BCL11B, FOXF2, NR2F1, LIF, NFATC2, INO80, SMARCA2, FOSL2, NFATC4, FOSL1, ID4, CD28, REL,…	2482	995	18082	1.61081	1.53559e-13	7.33777e-11
GO:0042127~regulation of cell proliferation	75	2.5606	CXCL9, B4GALT1, CSF2, TES, SERPINE1, TNC, CXCL3, BRCA2, CXCL13, SAT1, TNF, CXCL2, CXCL15, CXCL5, HHEX, SHH, SOX9, JUNB, JAK1, KCNH1, APOBEC1, MATK, TNFRSF1B, GNL3, TNFRSF1A, DUSP22, FGR, HCK, SFRP2, LCK, KCTD11, SGK1, PPARD, BLK, LAMA5, TCF7, IL4RA, TNFRSF11B, TNFRSF11A, PTGS2, HIF1A, NDRG1, EGFR, PTGS1, CHST11, BID, S100A11, JAG2, EGLN3, SMAD4, NOS2, JUP, PTCH1, TNFRSF9, TNK2, ADAM33, WNT7A, TNF…	2482	227	18082	2.40702	2.13205e-13	9.46019e-11
GO:0030593~neutrophil chemotaxis	35	1.19495	CCL12, CCL11, ITGAM, CSF3R, C5AR1, CXCL1, TREM3, CXCL3, CXCL2, TREM1, CXCL15, CX3CL1, CCL9, CCL8, CCL7, CCL6, CCL5, CCL4, CXCR2, SPP1, CCL3, PDE4B, CCL2, CCL19, CCL17, CCL22, FCER1G, CXADR, CCL20, PPBP, FCGR3, IFNG, IL1B, S100A9, S100A8	2482	69	18082	3.69542	1.55312e-12	6.432e-10
GO:0008285~negative regulation of cell proliferation	103	3.51656	IFITM3, IFITM1, TES, FGF2, TNF, IFIT3, GJA1, PTTG1, FTH1, PIM2, SOX9, SOX4, MAP2K1, IGFBP3, GTPBP4, EREG, SFRP2, PTGES, ZFP503, TWIST2, STK4, NDRG1, SLC9A3R1, BRIP1, INPP5D, HMOX1, NDN, NFE2, SMAD1, SMAD4, BCL11B, TGFB3, CAV2, PTCH1, CAV1, TNFRSF9, GLMN, HMGA1, LIF, EIF2AK2, SMAD6, SMARCA2, FOSL1, IL6, BMP2, BCL6, NOX4, FGFR3, FGF10, PTPRU, CDKN1A, RARG, B4GALT1, BTG1, ADM, PTH1R, PTPRK, RERG, SI…	2482	384	18082	1.95412	1.3516e-11	5.24757e-09
GO:0045071~negative regulation of viral genome replication	22	0.75111	IFITM3, IFITM1, RNASEL, APOBEC3, IFITM2, RSAD2, MX2, EIF2AK2, ADAR, ISG15, OAS1B, ZC3HAV1, TNF, ISG20, PARP10, BST2, TRIM6, PLSCR1, SLPI, OAS3, CCL5, OASL1	2482	32	18082	5.00861	1.99267e-11	7.17397e-09
GO:0071222~cellular response to lipopolysaccharide	67	2.28747	CD86, CD40, CSF3, CSF2, CD80, SERPINE1, TNFAIP3, CXCL3, LITAF, TNF, CXCL2, ICAM1, CXCL16, ZFP36, EDNRB, ZC3H12A, PDE4B, IL12B, TSPO, LBP, JAK2, B2M, CAMP, GBP6, RIPK2, TNFRSF1B, PLSCR1, GBP10, IFNG, FCGR4, SHPK, PLSCR4, CMPK2, IRF8, ADAM9, TLR5, PPARD, CX3CR1, CEBPB, SGMS1, LY96, RELA, ZFP709, SBNO2, KLRK1, TBXA2R, CD300LB, CCL2, STAP1, NLRP3, CD14, GBP2, XBP1, CDK19, NOS2, CCL20, STAT1, DAB2IP, …	2482	209	18082	2.33546	2.07874e-11	7.17397e-09
GO:0070374~positive regulation of ERK1 and ERK2 cascade	62	2.11676	NRP1, ITGB3, HTR2C, ARRB1, ADRA1A, FGF2, CX3CL1, ICAM1, BMPER, GLIPR2, KDR, FGFBP3, FGA, MAP2K1, RIPK2, FGG, TIRAP, IL1A, IL1B, XCL1, CD44, TLR2, SEMA7A, CCL12, CCL11, C5AR1, PDGFB, NOD2, EGFR, RAP1B, C3, CCL9, CCL8, CCL7, CCL6, CCL5, PDGFD, P2RY1, CCL4, GCNT2, CCL3, CCL2, CCL19, FGF23, CCL17, SLAMF1, CCR1, NQO2, CCL22, ANGPT1, CCL20, CFLAR, EPOR, IL6, BMP2, TRPV4, FGF18, NOX4, TEK, FGFR4, FGFR3,…	2482	188	18082	2.40258	3.38307e-11	1.10608e-08
GO:0042832~defense response to protozoan	21	0.716968	GBP6, BATF2, CD40, GBP7, GBP9, SLC11A1, IRGM2, IL4RA, TSPAN32, IIGP1, BATF, IL6, GBP10, IFNG, BCL3, TLR12, IL12B, IRF8, CD37, GBP2, GBP3	2482	30	18082	5.09968	3.92493e-11	1.21908e-08
GO:0071347~cellular response to interleukin-1	36	1.22909	CEBPB, CCL12, CCL11, SAA3, SERPINE1, HIF1A, CXCL2, TANK, CX3CL1, RELA, ICAM1, CCL9, CCL8, CCL7, CCL6, HYAL1, MYC, CCL5, HYAL2, CCL4, ZC3H12A, CCL3, CCL2, HAS2, SOX9, CCL19, CCL17, CAMP, CCL22, CCL20, DAB2IP, NFKB1, IL6, IRF1, LCN2, XCL1	2482	80	18082	3.27836	5.30097e-11	1.56808e-08
GO:0071356~cellular response to tumor necrosis factor	43	1.46808	HDAC4, CCL12, CALCA, CCL11, SGMS1, THBS1, TANK, CX3CL1, RELA, ICAM1, ZFP36L1, CCL9, ZFP36, CCL8, CCL7, CCL6, HYAL1, CCL5, HYAL2, CCL4, ZC3H12A, CCL3, CCL2, HAS2, INPP5K, RIPK1, CCL19, CCL17, CAMP, ACTR3, CCL22, VCAM1, CCL20, DAB2IP, NFKB1, IL6, IRF1, LCN2, XCL1, DBN1, BIRC2, BIRC3, NFE2L2	2482	110	18082	2.84787	1.32381e-10	3.73795e-08
GO:0043123~positive regulation of I-kappaB kinase/NF-kappaB signaling	52	1.77535	CD40, LITAF, TNF, GJA1, TBK1, CASP8, NUP62, TNFSF10, CASP1, TRIM25, PIM2, IKBKE, TGM2, SECTM1A, TRIM62, RIPK2, PRKCB, PLEKHG5, PRKCE, TNFRSF19, SHISA5, RHOC, MID2, TIRAP, TNFRSF1A, IL1A, GPRC5B, IL1B, TLR6, TLR3, BIRC2, CARD11, ANKRD17, RNF31, LPAR1, BCL10, ZC3HAV1, NOD2, MALT1, RELA, UBD, HMOX1, RIPK1, CCL19, NEK6, CARD9, MIB2, CFLAR, BST2, TNIP2, REL, MYD88	2482	149	18082	2.5425	1.58172e-10	4.27203e-08
GO:0034097~response to cytokine	35	1.19495	ITIH4, CD274, TNFRSF11A, PTGS2, RELA, RELB, CXCL16, SERPINA3C, SERPINA1B, SERPINA3F, CCL5, TIMP1, SKIL, JUNB, TIMP4, STAT1, STAT3, SERPINA3K, SERPINA3M, LIFR, FOS, SERPINA3N, SERPINA3G, OSMR, PML, SERPINA3I, NFKB1, NFKB2, FOSL1, GNAO1, MAPKAPK3, MAPKAPK2, REL, IL6ST, PTGES	2482	81	18082	3.14795	3.88741e-10	1.00619e-07
GO:0045766~positive regulation of angiogenesis	44	1.50222	CX3CR1, RAMP2, BTG1, CCL11, NOTCH4, ITGB3, SERPINE1, C5AR1, ADM, ALOX12, GATA2, THBS1, HIF1A, FGF2, ETS1, CX3CL1, C3, TBXA2R, HYAL1, CCL5, CXCR3, ZC3H12A, CXCR2, KDR, C3AR1, HMOX1, PLCG1, CAMP, XBP1, CMA1, PRKCB, SPHK1, CYBB, F3, PGF, RHOB, TNFRSF1A, IL1A, SFRP2, LRG1, IL1B, TEK, EPHA1, NFE2L2	2482	121	18082	2.64918	1.12884e-09	2.80494e-07
GO:0032760~positive regulation of tumor necrosis factor production	28	0.955958	SASH3, H2-T23, PTAFR, LY96, NOD2, CLU, CCL4, CCL3, CCL2, IL12B, RIPK1, LGALS9, LBP, CCL19, CD14, JAK2, CCR5, FCER1G, RIPK2, CARD9, TIRAP, NFATC4, TNFRSF1A, IFNG, TLR3, MYD88, TLR2, PF4	2482	59	18082	3.45741	2.47594e-09	5.9156e-07
GO:0043065~positive regulation of apoptotic process	87	2.9703	RARG, B4GALT1, DDX3X, ADM, TNF, CLU, IFIT2, CASP9, SMPD2, CASP8, SMPD1, TNFSF10, CASP1, CTLA4, TSPO, BCL2A1D, BCL2A1A, JAK2, BCL2A1B, PHLDA1, HOXA5, SOX4, TGM2, DAXX, TNFRSF12A, RIPK2, DUSP1, SP110, IGFBP3, PAWR, RHOB, CLIP3, ALDH1A3, PLSCR1, SFRP2, IFNG, IL1B, PDE5A, IRF5, NUPR1, EEF1E1, TLR3, IDO1, ZFP346, USP27X, LPAR1, ADRB1, ALOX12, BCL10, PTGS2, STK4, HIF1A, SAV1, RXRA, BCL2L11, KLRK1, CNR1…	2482	335	18082	1.89199	3.27907e-09	7.5443e-07
GO:0071346~cellular response to interferon-gamma	30	1.02424	CCL12, CCL11, H2-Q7, CX3CL1, CCL9, CCL8, CCL7, CCL6, MYC, CCL5, CCL4, CCL3, CCL2, IL12B, CCL19, GBP2, CCL17, GBP4, GBP3, GBP6, GBP5, GBP8, CCL22, GBP7, NOS2, CCL20, GBP9, GBP10, XCL1, TLR3	2482	68	18082	3.21408	4.82445e-09	1.07034e-06
GO:0008284~positive regulation of cell proliferation	124	4.23353	CSF3, CSF2, CSF1, TNC, IRS2, ETS1, FGF2, TNF, CLU, FGF7, EDNRB, CCND2, MYC, HOXA3, KDR, NUDT16, SOX9, TNS3, SOX4, TPD52, SOX11, LIFR, PGF, EREG, SFRP2, MYCN, SMO, CLDN7, EPHA1, IL6ST, ATF3, OPTN, TSPYL5, PTGFR, CALCRL, NOP2, PDGFB, ALOX12, HIF1A, EFNB2, PLAC8, SDCBP, PDGFD, WNT2, STAT5A, CBX8, XBP1, CAV3, WNT3A, ST8SIA1, LIF, CXCL10, IL6, CXCL12, GDNF, FGF18, ACER3, ID4, FGFR4, FGFR3, FGF10, GLP1…	2482	542	18082	1.66674	6.24327e-09	1.33735e-06
GO:0030335~positive regulation of cell migration	60	2.04848	PRR5, TNFAIP6, CSF1, IRS1, ITGB3, IRS2, LAMC2, ETS1, CX3CL1, CXCL16, AKT2, FAM110C, KDR, C3AR1, JAK2, SEMA6B, SEMA6C, MAP2K1, SPHK1, MMP3, PTP4A1, FGR, MMP14, NUMB, ITGA5, EPHA1, HBEGF, CD274, SEMA7A, CCL11, SEMA3C, ZFP703, LEF1, PDGFB, SEMA3G, CXCR4, ALOX12, THBS1, EGFR, SDCBP, PODXL, CCL5, PDGFD, NTF3, S1PR1, GCNT2, CCL3, HAS2, CCR1, XBP1, HSPA5, NTRK3, MCAM, SEMA4C, SEMA4F, CXCL10, DAB2, BMP2,…	2482	203	18082	2.15328	8.10454e-09	1.67818e-06
GO:0042981~regulation of apoptotic process	59	2.01434	ROBO4, CD40, HIP1, CASP9, CASP8, MYC, CASP4, CASP1, DIP2A, BCL2A1A, CARD10, LEFTY1, APAF1, RIPK2, DUSP1, IRAK3, NME4, ANK2, TNFRSF1B, FBXO10, TNFRSF1A, SFRP2, LCK, SGK1, BIRC2, CARD11, BIRC3, PHLPP1, ANP32A, LRP5, TNFRSF11B, BCL10, TNFRSF11A, NOD2, NOL3, MALT1, BCL2L11, IRAK2, NTF3, PMAIP1, BID, LCMT1, GDF10, EGR1, GDF15, TNFRSF9, CARD9, EIF2AK2, TNFRSF10B, CFLAR, BMP6, AGT, BMP3, IL6, BMP2, SELL…	2482	199	18082	2.15995	9.66378e-09	1.9365e-06
GO:0006915~apoptotic process	126	4.30181	NCF1, GPR65, UBE2D3, FAIM2, TNF, IFIT2, GJA1, AKT2, CHEK2, ZC3H12A, TNFSF10, PIM1, PIM3, MAP3K8, PIM2, CHAC1, PHLDA1, DAXX, SEMA6A, PRKCB, SP110, DAPK2, SHISA5, FBXO10, EDAR, SFRP2, TRIB3, S100A9, SQSTM1, S100A8, BEX2, USP53, C5AR1, ADRB1, TNFRSF11B, BCL10, STK4, ZFP36L1, BCL2L11, NUAK2, INPP5D, HMOX1, PMAIP1, RIPK1, MAP2K6, NGFR, PLK3, XBP1, GADD45B, TNFRSF9, NEK6, TNFRSF10B, SERPINA3G, NFKB1, G…	2482	570	18082	1.61042	3.91421e-08	7.59846e-06
GO:0007155~cell adhesion	111	3.78969	CSF3R, ZAN, ITGA2B, TNC, ICAM4, F11R, ICAM1, EPHB4, CDON, TMEM8B, CD96, CXADR, CD93, PRKCE, OMD, ATP1B2, OLFM4, BCAN, ADAM15, SPECC1L, NINJ1, TYRO3, COL8A1, ADAM9, EPHA1, FBLIM1, PXN, THY1, PCDH12, PCDH19, PCDH18, EFNB2, NUAK1, PODXL, PIP5K1C, MYH10, SLAMF1, VCAM1, JUP, MCAM, SELE, IGSF11, SELP, GP9, SELL, PTK7, CASS4, FAT2, CD22, ADA, LGALS3BP, PTPRU, ACHE, CNTNAP1, B4GALT1, ITGAM, TINAGL1, PTPR…	2482	485	18082	1.66735	4.10144e-08	7.72064e-06
GO:0060326~cell chemotaxis	31	1.05838	CCL12, CXCL9, SAA3, LEF1, FPR1, LPAR1, PDGFB, CXCL1, FPR2, CXCL13, CXCL2, CXCL5, CX3CL1, CCL9, CCL8, CCL6, CCL4, CCL3, CCL2, CCL19, CCL22, VCAM1, CCL20, RHOG, CXCL10, CXCL11, CXCL12, SAA1, XCL1, SAA2, HBEGF	2482	78	18082	2.89542	4.62329e-08	8.44703e-06
GO:0010628~positive regulation of gene expression	95	3.24343	RARG, DDX3X, CSF2, CSF1, ITGB3, SERPINE1, TNC, CYP3A13, CD3E, TNF, FGF2, TRIM6, GJA1, SHH, CYP26B1, SOX17, AKT2, LAMP3, ZC3H12A, SOX9, LGALS9, CCR5, PIAS3, MAP2K1, DDX58, OSR1, SLC11A1, PLAUR, PAWR, SOX11, ANK2, TNFRSF1A, EDAR, IL1A, PLSCR1, MYCN, SMO, IFNG, LCK, IL1B, ATF3, TLR3, CD44, ATF4, TLR2, PPARD, PTGER4, PPP1R15A, PTGFR, RAMP2, SGMS1, ROCK2, LEF1, PDGFB, ALOX12, IL2RG, ACVR1B, HIF1A, DLL…	2482	399	18082	1.73458	6.05868e-08	1.07533e-05
GO:0045429~positive regulation of nitric oxide biosynthetic process	22	0.75111	H2-M3, SOD2, KLF4, PTGS2, TNF, CLU, EGFR, AGT, ASS1, ICAM1, SMPD3, IL6, KLRK1, IFNG, DDAH2, AKT2, IL1B, PTX3, JAK2, TLR5, ULBP1, TLR2	2482	45	18082	3.56168	9.62414e-08	1.6607e-05
GO:0035455~response to interferon-alpha	11	0.375555	IFNAR2, IFITM3, BST2, TGTP2, PLSCR1, IFITM1, IFITM2, TGTP1, LAMP3, EIF2AK2, ADAR	2482	12	18082	6.67815	1.17848e-07	1.97856e-05
GO:0007249~I-kappaB kinase/NF-kappaB signaling	18	0.614544	ROCK2, RIPK2, CARD9, NLRC3, BCL10, TANK, MALT1, NFKB1, TIRAP, NFKB2, RELB, IRAK2, TNIP2, IRF1, BCL3, TIFA, REL, AZI2	2482	32	18082	4.09796	1.48607e-07	2.42933e-05
GO:0046330~positive regulation of JNK cascade	28	0.955958	DUSP19, DIXDC1, NOD2, TNF, LMNB1, RIPK1, CCL19, SLAMF1, MAP4K2, GADD45B, GADD45A, RIPK2, WNT7B, CARD9, TNFRSF19, DAB2IP, WNT7A, TIRAP, GADD45G, DUSP22, EDAR, IL1A, CEACAM1, TRPV4, IL1B, CD27, TLR3, MYD88	2482	70	18082	2.9141	2.00829e-07	3.19885e-05
GO:0071407~cellular response to organic cyclic compound	29	0.990099	CEBPB, CCL12, NOD2, TNF, GLI2, RAP1B, P2RY6, CASP8, SOCS1, AKT2, CCL5, P2RY1, CCL3, STAT5A, MSR1, P2RY13, SMAD1, NOS2, TIPARP, STAT1, STAT3, SMAD9, AXIN2, NFKB1, P2RX7, NFKBIA, BMP2, IL1B, CYP1A1	2482	75	18082	2.81696	2.67807e-07	4.15904e-05
GO:0050830~defense response to Gram-positive bacterium	33	1.12666	H2-T23, PGLYRP3, PGLYRP2, NCF1, C5AR1, ADM, NOD2, REG3G, TNF, IL27RA, TBK1, KLRK1, LBP, GBP2, B2M, MBL1, CAMP, GBP3, GSDMD, GBP6, GBP7, RIPK2, GBP9, CARD9, TIRAP, P2RX7, FGR, HCK, GBP10, TNFSF8, MYD88, MYO1F, TLR2	2482	93	18082	2.58509	3.42875e-07	5.19497e-05
GO:0031663~lipopolysaccharide-mediated signaling pathway	17	0.580403	CCL12, STAT1, RIPK2, PRKCE, LY96, MAPK14, TNF, NFKBIA, CD6, IRAK2, IL1B, CCL5, CCL3, CCL2, LBP, CD14, MYD88	2482	31	18082	3.99514	5.83129e-07	8.62475e-05
GO:0051092~positive regulation of NF-kappaB transcription factor activity	36	1.22909	RNF31, CD40, CAMK2A, BCL10, NOD2, TNFRSF11A, IL1RAP, CLU, TNF, MALT1, RELA, ICAM1, RPS6KA5, IRAK2, NLRP3, TRIM25, RIPK1, TRIM62, RIPK2, PRKCB, SPHK1, CARD9, EIF2AK2, IRAK3, CFLAR, MID2, TIRAP, IL1B, TRIM14, TRIM15, ADAM8, RHEBL1, TLR3, MYD88, CARD11, TLR2	2482	109	18082	2.40614	6.59145e-07	9.52235e-05
GO:0009617~response to bacterium	18	0.614544	NCF1, SP110, STAT1, CAV1, SLC11A1, IL27, ADH7, RELA, TIRAP, P2RX7, FCGR1, CASP1, TLR11, IRF8, CD47, CD14, FCGR2B, TLR2	2482	35	18082	3.7467	7.90674e-07	0.000111629
GO:0007204~positive regulation of cytosolic calcium ion concentration	44	1.50222	PTGER4, GLP1R, PTGFR, C5AR1, CXCL17, FPR1, ADM, CXCL1, FPR2, PTH1R, CXCL3, CXCL13, GATA2, PKD1, CXCL2, ADRA1A, GNA13, GJA1, JPH2, CCKAR, EDNRB, TBXA2R, P2RY2, CXCR3, P2RY1, CXCR2, CCL3, KDR, BDKRB2, C3AR1, CCR8, JAK2, TAC1, CCR5, JAK3, CCR1, PTGIR, FZD2, CAV3, GPR35, AGT, EPOR, TRPV4, IL1B	2482	148	18082	2.16589	8.32587e-07	0.000114934
GO:0035456~response to interferon-beta	9	0.307272	IFNAR2, IFITM3, BST2, PLSCR1, IFITM1, IFITM2, STAT1, XAF1, IKBKE	2482	9	18082	7.28525	9.83404e-07	0.000130962
GO:0000122~negative regulation of transcription from RNA polymerase II promoter	147	5.01878	TXN1, HDAC10, AHR, SLA2, TNF, SOX2, ZFP36, EDNRB, DACH1, SALL2, ZFP281, SOX17, SOX18, MYC, HOXA2, SOX9, HOXA7, JUNB, HES6, DAXX, OSR1, CTNNBIP1, SOX11, FOXP4, OVOL1, SAP30, EID1, SMO, RFX5, TIMELESS, ZFP296, ZFP174, SIK1, TRIB3, SQSTM1, ATF3, TCF7, ZBTB1, TWIST2, GATA2, ZBTB4, HIF1A, GLIS2, HIVEP1, SKIL, RREB1, CBX8, EGR1, CBX7, PLK3, CBX6, XBP1, SMAD4, MYPOP, PTCH1, CAV1, CBX2, NR2F1, NFATC2, NR…	2482	729	18082	1.46904	9.9086e-07	0.000130962
GO:0016477~cell migration	52	1.77535	NRP1, ARF4, ITGB3, PTPRK, TREM3, PVR, TREM1, PSTPIP2, NUP62, KDR, BDKRB1, IL12B, JAK2, JAK3, TNS3, HOXA5, JAK1, APC2, MATK, FNDC3B, VAV2, MMP14, SPATA13, SPECC1L, FSCN1, ITGA7, ADAM9, CD47, ERG, CD44, HBEGF, LAMA5, CD63, SDC2, ASAP3, CXCR4, THBS1, EFNB2, PODXL, S1PR1, PLCG1, SRGAP1, CTHRC1, ST14, JUP, TNK2, NFATC2, FMNL3, GOLPH3, PTK7, CD248, FGFR4	2482	191	18082	1.98342	1.42774e-06	0.000184459
GO:0019221~cytokine-mediated signaling pathway	43	1.46808	CX3CR1, CCL12, IL1RN, LRRC4, IL1F9, IL20RB, CSF2RB, IL1RAP, CX3CL1, RELA, SOCS3, PODNL1, SOCS1, CCL2, JAK2, JAK3, SH2B2, JAK1, SOCS5, STAT5A, CISH, STAT1, IL1R1, STAT3, RTN4RL2, LIFR, IRAK3, IL17RE, F3, ASPN, IIGP1, TNFRSF1A, EREG, CSF2RB2, IL1A, IL6, RTN4RL1, IL1B, IRF5, IL6ST, MYD88, CD44, PF4	2482	146	18082	2.14566	1.48194e-06	0.000184459
GO:0042060~wound healing	32	1.09252	B4GALT1, SDC4, BNC1, SERPINE1, TNC, ADRB1, CXCL2, FGF2, EGFR, CX3CL1, ELK3, FGF7, MUSTN1, TIMP1, SERPINB2, CCL20, TGFB3, CAV1, SLC11A1, ARHGEF19, NBEAL2, TREML1, MMP12, IL6, VANGL2, LOX, PTK7, FCGR4, EPPK1, S100A8, PPARD, FGF10	2482	94	18082	2.48009	1.4847e-06	0.000184459
GO:0034341~response to interferon-gamma	15	0.51212	CD86, IFITM3, TGTP2, IFITM1, IFITM2, TGTP1, GCH1, SLC11A1, IRGM2, MEFV, CXCL16, BST2, UBD, CCL5, TRIM21	2482	26	18082	4.20303	1.53693e-06	0.000187204
GO:0042102~positive regulation of T cell proliferation	25	0.853534	SASH3, CD86, CD274, CD80, CD3E, SPN, CD1D1, PNP, CCL5, IL12B, CCL19, JAK3, VCAM1, IL15, PDCD1LG2, IL6, CD4, CEACAM1, CD6, IFNG, IL1B, IL2RA, CD28, IL6ST, CARD11	2482	64	18082	2.8458	1.71504e-06	0.000202051
GO:0048247~lymphocyte chemotaxis	17	0.580403	CCL12, CCL11, CCL22, CCL20, CX3CL1, CXCL16, CCL9, CCL8, CCL7, CCL6, CCL5, CCL4, CCL3, CCL2, ADAM8, CCL19, CCL17	2482	33	18082	3.75301	1.72387e-06	0.000202051
GO:0001934~positive regulation of protein phosphorylation	50	1.70707	PRR5, CD40, ARRB1, TNF, FGF2, SPN, CCND2, EDNRB, AKT2, CHEK2, KDR, RSPO1, SOX9, CAMP, CDON, DAXX, SPHK1, PLAUR, AXIN2, RGMA, CLIP3, GPRC5B, RAP2A, IL1B, FLT3L, FAM20A, SQSTM1, TLR3, PTGER4, SEMA7A, RALB, ROCK2, CXCR4, AKAP5, STK4, EGFR, C3, P2RY1, RIPK1, MAP2K6, XBP1, LRRN3, WNT3A, IL34, P2RX7, DAB2, BMP2, CD6, TEK, AGRN	2482	184	18082	1.97969	2.47237e-06	0.000283358
GO:0050728~negative regulation of inflammatory response	30	1.02424	PTGER4, CALCRL, MVK, TNFAIP6, WFDC1, TNFAIP3, AOAH, MEFV, ETS1, SIGLECE, RABGEF1, SOCS3, ZFP36, CNR2, NLRP3, LGALS9, IER3, SOCS5, CTLA2A, TNFRSF1B, NFKB1, TNFRSF1A, ADORA2A, IL2RA, TYRO3, SMPDL3B, CD44, ADA, PTPN2, PPARD	2482	87	18082	2.51216	2.5088e-06	0.000283358
GO:0007165~signal transduction	229	7.81837	VIPR1, HHIP, MRGPRF, MRGPRE, GPR174, GJA1, RASSF1, HTR7, EDNRB, C3AR1, SOX9, CMKLR1, ARRDC4, IL1R1, STARD8, ANK2, HPCAL4, MAPK8IP1, PTGFR, RRAD, PDE1A, LPAR1, FPR1, PIK3R2, FPR2, HIF1A, RACGAP1, HIVEP1, PLCG1, HIVEP2, RREB1, RALGDS, STAT5A, CCR1, NGFR, FZD2, BCL11B, ZFP516, FZD7, RASSF8, PILRA, GNG12, GNG11, GPR182, PDE3A, PLCH2, ARHGAP9, ARHGAP8, DIRAS2, PTH1R, PTPRK, ARHGAP4, SMPD3, GPRC6A, AKA…	2482	1255	18082	1.32934	2.80223e-06	0.000310848
GO:0043547~positive regulation of GTPase activity	42	1.43394	CCL12, CD40, CCL11, RGS16, ASAP3, ADRB1, THY1, RASGRP2, F11R, CX3CL1, ICAM1, RGS4, CCL9, CCL8, CCL7, CCL6, RGS1, CCL5, CCL4, CCL3, S1PR1, CCL2, CCL19, CCL17, RGS9, S100A10, MAP2K1, CCL22, CCL20, IQSEC1, CAV2, ELMOD2, ARHGEF19, ARHGAP27, RGMA, GNAO1, SNX18, MEX3B, RGS10, XCL1, AGRN, RAPGEF4	2482	146	18082	2.09576	3.84023e-06	0.000418517
GO:0048661~positive regulation of smooth muscle cell proliferation	28	0.955958	HDAC4, CALCRL, ITGB3, PTAFR, PDGFB, ALOX12, PTGS2, THBS1, HIF1A, FGF2, TNF, EGFR, CX3CL1, MYC, CCL5, PDGFD, NAMPT, S1PR1, C3AR1, HMOX1, TGM2, EGR1, STAT1, EREG, IL6, NR4A3, MYD88, HBEGF	2482	80	18082	2.54984	4.22013e-06	0.000451991
GO:0001570~vasculogenesis	25	0.853534	RAMP2, ADM, RASIP1, ZFP36L1, AMOT, HDAC7, SHH, HHEX, HEY1, SOX17, SOX18, HEY2, KDR, HAS2, JUNB, TEAD2, EGFL7, ANGPT1, TIPARP, TIE1, CAV1, GLMN, SMO, WT1, TEK	2482	68	18082	2.6784	5.91485e-06	0.000622763
GO:0032757~positive regulation of interleukin-8 production	14	0.477979	PTGER4, AFAP1L2, DDX58, SERPINE1, NOD2, TNF, TIRAP, IL1B, ZFP580, RIPK1, LBP, TLR5, TLR3, TLR2	2482	25	18082	4.07974	6.1153e-06	0.000633137
GO:0035556~intracellular signal transduction	88	3.00444	DGKG, SIRPB1A, DDX3X, MAST3, PLEK, RPS6KA3, SMPD2, ZFP36, RASSF1, RPS6KA6, RPS6KA5, AKT2, MCF2L, TLK2, JAK2, RGS9, JAK3, TNS3, MAP3K4, JAK1, MAP4K1, MAP4K2, WSB1, CISH, WSB2, KSR1, DUSP1, PRKCB, PRKCE, DAPK2, NRG2, DGKZ, VAV2, ADCY9, RASA4, SPATA13, SIK1, LCP2, MYZAP, SGK1, RAPGEF5, PLCB2, RAPGEF4, ARHGEF6, RGS14, ROCK2, NPR1, CCDC68, PKN3, NOD2, RASGRP2, STK4, ADCY7, EGFR, ADCY6, GNA13, SDCBP, S…	2482	400	18082	1.60276	6.32344e-06	0.000643955
GO:0002237~response to molecule of bacterial origin	10	0.341413	H2-M3, TAP2, TNFAIP3, CXCL1, BCL10, CD14, CXCL2, B2M, MALT1, TLR2	2482	13	18082	5.60404	7.20429e-06	0.000721823
GO:0007166~cell surface receptor signaling pathway	55	1.87777	GLP1R, VIPR1, CD3G, PTH1R, TSPAN12, CXCL13, CD3E, CD3D, SPN, NUP62, IL12B, CD37, CD53, LAG3, SEMA6A, FCER1G, NPY1R, TNFRSF1B, OSMR, TIRAP, TNFRSF1A, FCGR1, FCGR3, SMO, MAPKAPK3, LCK, CD8A, EPHA1, CD101, CD274, CALCRL, NPR1, ACVR1B, EGFR, CD79B, CD79A, TSPAN9, CXCR3, TSPAN7, CXCR2, PLXNA2, GPR157, FZD2, FZD7, GLMN, AGT, CD4, TSPAN13, ARTN, CLCF1, TSPAN18, TSPAN17, FCGR2B, CD22, MYD88	2482	219	18082	1.82963	9.47422e-06	0.000934188
GO:0008630~intrinsic apoptotic signaling pathway in response to DNA damage	21	0.716968	MBD4, SOD2, TNFRSF1B, BRCA2, TNF, PML, TNFRSF1A, NFATC4, CASP9, PNP, BCL2L11, CHEK2, MYC, HMOX1, PMAIP1, SFN, BCL2A1D, BCL2A1A, IKBKE, BCL2A1B, IER3	2482	54	18082	2.83315	1.53386e-05	0.00143554
GO:0006357~regulation of transcription from RNA polymerase II promoter	86	2.93616	EHF, LDB1, THRA, BNC1, CITED4, AHR, ETS1, ELK3, SOX2, HHEX, ZFP36, DBP, NFKBIZ, HEY2, SOX9, JUNB, PKNOX2, TEAD4, IFNAR2, BATF2, HES6, BATF3, ZHX2, PRKCB, RFX2, ETV1, RFX1, SOX12, FOS, ETV5, MED7, RBL2, ELF2, RBL1, RFX5, IRF5, ERG, NUPR1, ATF3, ATF4, ZFP667, USP16, CEBPD, PTAFR, TCF7, LEF1, TWIST2, FOXO6, GLIS2, RELB, BRIP1, RXRA, DEAF1, TTC21B, NRIP1, HSF4, STAT5A, SMAD1, NFE2, XBP1, SMAD4, MYPOP…	2482	397	18082	1.57817	1.53585e-05	0.00143554
GO:0043410~positive regulation of MAPK cascade	32	1.09252	CD40, ITGB3, LPAR1, PDGFB, DUSP19, TNFRSF11B, NOD2, TNFRSF11A, ADRA1A, SOX2, KDR, RIPK1, CDON, NGFR, KSR1, IGFBP4, CAV2, PRKCE, IGFBP3, DAB2IP, OSM, LIF, TNFRSF1B, AGT, P2RX7, IL6, BMP2, ADRB3, BANK1, FAS, FGFR3, FGF10	2482	104	18082	2.24162	1.54726e-05	0.00143554
GO:0050715~positive regulation of cytokine secretion	16	0.546262	PTGER4, TNFSF15, GLMN, CLEC9A, TNF, AGT, P2RX7, SCAMP5, FGR, PANX1, IL1A, CLEC5A, CASP1, CD14, CLEC4E, TLR2	2482	34	18082	3.42835	1.54831e-05	0.00143554
GO:0044130~negative regulation of growth of symbiont in host	12	0.409696	IFNG, IL12B, IRF8, LBP, NOD2, TNF, SQSTM1, MYD88, MBL1, CAMP, TIRAP, TLR2	2482	20	18082	4.37115	1.61088e-05	0.00147159
GO:0009612~response to mechanical stimulus	23	0.785251	STAT1, CAV1, PTCH1, TNC, ASNS, INHBB, MEIS2, THBS1, ETS1, RELA, GLI2, P2RX7, FOSL1, RCAN1, SMPD2, MMP14, CXCL12, LCK, P2RY1, CCL2, BDKRB1, KCNK2, JUNB	2482	63	18082	2.6597	1.7371e-05	0.00156389
GO:0030336~negative regulation of cell migration	32	1.09252	CX3CR1, PTPRU, ROBO4, IFITM1, CLIC4, IL1RN, SERPINE1, PDGFB, PTPRK, THY1, CX3CL1, ARHGAP4, SLC9A3R1, SHH, DACH1, CCR5, SRGAP1, EGFL7, TIE1, KLF4, GTPBP4, SLURP1, RHOB, RAP2C, BST2, RAP2A, TMEFF2, SFRP2, ADAM15, EPPK1, EPHA1, RECK	2482	106	18082	2.19932	2.34894e-05	0.00208452
GO:0071260~cellular response to mechanical stimulus	26	0.887675	PTGER4, HDAC4, CD40, ATP1A2, BCL10, PTGS2, EGFR, GJA1, CASP8, CASP4, CASP1, SOX9, SLC38A2, KCNJ2, GADD45A, CAV1, BMP6, AGT, NFKB1, TNFRSF1A, GCLC, IRF1, IL1B, FAS, TLR5, TLR3	2482	78	18082	2.42842	2.5998e-05	0.00227464
GO:0030154~cell differentiation	148	5.05292	EHF, CXCL17, ETS1, FGF2, ELK3, SPIC, RNF114, ZFP281, ALKBH1, DPYSL2, ZC3H12A, STMN1, KDR, SOX9, SEMA6B, HES6, TLE3, SEMA6C, SEMA6A, OSR1, IFRD1, RFX2, MATK, SOX11, PGF, EREG, EDAR, EID1, SFRP2, ZFP41, KCTD11, SIK1, SQSTM1, BLK, SEMA7A, SDC2, NOTCH4, ZBTB1, TWIST2, NEDD4L, GATA2, SPATA5, HIF1A, GLIS2, EFNB2, SBNO2, KLRK1, RACGAP1, MORC1, FGF23, JAG2, NUS1, NGFR, NTNG2, SRPK3, XBP1, SYT3, GADD45B, …	2482	780	18082	1.38233	2.72599e-05	0.00235193
GO:0045785~positive regulation of cell adhesion	21	0.716968	PTGER4, CD63, CALCA, TNXB, ANGPT1, LDB1, ALOX12, PIK3R2, TNF, CX3CL1, SELP, DAB2, CXCL12, IFNG, HYAL1, CCL5, IL12B, CCL2, ADAM8, TEK, TGM2	2482	56	18082	2.73197	2.85037e-05	0.00242555
GO:0090023~positive regulation of neutrophil chemotaxis	14	0.477979	DAPK2, C5AR1, CXCL1, CXCL3, CXCL2, CXCL15, TIRAP, SELL, IL1B, CXCR2, C3AR1, XCL1, LBP, CCL19	2482	28	18082	3.64263	2.94409e-05	0.00247145
GO:0032755~positive regulation of interleukin-6 production	20	0.682827	IL33, FCER1G, RIPK2, DDX58, CARD9, IL1F9, NOD2, TNF, MAPK13, P2RX7, IL1A, IL6, ADORA2B, IL1B, TNFSF9, LBP, CCR5, TLR3, MYD88, TLR2	2482	52	18082	2.80202	3.10942e-05	0.00257543
GO:0050727~regulation of inflammatory response	22	0.75111	SEMA7A, PGLYRP2, IL1R1, NOD2, RELA, AGT, SBNO2, BCL6, TNIP1, CLCF1, SHPK, CASP4, CASP1, XCL1, NLRP3, PIK3AP1, JAK2, S100A9, MGLL, S100A8, MYD88, BIRC2	2482	61	18082	2.62747	3.4275e-05	0.00280153
GO:0002474~antigen processing and presentation of peptide antigen via MHC class I	16	0.546262	H2-T24, H2-T23, H2-T22, H2-T10, H2-BL, H2-Q6, H2-Q7, H2-M3, H2-K1, H2-Q4, H2-Q2, H2-Q1, GM8909, B2M, H2-D1, H2-Q10	2482	36	18082	3.23789	3.54471e-05	0.0028212
GO:0002548~monocyte chemotaxis	17	0.580403	CCL12, CALCA, CCL11, CCL22, CCL20, PDGFB, CX3CL1, CCL9, CCL8, CCL7, CCL6, CCL4, CCL3, XCL1, CCL2, CCL19, CCL17	2482	40	18082	3.09623	3.58781e-05	0.0028212
GO:0042130~negative regulation of T cell proliferation	17	0.580403	CD274, CEBPB, SDC4, SLFN1, GLMN, SFTPD, H2-M3, PAWR, IL20RB, PDCD1LG2, SPN, SHH, CEACAM1, IL2RA, CTLA4, PDE5A, IDO1	2482	40	18082	3.09623	3.58781e-05	0.0028212
GO:0045088~regulation of innate immune response	9	0.307272	RNF135, FGR, IRF1, DHX58, IRF7, TNFAIP3, SAMHD1, MYO1F, TIRAP	2482	12	18082	5.46394	3.67073e-05	0.00285032
GO:0002690~positive regulation of leukocyte chemotaxis	10	0.341413	CXCL10, CXCL9, CXCL11, CXCR2, XCL1, ZFP580, PPBP, CXCL13, CXCL5, PF4	2482	15	18082	4.85684	3.8848e-05	0.0029793
GO:0070373~negative regulation of ERK1 and ERK2 cascade	23	0.785251	ERRFI1, PTPN1, SMAD4, PTPRR, ANKRD26, DUSP3, RGS14, DUSP1, CAV1, SPRY4, DAB2IP, LIF, ARRB1, KLF4, SLC9A3R1, DAB2, RPS6KA6, TNIP1, CNKSR3, TBC1D10C, DMD, ATF3, PTPN2	2482	66	18082	2.5388	3.97263e-05	0.00300951
GO:0002544~chronic inflammatory response	7	0.238989	GJA1, CCL11, VCAM1, VNN1, THBS1, S100A8, PTGES	2482	7	18082	7.28525	4.10105e-05	0.00306937
GO:0009968~negative regulation of signal transduction	20	0.682827	RGS14, CISH, CAV1, HHIP, RGS16, ARRB1, RGS4, TREML1, SOCS3, RGS3, SOCS1, UBASH3B, KIF26A, RGS1, INPP5D, RGS10, PMEPA1, RGS7BP, RGS9, SOCS5	2482	53	18082	2.74915	4.228e-05	0.0031267
GO:0007275~multicellular organism development	186	6.35029	KDM1B, POGK, CXCL17, DIXDC1, FGF2, TNF, SOX2, DACH1, RNF114, CREB3L1, AKT2, DPYSL2, ZC3H12A, STMN1, HOXA3, KDR, HOXA2, DIP2A, HOXA7, EPHB4, HOXA5, IFITM5, HOXA4, SEMA6B, HES6, TLE3, SEMA6C, SEMA6A, IFRD1, THEMIS, ISLR2, SOX11, SHISA2, PGF, EREG, EDAR, SFRP2, SMO, ZFP41, MFNG, TIMELESS, APLNR, KCTD11, SIK1, HOXB6, KCTD15, SEMA7A, DHH, ZC4H2, NOTCH4, TWIST2, PDGFB, TNFRSF11A, SPATA5, GLIS2, EFNB2, …	2482	1029	18082	1.31687	4.57477e-05	0.00334335
GO:0071345~cellular response to cytokine stimulus	15	0.51212	CD86, STAT5A, CSF3, NOS2, STAT1, LEF1, STAT3, CXCR4, NFKB1, IL17RA, NFKBIA, PLSCR1, SOCS1, HCLS1, JAK3	2482	33	18082	3.31148	5.07088e-05	0.00361994
GO:0097191~extrinsic apoptotic signaling pathway	17	0.580403	IL33, TNFRSF12A, G0S2, TNFRSF10B, TNFRSF1B, ACVR1B, TNF, PML, P2RX7, CASP8, IFNG, CD27, FAS, RIPK1, JAK2, BID, TLR3	2482	41	18082	3.02072	5.13855e-05	0.00361994
GO:0006919~activation of cysteine-type endopeptidase activity involved in apoptotic process	23	0.785251	NGFR, EGLN3, HIP1, APAF1, STAT1, TNFSF15, TNFRSF10B, BCL10, TNF, F3, PML, CASP9, CASP8, LCK, P2RX1, MYC, PMAIP1, NLRP3, JAK2, BID, XDH, S100A9, S100A8	2482	67	18082	2.50091	5.15536e-05	0.00361994
GO:0006355~regulation of transcription, DNA-templated	375	12.803	EHF, HDAC10, ZFP846, HDAC11, JMJD1C, GABPB1, IKZF4, ELK3, SOX2, SPIC, RPS6KA5, ZFP281, SOX17, SOX18, CHEK2, CREB3L1, MYC, HOXA3, HOXA2, SOX9, HOXA7, CCNL1, JUNB, HOXA5, SOX4, ZFP287, HOXA4, ZFP286, PKNOX2, HES6, DAXX, ZFP1, PRKCB, SP110, ZFP2, SOX13, RFX2, SOX11, SOX12, RFX1, BHLHA15, OVOL1, MAPK8IP1, MED7, EID1, CARHSP1, ZSCAN20, XRN2, RFX5, ZFP296, TRIB3, ZFP9, HOXB6, ATF3, ATF4, L3MBTL3, ZBTB8…	2482	2279	18082	1.19876	5.18633e-05	0.00361994
GO:0006351~transcription, DNA-templated	316	10.7887	EHF, HDAC10, HDAC11, JMJD1C, GABPB1, IKZF4, ELK3, SOX2, SPIC, ZFP281, SOX17, SOX18, CHEK2, CREB3L1, MYC, HOXA3, HOXA2, SOX9, HOXA7, CCNL1, JUNB, HOXA5, SOX4, ZFP287, HOXA4, HES6, DAXX, ZFP1, PRKCB, SP110, ZFP2, SOX13, RFX2, SOX11, SOX12, RFX1, BHLHA15, OVOL1, MED7, EID1, ZSCAN20, XRN2, RFX5, ZFP296, ZFP174, TRIB3, HOXB6, ATF3, ATF4, L3MBTL3, ZBTB8A, ANP32A, ZFP503, TWIST2, ZBTB1, GATA5, GATA2, ZB…	2482	1885	18082	1.22129	5.54421e-05	0.00382673
GO:0007568~aging	44	1.50222	CDKN1C, CD86, CALCA, ADM, ALOX12, PTH1R, LITAF, FGF2, ADRA1A, RELA, CASP9, CASP7, EDNRB, CNR1, P2RY1, FBXO4, CCL2, TSPO, DMD, APOD, TIMP1, VCAM1, APAF1, IL15, TGFB3, MBD1, STAT3, FOS, PAX5, SOD2, TNFRSF1B, EIF2S1, AGT, NFKB2, GNAO1, IL6, GCLC, ADRB3, APEX1, CYP1A1, NOX4, IFI27L2A, ADA, NFE2L2	2482	173	18082	1.8529	6.01726e-05	0.00410761
GO:0050731~positive regulation of peptidyl-tyrosine phosphorylation	30	1.02424	NRP1, CSF3, ITGB3, CD80, PDGFB, NOD2, CD3E, AREG, ICAM1, FGF7, NTF3, JAK2, ANGPT1, RIPK2, CAV2, TNK2, OSM, LIF, AGT, IL6, CD4, EHD4, HCLS1, CSPG4, ITGA5, AGRN, FGFR3, CD44, FGF10, HBEGF	2482	101	18082	2.16394	6.15438e-05	0.00415554
GO:0001916~positive regulation of T cell mediated cytotoxicity	11	0.375555	P2RX7, H2-T23, CD1D1, PNP, H2-K1, H2-M3, TAP2, IL12B, XCL1, B2M, H2-D1	2482	19	18082	4.21778	6.55235e-05	0.00433013
GO:1901741~positive regulation of myoblast fusion	11	0.375555	CD53, EHD1, EHD2, CXCL9, CCL8, CXCL12, GDF15, IL4RA, FLT3L, NFATC2, MAPK14	2482	19	18082	4.21778	6.55235e-05	0.00433013
GO:0045669~positive regulation of osteoblast differentiation	23	0.785251	GDF10, PTGER4, SMAD1, CEBPB, IFITM1, CEBPD, IFI204, WNT7B, CTNNBIP1, SOX11, FGF2, BMP6, GJA1, BMP2, SFRP2, HEY1, ID4, TMEM119, FAM20C, IL6ST, CLIC1, PDLIM7, CTHRC1	2482	68	18082	2.46413	6.64288e-05	0.00434375
GO:0010759~positive regulation of macrophage chemotaxis	10	0.341413	CSF1, CCL5, TRPV4, C5AR1, C3AR1, CCL2, THBS1, CX3CL1, SLAMF1, CMKLR1	2482	16	18082	4.55328	7.79593e-05	0.00499261
GO:0002755~MyD88-dependent toll-like receptor signaling pathway	10	0.341413	TNIP1, IRAK2, TLR11, IRAK3, TLR6, REG3G, TLR5, MYD88, TLR13, TLR2	2482	16	18082	4.55328	7.79593e-05	0.00499261
GO:0033138~positive regulation of peptidyl-serine phosphorylation	24	0.819392	PPP1R15A, TXN1, BCAR3, CSF3, ANGPT1, WNT3A, RIPK2, CAV1, NTRK3, OSM, LIF, ARRB1, STK4, TNF, AGT, IL6, TRIM6, SFRP2, AKT2, NTF3, HCLS1, TEK, STOX1, CD44	2482	74	18082	2.36279	9.21005e-05	0.00583805
GO:0030099~myeloid cell differentiation	13	0.443837	CCR1, CDKN1C, L3MBTL3, TET2, PML, TIRAP, DAB2, PLSCR1, BCL6B, CLEC5A, STAP1, IRF8, JAK2	2482	27	18082	3.50771	0.000101448	0.00636562
GO:0006953~acute-phase response	15	0.51212	ITIH4, ORM1, CD163, SAA3, STAT3, HP, SERPINA3N, REG3G, ORM2, SERPINA1B, IL6, PLSCR1, SAA1, SAA2, LBP	2482	35	18082	3.12225	0.000109832	0.00682277
GO:0032722~positive regulation of chemokine production	11	0.375555	IL6, RIPK2, ADORA2B, P2RY2, EIF2AK2, FFAR2, LBP, LGALS9, TNF, TLR3, TLR2	2482	20	18082	4.00689	0.000114938	0.00706927
GO:0006469~negative regulation of protein kinase activity	28	0.955958	LRRC4, DUSP19, THY1, SHB, PPM1E, SOCS3, PODNL1, SOCS1, UBASH3B, INPP5K, SOCS5, GADD45B, CISH, CAV3, GADD45A, RTN4RL2, ASPN, GADD45G, PKIB, IL6, CEACAM1, ADORA2A, RTN4RL1, TAF7, TRIB3, PKN1, EPHA1, TRIB1	2482	95	18082	2.14723	0.000131427	0.00796653
GO:0007169~transmembrane receptor protein tyrosine kinase signaling pathway	29	0.990099	EPHB6, BLK, PILRB1, PILRB2, CSF1, EGFR, NTF3, KDR, STAP1, JAK3, PAG1, EPHB4, JAK1, ANGPT1, TNK2, NTRK3, MATK, PILRA, GFRA2, FGR, HCK, DOK4, GDNF, LCK, LCP2, CSPG4, TEK, EPHA1, LAT	2482	100	18082	2.11272	0.000132092	0.00796653
GO:0032494~response to peptidoglycan	7	0.238989	C5AR1, CARD9, IRF5, IRAK3, NOD2, MYD88, TLR2	2482	8	18082	6.3746	0.000144842	0.00852559
GO:0050688~regulation of defense response to virus	7	0.238989	SPN, APOBEC3, ELMOD2, CD37, IFIT1, GBP4, TSPAN32	2482	8	18082	6.3746	0.000144842	0.00852559
GO:0050870~positive regulation of T cell activation	10	0.341413	CD4, LCK, CCL2, CD47, BCL10, THY1, CD3E, MALT1, CARD11, ADA	2482	17	18082	4.28544	0.000145479	0.00852559
GO:0001569~patterning of blood vessels	16	0.546262	NRP1, FOXC2, ANGPT1, NOTCH4, LEF1, CXCR4, AHR, STK4, NFATC4, GNA13, SHH, VANGL2, CXCL12, SFRP2, COL4A1, TEK	2482	40	18082	2.9141	0.000149335	0.00866979
GO:0045893~positive regulation of transcription, DNA-templated	111	3.78969	EHF, AHR, ETS1, FGF2, TNF, ELK3, SOX2, FGF7, ZFP281, SOX17, SOX18, CHEK2, MYC, PIM1, PIM2, SOX9, SOX4, ZFP287, MAP2K3, MAP2K1, FBXW11, DYRK1B, SOX11, MYCN, SMO, ATF4, PDGFB, GATA5, BCL10, HIF1A, GLIS2, DEAF1, INPP5K, PATZ1, FGF23, BANP, EGR1, NFE2, EGR2, AFAP1L2, SMAD4, FZD2, FOXF2, ZFP516, TGFB3, WNT3A, PTCH1, FZD7, HMGA1, NFATC2, SMAD9, NR2F2, SMARCA2, NFKB1, FOSL2, NFKBIA, NR4A1, IL6, DAB2, BM…	2482	576	18082	1.40393	0.000162204	0.00932972
GO:0045907~positive regulation of vasoconstriction	17	0.580403	FGA, CAV1, PTAFR, FGG, NPY1R, PDGFB, HTR2C, SMAD6, PTGS2, ADRA1A, EGFR, ICAM1, PTGS1, GJA1, TBXA2R, GJA5, PDE5A	2482	45	18082	2.75221	0.000187691	0.0106967
GO:0034612~response to tumor necrosis factor	12	0.409696	CASP8, GCH1, CCL5, YTHDC2, UBD, ADAM9, RIPK1, CD14, TNFRSF11A, JAK2, PTGS2, CXCL16	2482	25	18082	3.49692	0.000220726	0.012465
GO:0007267~cell-cell signaling	29	0.990099	WNT2B, DHH, ADRB1, CXCL13, DLL1, ADRA1A, PANX1, SHH, GJA1, CCL5, CCL3, TAC1, CCR5, WNT2, TSHB, CCR1, NFE2, FZD2, WNT3A, WNT7A, BHLHA15, EREG, GJB2, ADRB3, XCL1, TNFSF9, FJX1, FGFR3, FGF10	2482	103	18082	2.05119	0.000228503	0.0127164
GO:0016310~phosphorylation	116	3.9604	DGKG, PANK1, TESK2, STK19, RPS6KA3, RPS6KA6, RPS6KA5, TBK1, AKT2, CHEK2, PDK4, KDR, PIM3, MAP3K8, PIP4K2B, PIM2, NEK3, MAP3K6, SEPHS2, EPHB4, MAP3K4, PDK2, MAP2K3, MAP2K1, PRKCB, PRKCE, DAPK2, MATK, DYRK1B, DGKZ, MAPKAPK3, SHPK, MAPKAPK2, TYRO3, CMPK2, SIK1, EPHA1, ALPK1, BLK, AK4, MST1R, STK4, NUAK1, NUAK2, PMVK, RIPK1, PIP5K1C, TRPM6, NADK, MAP2K6, FN3K, SRPK3, PLK3, CDK19, TNK2, NEK6, DCLK3, E…	2482	612	18082	1.38087	0.000229271	0.0127164
GO:0006468~protein phosphorylation	110	3.75555	EPHB6, TESK2, RPS6KA3, RPS6KA6, RPS6KA5, TBK1, AKT2, CHEK2, PIM1, PDK4, KDR, PIM3, MAP3K8, PIM2, NEK3, MAP3K6, EPHB4, MAP3K4, PDK2, MAP2K3, MAP2K1, MORC3, PRKCB, PRKCE, DAPK2, IGFBP3, MATK, DYRK1B, MAPKAPK3, MAPKAPK2, TYRO3, SIK1, TRIB3, EPHA1, ALPK1, TRIB1, BLK, PXK, NPR1, PDGFB, MST1R, STK4, NUAK1, NUAK2, IRAK2, RIPK1, TRPM6, ST3GAL1, MAP2K6, SRPK3, SMAD1, PLK3, CDK19, MLKL, TNK2, NEK6, DCLK3, …	2482	576	18082	1.39128	0.000248774	0.0136758
GO:0045597~positive regulation of cell differentiation	17	0.580403	GLP1R, SMAD1, MAP2K1, SMAD9, WNT9A, CLU, FGF2, SOX2, SOCS3, SHH, BMP2, GDNF, SOX17, HSF4, JAK2, FGFR3, JUNB	2482	46	18082	2.69238	0.000251463	0.0136758
GO:0051770~positive regulation of nitric-oxide synthase biosynthetic process	10	0.341413	CCL20, STAT1, NAMPT, KDR, CCL2, NOD2, JAK2, JAK3, TLR2, MAP2K6	2482	18	18082	4.04736	0.000255563	0.0136758
GO:0043032~positive regulation of macrophage activation	10	0.341413	IL33, IL1RL1, CD1D1, IFI204, TNIP2, IL4RA, LBP, LGALS9, ULBP1, THBS1	2482	18	18082	4.04736	0.000255563	0.0136758
GO:0070995~NADPH oxidation	6	0.204848	TXNRD1, FDX1, FDXR, FMO1, FMO2, KCNAB2	2482	6	18082	7.28525	0.000257576	0.0136758
GO:0097190~apoptotic signaling pathway	18	0.614544	DAXX, CD40, HIP1, APAF1, DAPL1, CAV1, PAWR, TNFRSF11B, TNFRSF11A, CD3E, TNF, SPN, SHH, CASP8, CD5, CD28, FAS, PPARD	2482	51	18082	2.57127	0.00029205	0.0153747
GO:0043491~protein kinase B signaling	15	0.51212	LINGO1, PLK3, CCL12, CD40, IRS1, TNF, ZFP36L1, AXL, AKT2, IL1B, CCL5, CCL3, TYRO3, CCL2, SOX9	2482	38	18082	2.87576	0.000306258	0.0158967
GO:1902895~positive regulation of pri-miRNA transcription from RNA polymerase II promoter	11	0.375555	SMAD1, NGFR, BMP2, STAT3, PDGFB, FOS, SMAD6, HIF1A, NFKB1, RELA, GNL3	2482	22	18082	3.64263	0.000309642	0.0158967
GO:0050718~positive regulation of interleukin-1 beta secretion	11	0.375555	P2RX7, PANX1, GSDMD, IFNG, CASP4, CASP1, CCL3, NLRP3, NOD2, CCL19, CCR5	2482	22	18082	3.64263	0.000309642	0.0158967
GO:0032695~negative regulation of interleukin-12 production	9	0.307272	IRAK3, NLRC3, NOD2, MEFV, THBS1, JAK3, SLAMF1, TLR2, CMKLR1	2482	15	18082	4.37115	0.000324584	0.0163595
GO:0045824~negative regulation of innate immune response	9	0.307272	CCR1, DHX58, TYRO3, TRAFD1, TNFAIP3, IRAK3, NMI, IFI202B, SMPDL3B	2482	15	18082	4.37115	0.000324584	0.0163595
GO:0030178~negative regulation of Wnt signaling pathway	19	0.648686	APC2, RNF43, CTNNBIP1, CBY1, SHISA2, APCDD1, CXXC4, TSKU, NKD2, NFATC4, SOX2, SHH, ZNRF3, SFRP2, SOX17, GRB10, DACT3, AIDA, NOTUM	2482	56	18082	2.47178	0.000326558	0.0163595
GO:0032735~positive regulation of interleukin-12 production	12	0.409696	CD40, IFNG, H2-M3, IL12B, IRF8, TNFSF9, NOD2, CCL19, TLR3, TIRAP, TLR2, IDO1	2482	26	18082	3.36242	0.000335383	0.0166672
GO:0042327~positive regulation of phosphorylation	13	0.443837	IRS1, FZD7, GLMN, BCL10, THBS1, AREG, EGFR, EREG, APLN, SDCBP, CCL5, GRB10, RIPK1	2482	30	18082	3.15694	0.00033903	0.0167147
GO:0045086~positive regulation of interleukin-2 biosynthetic process	8	0.273131	STAT5A, IL1A, CD1D1, IL1B, GLMN, CD28, CD3E, CARD11	2482	12	18082	4.85684	0.00038149	0.0184824
GO:0002481~antigen processing and presentation of exogenous protein antigen via MHC class Ib, TAP-dependent	7	0.238989	H2-M3, TAP2, TAP1, ABCB9, ABCB1A, B2M, ABCB1B	2482	9	18082	5.66631	0.000383811	0.0184824
GO:0002485~antigen processing and presentation of endogenous peptide antigen via MHC class I via ER pathway, TAP-dependent	7	0.238989	H2-K1, TAP2, TAP1, ABCB9, ABCB1A, ABCB1B, H2-D1	2482	9	18082	5.66631	0.000383811	0.0184824
GO:0030168~platelet activation	15	0.51212	FGA, ENTPD1, WNT3A, ITGB3, FGG, RASGRP2, CX3CL1, VAV2, GNA13, TREML1, AXL, P2RX1, P2RY1, TYRO3, PF4	2482	39	18082	2.80202	0.000417961	0.0198196
GO:0014911~positive regulation of smooth muscle cell migration	15	0.51212	PTGER4, HDAC4, FGA, EGR1, ITGB3, PDGFB, F3, P2RY6, P2RY2, MYC, CCL5, HAS2, NOX4, IL6ST, RAPGEF4	2482	39	18082	2.80202	0.000417961	0.0198196
GO:0008217~regulation of blood pressure	20	0.682827	AOC3, RAMP2, CALCA, ACE, GCH1, NPR1, LRP5, NPY1R, ATP1A2, AHR, SOD2, PTGS2, DLL1, AGT, PTGS1, EDNRB, P2RX1, C3AR1, HMOX1, TAC1	2482	62	18082	2.35008	0.00044634	0.021005
GO:0090090~negative regulation of canonical Wnt signaling pathway	28	0.955958	INVS, LEF1, CBY1, PRICKLE1, MLLT3, STK4, NKD2, SOX2, SHH, ZNRF3, SOX17, DACT3, SOX9, SCYL2, CTHRC1, APC2, EGR1, WNT3A, CAV1, DAB2IP, WNT9A, AXIN2, MCC, MAPK14, DAB2, BMP2, SFRP2, NOTUM	2482	102	18082	1.99987	0.000465494	0.0217016
GO:0001938~positive regulation of endothelial cell proliferation	21	0.716968	STAT5A, PPP1R16B, EGFL7, CCL11, CAV2, ITGB3, CAV1, PDGFB, F3, FGF2, BMP6, PGF, NR4A1, BMP2, LRG1, CXCL12, KDR, CCL2, ZFP580, FGFR3, WNT2	2482	67	18082	2.28344	0.000468128	0.0217016
GO:0032689~negative regulation of interferon-gamma production	12	0.409696	CD96, IL33, CD274, IL1RL1, PGLYRP3, PGLYRP2, AXL, XCL1, IL20RB, NOD2, LGALS9, PDCD1LG2	2482	27	18082	3.23789	0.000496212	0.0228331
GO:0010629~negative regulation of gene expression	57	1.94606	CDKN1A, FMR1, SERPINE1, CD3E, TNF, TRIM6, GJA1, SHH, TBK1, ZFP281, HEY1, MYC, ZC3H12A, HEY2, ANXA7, DIP2A, SOX9, LGALS9, TGIF1, MAP2K1, PAWR, SOX11, TNFRSF1A, RBL2, MYCN, RBL1, SFRP2, SMO, IFNG, IL1B, PCX, ZFP503, PDGFB, ACVR1B, ACACB, BRIP1, RXRA, STC2, CCL3, XDH, STOX1, CCR1, ACE, NOS2, TIPARP, MBD1, KLF4, NFKB1, PARP10, HEYL, BMP2, TFAP4, CD28, REL, FGFR4, FGFR3, PICALM	2482	265	18082	1.56702	0.000562639	0.0256994
GO:0045600~positive regulation of fat cell differentiation	17	0.580403	CEBPB, XBP1, FNDC3B, LRP5, HTR2C, STK4, ZFP36L1, SAV1, ZFP36, BMP2, SFRP2, ZFP385A, SH3PXD2B, ZC3H12A, CCDC3, ZBTB7C, CMKLR1	2482	49	18082	2.52754	0.000566832	0.0257019
GO:0043434~response to peptide hormone	22	0.75111	STAT5A, BTG1, STAT1, IRS1, SERPINA3K, LRP5, SERPINA3M, SERPINA3N, SERPINA3G, AREG, SERPINA3I, EREG, SERPINA3C, SERPINA1B, HHEX, GJA1, SERPINA3F, CXCL12, STC2, TIMP1, TEK, TIMP4	2482	73	18082	2.19556	0.000591363	0.0266199
GO:0048754~branching morphogenesis of an epithelial tube	14	0.477979	LAMA5, CLIC4, B4GALT1, PXN, PKD1, RASIP1, GLI2, SHH, MMP14, MYCN, TMEM67, TIMELESS, KDR, FGF10	2482	36	18082	2.83315	0.00062486	0.0279254
GO:0048147~negative regulation of fibroblast proliferation	13	0.443837	MORC3, DAB2IP, PAWR, SOD2, SKI, PARP10, DACH1, IFNG, MYC, FTH1, FBXO4, PMAIP1, NUPR1	2482	32	18082	2.95963	0.000679338	0.0301432
GO:0045892~negative regulation of transcription, DNA-templated	108	3.68727	PRDM8, HDAC10, NAB1, PRDM6, GMNN, AHR, TNF, IKZF4, ELK3, DACH1, A430033K04RIK, RPS6KA5, SALL2, ZFP281, SOX18, BASP1, SOX9, HOXA7, DAXX, FBXW11, KCTD1, EREG, EID1, SFRP2, SMO, TIMELESS, ZFP174, TRIB3, ATF3, CALCA, TWIST2, CREM, PDGFB, BHLHE22, ZBTB4, GLIS2, SBNO2, DEAF1, HIVEP1, INPP5K, PATZ1, RREB1, SMAD4, FOXF2, CBX3, ATP8B1, PTCH1, SETDB2, HMGA1, NR2F2, SMARCA2, NFKB1, GCLC, DAB2, BMP2, YEATS2,…	2482	579	18082	1.35891	0.000686152	0.0301574
GO:0001666~response to hypoxia	44	1.50222	RAMP2, CXCR4, ADM, PLAT, NOL3, HIF1A, ETS1, TM9SF4, APOLD1, SLC2A8, ALAD, PDLIM1, HSD11B2, CASP1, KDR, HMOX1, CCL2, CAMK2G, SOX4, EGR1, EGLN3, SMAD4, VCAM1, APAF1, NOS2, TGFB3, PRKCB, CAV1, SOD2, CBFA2T3, PGF, PML, FOSL2, ZFP354A, MMP14, BMP2, CXCL12, CYP1A1, NOX4, ANGPTL4, TEK, BIRC2, ADA, TLR2	2482	192	18082	1.66954	0.000689368	0.0301574
GO:0040008~regulation of growth	21	0.716968	OGFR, CISH, IGFBP4, PRKCB, PTCH1, IGFBP3, DAB2IP, OSM, DLL1, MNDAL, IGSF11, SOCS3, GAP43, SOCS1, IFNG, CCDC85B, NDN, KCTD11, TSPYL5, TMEM8B, SOCS5	2482	69	18082	2.21725	0.000711405	0.0305848
GO:2000352~negative regulation of endothelial cell apoptotic process	12	0.409696	FGA, RAMP2, ANGPT1, TNIP2, FGG, SERPINE1, KDR, TNFAIP3, ANGPTL4, TEK, ICAM1, NFE2L2	2482	28	18082	3.12225	0.000716704	0.0305848
GO:0045651~positive regulation of macrophage differentiation	8	0.273131	CASP8, CSF1, IL34, LIF, HCLS1, RIPK1, TRIB1, PF4	2482	13	18082	4.48323	0.000728663	0.0305848
GO:0030212~hyaluronan metabolic process	8	0.273131	ITIH4, ITIH3, HYAL1, IL15, PIM1, HAS2, MKI67, ITIH1	2482	13	18082	4.48323	0.000728663	0.0305848
GO:0002523~leukocyte migration involved in inflammatory response	8	0.273131	AOC3, ITGAM, CCL2, ADAM8, PPBP, S100A9, CX3CL1, S100A8	2482	13	18082	4.48323	0.000728663	0.0305848
GO:0007189~adenylate cyclase-activating G-protein coupled receptor signaling pathway	17	0.580403	PTGER4, GLP1R, PTGFR, CALCA, PTGIR, CALCRL, ADRB1, PTH1R, ADCY7, ADCY6, GNA13, ADCY9, ADRB3, ADORA2A, TBXA2R, ADORA2B, S1PR4	2482	50	18082	2.47699	0.000728677	0.0305848
GO:0010595~positive regulation of endothelial cell migration	15	0.51212	FOXC2, ANGPT1, ROCK2, ITGB3, WNT7A, ALOX12, THBS1, FGF2, ETS1, AGT, RHOB, ZC3H12A, KDR, ZFP580, TEK	2482	41	18082	2.66534	0.000747593	0.0311681
GO:0031622~positive regulation of fever generation	6	0.204848	CNR1, IL1B, CCL5, CCR5, PTGS2, TNF	2482	7	18082	6.2445	0.000798991	0.0326535
GO:0050869~negative regulation of B cell activation	6	0.204848	BANK1, INPP5D, TBC1D10C, FAS, TNFAIP3, SAMSN1	2482	7	18082	6.2445	0.000798991	0.0326535
GO:0060373~regulation of ventricular cardiac muscle cell membrane depolarization	6	0.204848	GJA1, CAV3, GJA5, GPD1L, SCN3B, SMAD7	2482	7	18082	6.2445	0.000798991	0.0326535
GO:0080111~DNA demethylation	7	0.238989	APOBEC1, APEX1, TDG, ALKBH1, TET3, TET2, TET1	2482	10	18082	5.09968	0.000847859	0.0342006
GO:0010838~positive regulation of keratinocyte proliferation	7	0.238989	TGM1, FGF7, STXBP4, TWIST2, HAS2, REG3G, FGF10	2482	10	18082	5.09968	0.000847859	0.0342006
GO:0002224~toll-like receptor signaling pathway	9	0.307272	CD86, RPS6KA3, MAPKAPK3, IRAK2, MAPKAPK2, TLR6, TLR5, TLR3, TLR2	2482	17	18082	3.8569	0.000949634	0.0380589
GO:0002250~adaptive immune response	34	1.16081	CD86, H2-T23, RNF19B, BCL10, TNFRSF11A, SLA2, CD79B, CD79A, KLRK1, LAMP3, SLAMF7, CTLA4, JAK2, JAK3, PAG1, SLAMF1, FGA, RIPK2, PRKCB, FGG, THEMIS, TAP2, TFEB, TAP1, CD8B1, ICOSL, SERPINA3G, FCAMR, CD4, CLEC4D, RNF125, IFNG, CD8A, LAT	2482	139	18082	1.782	0.000974729	0.0388142
GO:0006865~amino acid transport	15	0.51212	SLC36A1, SLC6A14, SLC43A1, SLC6A20A, SLC3A2, SLC7A11, SLC7A1, SLC7A4, SLC7A5, SLC7A6, MYC, SLC38A7, SLC38A9, SLC38A2, SLC38A4	2482	42	18082	2.60188	0.000981426	0.038832
GO:0050679~positive regulation of epithelial cell proliferation	22	0.75111	BNC1, OSR1, C5AR1, DAB2IP, NOD2, CYP7B1, FGF2, BMP6, EGFR, IL6, FGF7, NR4A3, CCND2, SMO, HYAL1, MYC, CCL5, KDR, GAS1, SOX9, STOX1, FGF10	2482	76	18082	2.10889	0.00105309	0.0410997
GO:1902042~negative regulation of extrinsic apoptotic signaling pathway via death domain receptors	11	0.375555	FGA, ITPRIP, SFRP2, FGG, SERPINE1, HMOX1, TNFAIP3, CFLAR, NOL3, RFFL, ICAM1	2482	25	18082	3.20551	0.00105859	0.0410997
GO:0031295~T cell costimulation	11	0.375555	SPN, EFNB2, CD274, CD5, CAV1, CD80, CD28, CCL19, LGALS8, CD3E, CARD11	2482	25	18082	3.20551	0.00105859	0.0410997
GO:0030879~mammary gland development	14	0.477979	STAT5A, B4GALT1, IRS1, WNT3A, TGFB3, CAV1, PTCH1, NOTCH4, LEF1, IRS2, BRCA2, GLI2, BCL2L11, SOX9	2482	38	18082	2.68404	0.00112294	0.0430598
GO:0048662~negative regulation of smooth muscle cell proliferation	14	0.477979	PTGIR, IL15, NPR1, CAV1, IGFBP3, CTNNBIP1, TNFAIP3, KLF4, IFNG, IL12B, HMOX1, APOD, TRIB1, PPARD	2482	38	18082	2.68404	0.00112294	0.0430598
GO:0001649~osteoblast differentiation	29	0.990099	SEMA7A, DHH, LEF1, LRRC17, TWIST2, TNC, DDX21, ADAR, RRBP1, GLI2, SOX2, MRC2, GJA1, CREB3L1, SPP1, CCL3, JUNB, GDF10, H3F3B, WNT3A, IGFBP3, DNAJC13, BMP6, GTPBP4, BMP3, VCAN, BMP2, SMO, TMEM119	2482	113	18082	1.86967	0.00114182	0.0435152
GO:0032729~positive regulation of interferon-gamma production	17	0.580403	SASH3, RIPK2, SLC11A1, H2-M3, CD3E, TNF, IL27RA, KLRK1, IL1B, BCL3, PDE4B, IL12B, IRF8, TNFSF9, CD14, ULBP1, IL18R1	2482	52	18082	2.38172	0.00117239	0.0444078
GO:0019233~sensory perception of pain	22	0.75111	NGFR, IL1RN, NLGN2, ACE, KCNA2, NPY1R, ADRB1, PTGS2, PTGS1, P2RX7, UCHL1, EDNRB, CNR2, CNR1, P2RY2, P2RY1, NDN, IL12B, BDKRB1, SCN3B, TAC1, SCN3A	2482	77	18082	2.0815	0.00126383	0.0466857
GO:0042110~T cell activation	13	0.443837	ICOSL, NLRC3, SLA2, CD3D, IL6, HSH2D, CD4, CD8A, TREML2, CD28, AZI2, CARD11, ADA	2482	34	18082	2.78554	0.0012672	0.0466857
GO:0051259~protein oligomerization	20	0.682827	CAV2, KCNB1, CAV1, KCNA2, NOD2, BCL10, NOL3, MALT1, P2RX7, GJA1, GJB1, WFDC6A, C1QTNF6, GJA5, ZC3H12A, HACL1, TEK, STX2, CAMK2G, PFKM	2482	67	18082	2.1747	0.00127794	0.0466857
GO:0098586~cellular response to virus	8	0.273131	TRIM6, FMR1, ZC3H12A, ADAR, LGALS9, CCL19, MAPK14, IKBKE	2482	14	18082	4.163	0.00128514	0.0466857
GO:0070498~interleukin-1-mediated signaling pathway	8	0.273131	EGR1, IL1A, RPS6KA5, IRAK2, IL1R1, TNIP2, IRAK3, TIRAP	2482	14	18082	4.163	0.00128514	0.0466857
GO:0048246~macrophage chemotaxis	8	0.273131	CX3CR1, CCL12, EDNRB, GPR35, CXCL17, CCL3, CCL2, CX3CL1	2482	14	18082	4.163	0.00128514	0.0466857
GO:0030949~positive regulation of vascular endothelial growth factor receptor signaling pathway	8	0.273131	ANGPT1, PRKCB, FGF18, KDR, GRB10, TEK, HIF1A, FGF10	2482	14	18082	4.163	0.00128514	0.0466857
GO:0030308~negative regulation of cell growth	31	1.05838	CDKN1A, DDX3X, RRAD, ACVR1B, RERG, MNDAL, GJA1, SERTAD1, SOX17, CCDC85B, HYAL1, GNG4, SESN1, HYAL2, DACT3, BDKRB1, SMAD4, CDKN2C, DAB2IP, SMARCA2, AGT, PML, BST2, DAB2, SFRP2, BCL6, ADAM15, WT1, GAS1, FBP1, PPARD	2482	125	18082	1.80674	0.00134685	0.0486432
GO:0001658~branching involved in ureteric bud morphogenesis	16	0.546262	LAMA5, SMAD4, PTCH1, CTNNBIP1, TCF21, FGF2, AGT, PGF, SHH, BMP2, GDNF, WT1, MYC, TIMELESS, SOX9, CD44	2482	48	18082	2.42842	0.00138805	0.0488836
GO:0010942~positive regulation of cell death	16	0.546262	EGR1, CDKN1A, TXNRD1, HP, LPAR1, ALOX12, AXIN2, PTGS2, MYCN, BCL2L11, IRF1, IL1B, ZC3H12A, FAS, RIPK1, KCNK2	2482	48	18082	2.42842	0.00138805	0.0488836
GO:0050766~positive regulation of phagocytosis	16	0.546262	SIRPB1A, FCER1G, SLC11A1, SFTPD, NOD2, GATA2, TNF, C3, FCGR1, FCGR3, MEX3B, IL1B, PTX3, CD47, FCGR2B, MBL1	2482	48	18082	2.42842	0.00138805	0.0488836
GO:0048286~lung alveolus development	16	0.546262	ERRFI1, ACE, TGFB3, SFTPD, LIF, TCF21, HS6ST1, SOX2, KDR, ZFP157, TNS3, STK40, HOXA5, ADA, STRA6, FGF10	2482	48	18082	2.42842	0.00138805	0.0488836
GO:0009887~organ morphogenesis	28	0.955958	LAMA5, NRP1, WNT2B, THRA, SYCP2, HHIP, GMNN, GATA5, CXCR4, TCF21, DLL1, TNF, RELA, EFNB2, TGM1, HHEX, HOXA3, GAMT, WNT3A, TGFB3, PTCH1, WNT7A, PAX5, EREG, BMP2, PNPLA6, SLC26A4, FGF10	2482	109	18082	1.87144	0.00139285	0.0488836

## Sheet: LPS-R4
Term	Count	%	Genes	List Total	Pop Hits	Pop Total	Fold Enrichment	PValue	Benjamini
mmu04060:Cytokine-cytokine receptor interaction	98	3.38515	CSF3, CSF2, CSF3R, CSF1, IL1RAP, CXCL13, TNF, CXCL15, CXCL16, IL18RAP, TNFSF10, IL12B, IL13RA1, IFNAR2, IL15RA, IL1R1, IL1R2, LIFR, EDAR, IL6ST, IL4RA, IL20RB, CSF2RB, TNFRSF11B, TNFRSF11A, CCL21A, CCR1, TSLP, TGFB3, TNFSF15, TNFRSF9, TNFSF12, LIF, TNFRSF10B, INHBB, PPBP, GDF5, CXCL10, CXCL11, IL6, BMP2, CXCL12, CD27, TNFSF9, TNFSF8, CXCL9, CD40, CXCL1, CXCL2, CXCL5, CX3CL1, CCR8, CCR6, CCR5, TNF…	1141	242	7691	2.72966	1.27e-22	3.54e-20
mmu04668:TNF signaling pathway	57	1.96891	CSF2, CSF1, TNFAIP3, CXCL1, CXCL3, TNF, CXCL2, CX3CL1, ICAM1, CASP7, CASP8, RPS6KA5, CREB3L1, MAP3K8, JUNB, MAP2K3, MAP2K1, IL15, MMP3, FOS, TNFRSF1B, TNFRSF1A, MMP14, IL1B, BIRC2, ATF4, BIRC3, CREB5, CEBPB, CCL12, PIK3R2, NOD2, PTGS2, RELA, PIK3R5, SOCS3, CCL5, CCL2, RIPK1, GM5431, MAP2K6, VCAM1, MLKL, CCL20, LIF, IFI47, CFLAR, MAPK14, SELE, NFKB1, MAPK13, NFKBIA, CXCL10, IL6, BCL3, FAS, IL18R1	1141	109	7691	3.52489	1.59e-19	2.22e-17
mmu04062:Chemokine signaling pathway	68	2.34888	CXCL9, CXCL1, ARRB1, CXCL3, CXCL13, CXCL2, CXCL15, CXCL5, CX3CL1, CXCL16, CCR8, CCR6, JAK2, CCR5, JAK3, MAP2K1, VAV2, FGR, HCK, ADCY9, XCL1, PLCB2, CX3CR1, CCL12, CCL11, ROCK2, PXN, GNAI3, CXCR4, PIK3R2, RASGRP2, ADCY7, RELA, PIK3R5, RAP1B, CCL9, CCL8, GNG2, CCL7, CCL6, GNG4, CCL5, CXCR3, GNG7, CCL4, CXCR2, CCL3, CCL2, CCL19, CCL17, CCL21A, CCR1, CCL22, CCL20, STAT1, STAT2, STAT3, PPBP, GNG12, GN…	1141	196	7691	2.33857	5.66e-12	4.59e-10
mmu05164:Influenza A	62	2.14162	ADAR, TNF, ICAM1, IFIH1, CASP9, TBK1, TNFSF10, H2-OB, CASP1, IL12B, TRIM25, H2-OA, JAK2, IKBKE, JAK1, MAP2K3, IFNAR2, MAP2K1, RSAD2, DDX58, PRKCB, TNFRSF1A, IL1A, IFNG, OAS2, IL1B, OAS3, IRF7, NUP98, TLR3, IRF9, CCL12, RNASEL, OAS1A, PIK3R2, OAS1B, RELA, OAS1G, PIK3R5, SOCS3, CCL5, CCL2, NLRP3, MAP2K6, IL33, STAT1, MX2, STAT2, EIF2AK2, TNFRSF10B, MAPK14, EIF2S1, PML, NFKB1, MAPK13, NFKBIA, CXCL10…	1141	171	7691	2.44395	6.58e-12	4.59e-10
mmu04620:Toll-like receptor signaling pathway	43	1.48532	CD86, CXCL9, CD40, CD80, LY96, PIK3R2, TNF, RELA, PIK3R5, CASP8, TBK1, CCL5, CCL4, SPP1, CCL3, IL12B, MAP3K8, RIPK1, LBP, CD14, IKBKE, MAP2K6, MAP2K3, IFNAR2, MAP2K1, STAT1, FOS, MAPK14, TIRAP, NFKB1, MAPK13, NFKBIA, CXCL10, IL6, CXCL11, IL1B, IRF7, IRF5, TLR6, TLR5, TLR3, MYD88, TLR2	1141	101	7691	2.86975	5.08e-11	2.84e-09
mmu05168:Herpes simplex infection	68	2.34888	H2-T24, H2-T23, H2-T22, H2-K1, IFIT1, TNF, IFIH1, TBK1, CASP8, H2-OB, IL12B, H2-OA, JAK2, IKBKE, JAK1, IFNAR2, DAXX, H2-T10, IL15, DDX58, H2-T9, TAP2, TAP1, FOS, TNFRSF1A, IFNG, OAS2, IL1B, OAS3, IRF7, SRSF3, TLR3, IRF9, H2-D1, TLR2, CCL12, SP100, RNASEL, H2-Q6, H2-M3, H2-Q7, OAS1A, OAS1B, H2-Q2, H2-Q1, RELA, OAS1G, C3, SOCS3, CCL5, CCL2, STAT1, STAT2, EIF2AK2, PILRA, EIF2S1, PML, NFKB1, NFKBIA, …	1141	208	7691	2.20365	1.15e-10	5.34e-09
mmu04640:Hematopoietic cell lineage	38	1.31261	CSF3, ITGAM, CSF2, CSF3R, CSF1, ITGB3, ITGA2B, IL4RA, CD3G, CD3E, SIGLECH, CD3D, TNF, CD1D1, CD19, CD37, CD14, CD33, CR2, IL1R1, IL1R2, CD8B1, EPOR, FCGR1, GP9, IL1A, IL6, CD4, CD5, CD8A, IL1B, IL2RA, FLT3L, ITGA5, MS4A1, CD22, IL9R, CD44	1141	85	7691	3.01344	1.48e-10	5.5e-09
mmu05162:Measles	51	1.76166	TNFAIP3, CD3G, ADAR, CD3E, CD3D, IFIH1, CCND2, TBK1, TNFSF10, IL12B, JAK2, IKBKE, JAK3, JAK1, IFNAR2, DDX58, IL1A, IFNG, OAS2, IL1B, OAS3, IRF7, IRF9, TLR2, OAS1A, PIK3R2, OAS1B, IL2RG, RELA, OAS1G, PIK3R5, SLAMF1, STAT5A, CD209B, STAT1, MX2, STAT2, SH2D1A, STAT3, EIF2AK2, TNFRSF10B, EIF2S1, NFKB1, NFKBIA, IL6, IL2RA, CD28, FAS, FCGR2B, MYD88, NFKBIB	1141	136	7691	2.52772	1.58e-10	5.5e-09
mmu04064:NF-kappa B signaling pathway	41	1.41623	CD40, TNFAIP3, LY96, BCL10, TNFRSF11A, PTGS2, TNF, MALT1, RELA, ICAM1, RELB, CCL4, TRIM25, RIPK1, BCL2A1D, LBP, CCL19, PLCG1, CD14, BCL2A1A, BCL2A1B, CCL21A, VCAM1, IL1R1, DDX58, CFLAR, TIRAP, NFKB1, TNFRSF1A, NFKB2, NFKBIA, CXCL12, LCK, IL1B, BCL2, LTB, MYD88, BIRC2, LAT, CARD11, BIRC3	1141	97	7691	2.84911	2e-10	6.2e-09
mmu05166:HTLV-I infection	82	2.83247	H2-T24, NRP1, H2-T23, CDKN1A, CD40, H2-T22, CRTC2, WNT2B, CSF2, H2-K1, CD3G, CD3E, TNF, ETS1, CD3D, ICAM1, ELK4, ZFP36, CCND2, PTTG1, CHEK2, MYC, H2-OB, TSPO, H2-OA, POLE, JAK3, JAK1, APC2, IL15RA, H2-T10, IL15, IL1R1, IL1R2, H2-T9, FOS, WNT9A, TNFRSF1A, ADCY9, LCK, ATF3, H2-D1, ATF4, H2-Q6, H2-M3, H2-Q7, PDGFB, CREM, PIK3R2, H2-Q2, IL2RG, H2-Q1, ADCY7, RELA, PIK3R5, RELB, POLD1, DVL2, WNT2, STAT…	1141	276	7691	2.00264	2.4e-10	6.7e-09
mmu04380:Osteoclast differentiation	46	1.58895	SIRPB1B, PIRA1, SIRPB1A, CSF1, ITGB3, NCF4, TNFRSF11B, PIK3R2, TNFRSF11A, TNF, RELA, PIK3R5, RELB, SOCS3, SOCS1, GM9733, JUNB, JAK1, MAP2K6, IFNAR2, MAP2K1, STAT1, IL1R1, STAT2, CYBB, NFATC2, FOS, MAPK14, NFKB1, FOSL2, MAPK13, TNFRSF1A, NFKB2, FOSL1, FCGR1, NFKBIA, IL1A, FCGR3, IFNG, LCK, FCGR4, IL1B, LCP2, FCGR2B, SQSTM1, IRF9	1141	126	7691	2.46085	3.82e-09	9.69e-08
mmu05152:Tuberculosis	57	1.96891	ITGAM, CALML3, TCIRG1, TNF, CASP9, MRC2, CASP8, H2-OB, IL12B, H2-OA, LBP, JAK2, CAMP, JAK1, FCER1G, APAF1, KSR1, RIPK2, SPHK1, TIRAP, TNFRSF1A, FCGR1, IL1A, FCGR3, IFNG, FCGR4, IL1B, RFX5, TLR6, CLEC4E, TLR2, CEBPB, BCL10, NOD2, MALT1, RELA, C3, IRAK2, ATP6V0A4, CD14, BID, CAMK2G, PLK3, CD209B, NOS2, TGFB3, STAT1, IL10RA, CARD9, MAPK14, NFKB1, MAPK13, IL6, BCL2, CYCS, FCGR2B, MYD88	1141	176	7691	2.18303	6.61e-09	1.54e-07
mmu05202:Transcriptional misregulation in cancer	54	1.86528	CD86, CDKN1A, CD40, ITGAM, CSF2, LDB1, JMJD1C, PLAT, AFF1, ELK4, LYL1, HHEX, CCND2, MYC, NFKBIZ, ITGB7, BCL2A1D, BCL2A1A, BCL2A1B, MEF2C, IGFBP3, IL1R2, MMP3, ETV1, PAX5, ETV5, ETV6, FCGR1, MYCN, ERG, NUPR1, CEBPB, SLC45A3, HPGD, MLLT3, RELA, TSPAN7, CD14, RUNX1T1, SMAD1, CDKN2C, JUP, H3F3B, FUS, GZMB, PML, NFKB1, IL6, MEIS1, NR4A3, BCL6, WT1, REL, TCF3	1141	165	7691	2.20601	1.17e-08	2.38e-07
mmu05145:Toxoplasmosis	40	1.38169	LAMA5, CD40, GNAI3, LY96, LAMC2, TNF, RELA, CASP9, CASP8, SOCS1, H2-OB, IL12B, H2-OA, JAK2, CCR5, JAK1, MAP2K6, MAP2K3, NOS2, STAT1, TGFB3, IL10RA, STAT3, IRGM1, MAPK14, NFKB1, MAPK13, TNFRSF1A, GNAO1, NFKBIA, IFNG, BCL2, IGTP, CYCS, TLR11, MYD88, BIRC2, BIRC3, TLR2, NFKBIB	1141	105	7691	2.56784	1.2e-08	2.38e-07
mmu05200:Pathways in cancer	101	3.48877	CSF3R, HHIP, ITGA2B, FGF2, FGF7, RASSF1, EDNRB, MYC, MAP2K1, PRKCB, TPM3, DAPK2, PGF, ADCY9, SMO, COL4A1, TCF7, LPAR1, PDGFB, PIK3R2, LPAR4, RASGRP2, HIF1A, RASGRP4, RASGRP3, PIK3R5, DVL2, PLCG1, RALGDS, WNT2, FGF23, STAT5A, SMAD4, FZD2, JUP, TGFB3, WNT3A, PTCH1, FZD7, PTCH2, GNG12, GNG11, NFKB1, NFKB2, NFKBIA, IL6, BMP2, CXCL12, FGF18, BCL2, GNB4, CYCS, FGFR3, FGF10, CDKN1A, WNT2B, LAMC2, BRCA2,…	1141	395	7691	1.72354	1.42e-08	2.64e-07
mmu04514:Cell adhesion molecules (CAMs)	53	1.83074	H2-T24, CD86, H2-T23, CD40, H2-T22, ITGAM, CD80, H2-K1, LRRC4, CLDN2, F11R, PVR, ICAM1, SPN, CDH3, CDH2, MPZ, H2-OB, ITGB8, ITGB7, H2-OA, H2-T10, H2-T9, CD8B1, ICOSL, PDCD1LG2, VCAN, CLDN15, CD8A, CLDN8, CLDN7, H2-D1, CD274, NLGN2, SDC4, SDC2, H2-Q6, H2-M3, H2-Q7, H2-Q2, H2-Q1, NCAM1, NTNG2, VCAM1, SELE, SELP, CD4, CD6, SELL, CD28, PDCD1, H2-Q10, CD22	1141	162	7691	2.20525	1.66e-08	2.89e-07
mmu05140:Leishmaniasis	29	1.00173	ITGAM, NCF4, PTGS2, TNF, RELA, C3, H2-OB, IL12B, H2-OA, JAK2, JAK1, MARCKSL1, NOS2, STAT1, TGFB3, FOS, MAPK14, NFKB1, MAPK13, FCGR1, NFKBIA, IL1A, FCGR3, IFNG, FCGR4, IL1B, MYD88, TLR2, NFKBIB	1141	64	7691	3.05432	2.26e-08	3.53e-07
mmu05142:Chagas disease (American trypanosomiasis)	39	1.34715	CCL12, SERPINE1, GNAI3, PIK3R2, CD3G, CD3E, CD3D, TNF, RELA, PIK3R5, C3, GNA14, CASP8, GNA11, CCL5, CCL3, BDKRB2, CCL2, IL12B, ACE, NOS2, TGFB3, FOS, CFLAR, MAPK14, NFKB1, MAPK13, TNFRSF1A, GNAO1, NFKBIA, IL6, IFNG, IL1B, PPP2R2D, FAS, TLR6, PLCB2, MYD88, TLR2	1141	103	7691	2.55226	2.28e-08	3.53e-07
mmu05332:Graft-versus-host disease	25	0.863558	H2-T24, CD86, H2-T23, H2-T22, H2-Q6, CD80, H2-M3, H2-Q7, H2-K1, H2-Q2, H2-Q1, TNF, H2-OB, H2-OA, H2-T10, H2-T9, GZMB, IL1A, IL6, IFNG, IL1B, CD28, FAS, H2-Q10, H2-D1	1141	52	7691	3.24066	6.54e-08	9.61e-07
mmu05169:Epstein-Barr virus infection	45	1.5544	H2-T24, H2-T23, CDKN1A, CD40, H2-T22, H2-Q6, H2-M3, H2-Q7, H2-K1, TNFAIP3, PIK3R2, H2-Q2, H2-Q1, RELA, PIK3R5, ICAM1, RELB, SPN, TBK1, MYC, CD19, RIPK1, JAK3, JAK1, MAP2K6, MAP2K3, ENTPD1, CR2, H2-T10, ENTPD3, DDX58, H2-T9, STAT3, EIF2AK2, MAPK14, NFKB1, MAPK13, NFKB2, NFKBIA, BCL2, NFKBIE, CD44, H2-Q10, H2-D1, NFKBIB	1141	136	7691	2.23034	1.63e-07	2.28e-06
mmu05323:Rheumatoid arthritis	32	1.10535	CD86, CCL12, CSF2, CSF1, CD80, TNFRSF11A, TCIRG1, TNF, CXCL5, ICAM1, CCL5, CCL3, H2-OB, CCL2, ATP6V0A4, H2-OA, ATP6V0E2, ANGPT1, CCL20, IL15, TGFB3, MMP3, FOS, IL1A, IL6, CXCL12, IFNG, IL1B, CD28, LTB, TEK, TLR2	1141	82	7691	2.63047	2.38e-07	3.16e-06
mmu04630:Jak-STAT signaling pathway	46	1.58895	CSF3, CSF2, CSF3R, IL4RA, IL20RB, PIK3R2, CSF2RB, IL2RG, PIK3R5, IL22RA2, SOCS3, CCND2, SOCS1, MYC, PIM1, IL21R, IL12B, JAK2, JAK3, JAK1, SOCS5, IL13RA1, IFNAR2, STAT5A, IL15RA, PIAS3, CISH, TSLP, IL15, STAT1, IL10RA, STAT2, STAT3, OSM, LIF, LIFR, OSMR, EPOR, CSF2RB2, IL6, IFNG, IL2RA, IL6ST, IRF9, IL9R, CRLF2	1141	145	7691	2.13839	4.56e-07	5.78e-06
mmu04010:MAPK signaling pathway	68	2.34888	ARRB1, DUSP16, TNF, FGF2, ELK4, RPS6KA3, FGF7, RPS6KA6, RPS6KA5, MYC, STMN1, MAP3K8, MAP3K4, MAP2K3, MAP4K1, DUSP5, MAP4K2, MAP2K1, DUSP2, DAXX, MEF2C, IL1R1, DUSP1, PRKCB, PLA2G4B, PLA2G4C, FOS, MAPK8IP1, TNFRSF1A, IL1A, MAPKAPK3, IL1B, MAPKAPK2, MAPT, ATF4, PDGFB, RASGRP2, EGFR, RASGRP4, RELA, RASGRP3, RELB, RAP1B, CACNA1I, NTF3, MKNK2, FLNB, CACNA1S, CD14, FGF23, MAP2K6, MAP4K4, GADD45B, GADD4…	1141	251	7691	1.82613	4.95e-07	6.01e-06
mmu04151:PI3K-Akt signaling pathway	87	3.00518	CHRM2, CDKN1A, CSF3, CRTC2, CSF3R, ITGB5, CSF1, IRS1, ITGB3, ITGA2B, TNC, LAMC2, FGF2, CASP9, FGF7, CCND2, CREB3L1, MYC, KDR, ITGB8, ITGB7, ITGB6, JAK2, JAK3, JAK1, IFNAR2, MAP2K1, OSMR, PGF, RBL2, COL4A1, COL6A4, ITGA7, COL6A3, ITGA5, SGK1, ATF4, EPHA2, TLR2, CREB5, LAMA5, PHLPP1, TNXB, PKN3, COL11A2, LPAR1, PDGFB, IL4RA, PIK3R2, LPAR4, IL2RG, THBS2, EFNA5, THBS1, EGFR, RELA, PIK3R5, VTN, BCL2L1…	1141	351	7691	1.67074	7.11e-07	8.26e-06
mmu05330:Allograft rejection	24	0.829016	H2-T24, CD86, H2-T23, CD40, H2-T22, H2-T10, CD80, H2-T9, H2-Q6, H2-Q7, H2-M3, H2-K1, GZMB, H2-Q2, TNF, H2-Q1, IFNG, CD28, H2-OB, IL12B, FAS, H2-OA, H2-D1, H2-Q10	1141	56	7691	2.88882	1.59e-06	1.78e-05
mmu04621:NOD-like receptor signaling pathway	24	0.829016	CCL12, RIPK2, CARD9, TNFAIP3, CXCL1, NOD2, MAPK14, MEFV, TNF, CXCL2, NFKB1, RELA, MAPK13, NFKBIA, IL6, CASP8, IL1B, CCL5, CASP1, CCL2, NLRP3, BIRC2, NFKBIB, BIRC3	1141	57	7691	2.83814	2.3e-06	2.47e-05
mmu04940:Type I diabetes mellitus	25	0.863558	H2-T24, CD86, H2-T23, H2-T22, H2-Q6, CD80, H2-M3, H2-Q7, H2-K1, H2-Q2, H2-Q1, TNF, H2-OB, IL12B, H2-OA, H2-T10, H2-T9, GZMB, IL1A, IFNG, IL1B, CD28, FAS, H2-Q10, H2-D1	1141	62	7691	2.71798	3.34e-06	3.45e-05
mmu05134:Legionellosis	23	0.794473	ITGAM, APAF1, CXCL1, CXCL3, TNF, CXCL2, NFKB1, RELA, NFKB2, C3, CASP9, NFKBIA, IL6, CASP7, CASP8, IL1B, CASP1, IL12B, CYCS, CD14, TLR5, MYD88, TLR2	1141	57	7691	2.71988	9.01e-06	8.97e-05
mmu05133:Pertussis	27	0.932642	ITGAM, GNAI3, LY96, CALML3, TNF, CXCL5, RELA, C3, CASP7, CASP1, NLRP3, IL12B, CD14, C1RA, NOS2, FOS, MAPK14, TIRAP, NFKB1, MAPK13, IL1A, IL6, IRF1, IL1B, IRF8, ITGA5, MYD88	1141	74	7691	2.4594	1.06e-05	0.000102
mmu04145:Phagosome	48	1.65803	H2-T24, H2-T23, STX12, H2-T22, ITGAM, ITGB5, H2-Q6, ITGB3, H2-M3, H2-Q7, NCF4, H2-K1, H2-Q2, TCIRG1, THBS2, THBS1, H2-Q1, C3, MRC2, TUBA1C, TUBB6, SEC61G, TUBB1, H2-OB, OLR1, ATP6V0A4, H2-OA, CD14, ATP6V0E2, MBL1, MSR1, C1RA, CD209B, H2-T10, H2-T9, SFTPD, TAP2, TAP1, FCGR1, FCGR3, FCGR4, TLR6, ITGA5, FCGR2B, H2-Q10, H2-D1, TLR2, TUBA8	1141	171	7691	1.89209	1.1e-05	0.000102
mmu04660:T cell receptor signaling pathway	33	1.1399	CSF2, PIK3R2, CD3G, BCL10, CD3E, CD3D, TNF, MALT1, RELA, PIK3R5, GRAP2, MAP3K8, PLCG1, MAP2K1, NFATC2, CD8B1, FOS, MAPK14, NFKB1, MAPK13, VAV2, NFKBIA, CD4, IFNG, CD8A, LCK, CD28, LCP2, PDCD1, NFKBIE, LAT, CARD11, NFKBIB	1141	101	7691	2.20237	1.29e-05	0.000113
mmu05416:Viral myocarditis	28	0.967185	H2-T24, CD86, H2-T23, CD40, H2-T22, H2-Q6, CD80, H2-M3, H2-Q7, H2-K1, H2-Q2, H2-Q1, ICAM1, CASP9, CASP8, H2-OB, DMD, H2-OA, BID, H2-T10, CXADR, H2-T9, CAV1, CD28, CYCS, H2-Q10, H2-D1, MYH7	1141	79	7691	2.38907	1.3e-05	0.000113
mmu04015:Rap1 signaling pathway	56	1.93437	ITGAM, CSF1, ITGB3, ITGA2B, CALML3, FGF2, FGF7, KDR, MAP2K3, MAP2K1, PRKCB, PGF, ADCY9, ADORA2A, ADORA2B, LCP2, RAPGEF5, PLCB2, SKAP1, EPHA2, RAPGEF4, RALB, RGS14, LPAR1, PDGFB, FPR1, GNAI3, PARD6G, PIK3R2, LPAR4, RASGRP2, EFNA5, THBS1, ADCY7, EGFR, RASGRP3, PIK3R5, RAP1B, CNR1, PDGFD, P2RY1, PLCG1, FGF23, RALGDS, MAP2K6, ANGPT1, MAPK14, MAPK13, GNAO1, FGF18, TEK, FGFR4, FGFR3, LAT, SIPA1, FGF10	1141	214	7691	1.76389	1.76e-05	0.000149
mmu04210:Apoptosis	23	0.794473	APAF1, TNFRSF10B, PIK3R2, CSF2RB, CFLAR, TNF, NFKB1, RELA, PIK3R5, TNFRSF1A, CASP9, NFKBIA, CSF2RB2, CASP7, CASP8, BCL2, TNFSF10, CYCS, FAS, RIPK1, BID, BIRC2, BIRC3	1141	60	7691	2.58389	2.34e-05	0.000192
mmu04612:Antigen processing and presentation	28	0.967185	H2-T24, H2-T23, H2-T22, H2-Q6, H2-M3, H2-Q7, H2-K1, H2-Q2, H2-Q1, TNF, H2-OB, H2-OA, B2M, CTSB, H2-T10, H2-T9, TAP2, TAP1, CD8B1, TAPBP, CD4, IFNG, CD8A, RFX5, PSME1, PSME2, H2-Q10, H2-D1	1141	82	7691	2.30166	2.8e-05	0.000223
mmu04550:Signaling pathways regulating pluripotency of stem cells	40	1.38169	WNT2B, PIK3R2, ACVR1B, FGF2, PIK3R5, SOX2, MYC, DVL2, JAK2, SKIL, JAK3, WNT2, JAK1, APC2, SMAD1, MAP2K1, SMAD4, FZD2, WNT3A, PCGF5, WNT7B, FZD7, STAT3, LIF, WNT7A, SMAD9, INHBB, LIFR, WNT9A, AXIN2, KLF4, MAPK14, MAPK13, MEIS1, BMP2, ID4, TCF3, IL6ST, FGFR4, FGFR3	1141	138	7691	1.95379	3.07e-05	0.000238
mmu05160:Hepatitis C	39	1.34715	RNASEL, CDKN1A, OAS1A, PIK3R2, OAS1B, CLDN2, IFIT1, TNF, EGFR, RELA, PIK3R5, OAS1G, SOCS3, TBK1, RIPK1, IKBKE, JAK1, IFNAR2, STAT1, DDX58, STAT2, STAT3, EIF2AK2, MAPK14, EIF2S1, NFKB1, MAPK13, TNFRSF1A, NFKBIA, CLDN15, OAS2, OAS3, CLDN8, IRF1, PPP2R2D, CLDN7, IRF7, TLR3, IRF9	1141	136	7691	1.93296	5.09e-05	0.000384
mmu05161:Hepatitis B	41	1.41623	CDKN1A, DDX3X, PIK3R2, TNF, RELA, PIK3R5, CASP9, IFIH1, CASP8, TBK1, MYC, CREB3L1, IKBKE, JAK1, STAT5A, EGR2, MAP2K1, SMAD4, APAF1, STAT1, TGFB3, DDX58, PRKCB, STAT2, STAT3, NFATC2, FOS, TIRAP, NFKB1, NFATC4, NFKBIA, IL6, BCL2, IRF7, CYCS, FAS, TLR3, MYD88, ATF4, TLR2, CREB5	1141	146	7691	1.8929	5.31e-05	0.00039
mmu05132:Salmonella infection	26	0.8981	CSF2, ROCK2, PKN3, CXCL1, CXCL3, CXCL2, RELA, CCL4, CASP1, CCL3, FLNB, LBP, CD14, NOS2, RHOG, FOS, MAPK14, NFKB1, MAPK13, IL1A, IL6, IFNG, IL1B, PKN1, TLR5, MYD88	1141	78	7691	2.24686	9.05e-05	0.000636
mmu05144:Malaria	19	0.656304	CCL12, CD40, CSF3, VCAM1, GYPC, TGFB3, SDC2, THBS2, THBS1, TNF, SELE, ICAM1, SELP, IL6, IFNG, IL1B, CCL2, MYD88, TLR2	1141	48	7691	2.66815	9.12e-05	0.000636
mmu05217:Basal cell carcinoma	20	0.690846	APC2, WNT2B, FZD2, WNT3A, FZD7, PTCH1, HHIP, WNT7B, TCF7, PTCH2, LEF1, WNT7A, AXIN2, WNT9A, GLI2, SHH, BMP2, SMO, DVL2, WNT2	1141	54	7691	2.49651	0.000158	0.00107594
mmu05150:Staphylococcus aureus infection	19	0.656304	C1RA, ITGAM, PTAFR, C5AR1, FGG, FPR1, FPR2, ICAM1, C3, FCGR1, SELP, FCGR3, FCGR4, C3AR1, H2-OB, H2-OA, FCGR2B, MBL1, CFB	1141	50	7691	2.56142	0.000168	0.00111469
mmu05321:Inflammatory bowel disease (IBD)	21	0.725389	STAT1, TGFB3, STAT3, IL4RA, NOD2, IL2RG, TNF, NFKB1, RELA, IL1A, IL6, IL18RAP, IFNG, IL1B, IL21R, H2-OB, IL12B, H2-OA, TLR5, IL18R1, TLR2	1141	59	7691	2.39919	0.000192	0.00124592
mmu04622:RIG-I-like receptor signaling pathway	23	0.794473	DDX3X, DDX58, ISG15, MAPK14, TNF, TANK, NFKB1, RELA, MAPK13, IFIH1, NFKBIA, CXCL10, TBK1, RNF125, CASP8, DHX58, IRF7, IL12B, TRIM25, RIPK1, AZI2, IKBKE, NFKBIB	1141	68	7691	2.2799	0.000202	0.00128353
mmu05205:Proteoglycans in cancer	50	1.72712	CDKN1A, WNT2B, ITGB5, ITGB3, HSPB2, TNF, FGF2, MYC, KDR, IL12B, MAP2K1, PRKCB, PLAUR, ANK2, WNT9A, SMO, HCLS1, ITGA5, CD44, TLR2, HBEGF, CD63, SDC4, ROCK2, SDC2, PXN, PIK3R2, HIF1A, THBS1, EGFR, PIK3R5, VTN, FLNB, PLCG1, WNT2, CAMK2G, FZD2, CAV3, WNT3A, CAV2, PTCH1, WNT7B, FZD7, CAV1, STAT3, WNT7A, MAPK14, MAPK13, TFAP4, FAS	1141	203	7691	1.66024	0.000264	0.00163691
mmu04662:B cell receptor signaling pathway	23	0.794473	CR2, MAP2K1, NFATC2, PIK3R2, FOS, BCL10, MALT1, NFKB1, RELA, PIK3R5, RASGRP3, VAV2, CD79B, NFKBIA, CD79A, INPP5D, CD19, PIK3AP1, FCGR2B, NFKBIE, CD22, CARD11, NFKBIB	1141	70	7691	2.21476	0.000322	0.00195545
mmu05320:Autoimmune thyroid disease	23	0.794473	H2-T24, CD86, H2-T23, CD40, H2-T22, H2-T10, CD80, H2-T9, H2-Q6, H2-Q7, H2-M3, H2-K1, GZMB, H2-Q2, H2-Q1, TG, CD28, H2-OB, FAS, H2-OA, TSHB, H2-D1, H2-Q10	1141	71	7691	2.18357	0.000403	0.00239215
mmu04623:Cytosolic DNA-sensing pathway	21	0.725389	ZBP1, IL33, DDX58, TREX1, ADAR, IFI202B, NFKB1, RELA, NFKBIA, CXCL10, IL6, TBK1, IL1B, CCL5, POLR3D, CCL4, CASP1, IRF7, RIPK1, IKBKE, NFKBIB	1141	64	7691	2.21175	0.000646	0.00375305
mmu05340:Primary immunodeficiency	14	0.483592	CD40, TAP2, TAP1, CD8B1, CD3E, IL2RG, CD3D, CD79A, CD4, CD8A, LCK, CD19, RFX5, ADA	1141	34	7691	2.77553	0.000691	0.00393183
mmu04512:ECM-receptor interaction	26	0.8981	LAMA5, TNXB, ITGB5, SDC4, ITGB3, ITGA2B, COL11A2, TNC, LAMC2, THBS2, THBS1, VTN, SPP1, ITGB8, ITGB7, ITGB6, GP9, COL4A1, COL5A3, COL6A4, ITGA7, COL6A3, ITGA5, CD47, AGRN, CD44	1141	88	7691	1.99153	0.000724	0.00403961
mmu04360:Axon guidance	34	1.17444	EPHB6, NRP1, SEMA7A, SEMA3C, ROCK2, LRRC4, GNAI3, NTN4, SEMA3G, CXCR4, EFNA5, RND1, EFNB2, RGS3, ABLIM2, DPYSL5, DPYSL2, PLXNA2, PLXNA1, SRGAP3, EPHB4, SEMA6B, SEMA6C, NTNG2, SEMA6A, SEMA4C, NFATC2, SEMA4F, SEMA4G, NFATC4, CXCL12, PLXNB2, EPHA1, EPHA2	1141	129	7691	1.77659	0.000891	0.00486827
mmu04978:Mineral absorption	15	0.518135	SLC40A1, ATP1A3, CYBRD1, ATP1A2, MT2, ATP1B3, SLC30A1, MT1, SLC5A1, ATP1B2, FTH1, HMOX1, STEAP1, STEAP2, TRPM6	1141	39	7691	2.59253	0.000907	0.00486827
mmu04310:Wnt signaling pathway	36	1.24352	WNT2B, ROCK2, LEF1, TCF7, LRP5, PRICKLE1, CXXC4, NKD2, CCND2, FRAT2, SOX17, MYC, DVL2, WNT2, CAMK2G, APC2, SMAD4, FZD2, WNT3A, PRKCB, WNT7B, FZD7, CTNNBIP1, WNT7A, NFATC2, WNT9A, AXIN2, NFATC4, FOSL1, VANGL1, SFRP4, VANGL2, SFRP2, BAMBI, PLCB2, PPARD	1141	141	7691	1.721	0.00113107	0.00595412
mmu04014:Ras signaling pathway	52	1.7962	CSF1, CALML3, ETS1, FGF2, RASSF1, FGF7, TBK1, HTR7, KDR, MAP2K1, KSR1, PRKCB, PLA2G4B, PLA2G4C, PGF, RASA4, RAPGEF5, EPHA2, PLA1A, RALB, PDGFB, PIK3R2, RASAL2, RASGRP2, EFNA5, RASAL3, EGFR, RASGRP4, RELA, RASGRP3, PIK3R5, RAP1B, GNG2, GNG4, PDGFD, GNG7, PLCG1, FGF23, RALGDS, PLA2G2D, ANGPT1, GNG12, GNG11, NFKB1, FGF18, GNB4, REL, TEK, FGFR4, FGFR3, LAT, FGF10	1141	229	7691	1.53061	0.00145599	0.00752263
mmu05146:Amoebiasis	30	1.03627	LAMA5, ITGAM, CSF2, COL11A2, LAMC2, PIK3R2, TNF, RELA, PIK3R5, GNA14, GNA11, IL12B, SERPINB9B, CD14, ARG2, SERPINB2, NOS2, TGFB3, IL1R1, PRKCB, ACTN1, IL1R2, NFKB1, IL6, IFNG, COL4A1, COL5A3, IL1B, PLCB2, TLR2	1141	117	7691	1.72835	0.00296483	0.0150398
mmu04066:HIF-1 signaling pathway	27	0.932642	CDKN1A, PFKFB3, SERPINE1, PIK3R2, ENO2, HIF1A, EGFR, HK2, RELA, PIK3R5, MKNK2, NPPA, HMOX1, TIMP1, PLCG1, CAMK2G, EGLN3, MAP2K1, NOS2, ANGPT1, PRKCB, STAT3, NFKB1, IL6, IFNG, BCL2, TEK	1141	102	7691	1.78427	0.00316512	0.0157691
mmu05143:African trypanosomiasis	13	0.44905	VCAM1, PRKCB, TNF, SELE, ICAM1, IL6, IFNG, IL1B, IL12B, FAS, PLCB2, MYD88, IDO1	1141	35	7691	2.50364	0.0032507	0.0159113
mmu00532:Glycosaminoglycan biosynthesis - chondroitin sulfate / dermatan sulfate	9	0.310881	CHST7, CHST11, CHST12, DSE, CHST15, XYLT2, CHSY3, CHST14, CHST3	1141	20	7691	3.03326	0.00543615	0.0261497
mmu04672:Intestinal immune network for IgA production	14	0.483592	CD86, IL15RA, PIGR, CD40, IL15, CD80, CXCR4, ICOSL, IL6, CXCL12, CD28, H2-OB, ITGB7, H2-OA	1141	42	7691	2.24686	0.00604695	0.0285949
mmu04920:Adipocytokine signaling pathway	20	0.690846	IRS1, STAT3, ACSL4, IRS2, TNFRSF1B, CPT1C, ACACB, TNF, CAMKK1, NFKB1, RELA, PRKAG3, TNFRSF1A, NFKBIA, SOCS3, ACSBG1, JAK2, PCK1, NFKBIE, NFKBIB	1141	72	7691	1.87238	0.0072838	0.0333244
mmu04115:p53 signaling pathway	19	0.656304	CDKN1A, APAF1, GADD45B, GADD45A, IGFBP3, SERPINE1, SHISA5, THBS1, GADD45G, CASP9, CASP8, CCND2, CHEK2, SESN1, CYCS, PMAIP1, FAS, SFN, BID	1141	67	7691	1.91151	0.00728597	0.0333244
mmu05203:Viral carcinogenesis	49	1.69257	H2-T24, H2-T23, CDKN1A, H2-T22, DDX3X, HDAC10, HDAC11, H2-K1, CCND2, CASP8, CREB3L1, CCR8, CCR5, JAK3, JAK1, H2-T10, ACTN1, H2-T9, RBL2, RBL1, MAPKAPK2, IRF7, IL6ST, IRF9, H2-D1, ATF4, CREB5, SP100, H2-Q6, H2-M3, H2-Q7, PXN, PIK3R2, H2-Q2, H2-Q1, RELA, PIK3R5, C3, PMAIP1, STAT5A, EGR2, STAT3, EIF2AK2, GTF2H2, NFKB1, NFKB2, NFKBIA, REL, H2-Q10	1141	231	7691	1.42982	0.0081535	0.0366907
mmu04917:Prolactin signaling pathway	20	0.690846	STAT5A, MAP2K1, CISH, STAT1, STAT3, PIK3R2, FOS, TNFRSF11A, MAPK14, NFKB1, RELA, PIK3R5, MAPK13, SOCS3, CCND2, SOCS1, IRF1, ELF5, JAK2, SOCS5	1141	73	7691	1.84673	0.00851587	0.0377131
mmu00601:Glycosphingolipid biosynthesis - lacto and neolacto series	10	0.345423	B4GALT1, FUT7, ST8SIA1, SEC1, B3GNT3, GCNT2, ST3GAL4, B3GNT2, B4GALT4, FUT4	1141	26	7691	2.59253	0.00969395	0.0422596
mmu04960:Aldosterone-regulated sodium reabsorption	13	0.44905	IRS1, PRKCB, NEDD4L, ATP1A3, ATP1A2, PIK3R2, ATP1B3, ATP1B2, PIK3R5, SLC9A3R2, HSD11B2, SFN, SGK1	1141	40	7691	2.19069	0.0107278	0.0460469
mmu04918:Thyroid hormone synthesis	19	0.656304	GPX2, HSPA5, PRKCB, GSR, GPX7, ATP1A3, ATP1A2, ATP1B3, ATP1B2, ADCY7, ASGR1, TG, ADCY9, CREB3L1, SLC26A4, PLCB2, TSHB, ATF4, CREB5	1141	70	7691	1.82959	0.0116931	0.0494301
mmu04370:VEGF signaling pathway	17	0.587219	MAP2K1, PRKCB, PLA2G4B, SPHK1, PXN, PLA2G4C, NFATC2, PIK3R2, MAPK14, PTGS2, PIK3R5, MAPK13, CASP9, MAPKAPK3, MAPKAPK2, KDR, PLCG1	1141	60	7691	1.90983	0.0118964	0.0495389
Term	Count	%	Genes	List Total	Pop Hits	Pop Total	Fold Enrichment	PValue	Benjamini
GO:0006954~inflammatory response	148	5.11226	CSF1, TRIL, IL1RAP, CXCL13, TNF, CXCL15, C4A, RPS6KA5, ZC3H12A, CCRL2, C3AR1, MAP2K3, GBP5, IGFBP4, SLC11A1, CD180, CYBB, MAPKAPK2, ADAM8, S100A9, S100A8, EPHA2, IDO1, PTGFR, CALCA, PXK, SEMA7A, LXN, C5AR1, FPR1, LY96, TNFRSF11B, FPR2, REG3G, MEFV, PLA2G7, C3, TBXA2R, IRAK2, NLRP3, ZFP580, CD14, TAC1, CCL21A, GSDMD, CCR1, SMAD1, AFAP1L2, CD163, TNFRSF9, TNFRSF10B, SELE, BMP6, NFKB2, SELP, CXCL10,…	2468	344	18082	3.15213	7.10556e-41	4.42321e-37
GO:0002376~immune system process	157	5.42314	IFITM3, CD86, IFITM1, PGLYRP3, IFITM2, CSF1, TRIL, H2-K1, HP, RNF19B, IL1RAP, AHR, IFIT1, SLA2, ETS1, IFIT3, IFIT2, TBK1, LAMP3, CLEC5A, ZC3H12A, DHX58, TRIM25, MAP3K8, LGALS9, B2M, HERC6, ZBP1, GBP5, RSAD2, PRKCB, SP110, PRKCE, CD180, THEMIS, TAP2, TAP1, CTPS, FCGR1, FCAMR, CLEC4D, RNF125, SLPI, CD8A, CLEC4E, S100A9, SQSTM1, CFB, H2-D1, SKAP1, S100A8, IDO1, ANKRD17, IL4RA, LY96, BCL10, MST1R, ZC…	2468	383	18082	3.00332	3.18109e-40	9.90114e-37
GO:0032496~response to lipopolysaccharide	86	2.97064	CXCL9, CD40, ADM, CXCL1, CXCL3, CXCL13, LITAF, TNF, CXCL2, CXCL15, CXCL5, ALAD, CASP9, RPS6KA3, THBD, TRIM6, EDNRB, CASP8, CASP1, BDKRB1, LBP, LGALS9, JAK2, JUNB, TIMP4, CD96, PTGIR, SLC11A1, IRAK3, FOS, TNFRSF1B, TIRAP, TNFRSF1A, SLPI, MAPKAPK3, IL1B, MAPKAPK2, TRIB1, S100A8, TLR2, PTGES, IDO1, PTGER4, PTGFR, CEBPB, PTAFR, C5AR1, LY96, NLRC3, TNFRSF11B, TNFRSF11A, NOD2, PTGS2, CNR2, CNR1, TBXA2R…	2468	197	18082	3.19841	1.75761e-24	3.64703e-21
GO:0006955~immune response	103	3.55786	CSF3, CSF2, H2-K1, CXCL13, TNF, CXCL15, ENDOU, FTH1, TNFSF10, B2M, SECTM1B, SECTM1A, TGTP2, TGTP1, RFX1, FCAMR, SLPI, CLEC4E, H2-D1, CD274, TNFRSF11B, TNFRSF11A, VTN, C7, CCR1, TNFSF15, TNFRSF9, TNFSF12, LIF, TNFRSF10B, PRG4, PPBP, SMAD6, BMP6, CXCL10, CXCL11, IL6, CXCL12, CD28, CD27, TNFSF9, TNFSF8, LAT, MYD88, CXCL9, TINAGL1, CXCL1, CTSW, CXCL3, CXCL2, CXCL5, CX3CL1, H2-OB, CCR8, H2-OA, CCR6, C…	2468	272	18082	2.7744	2.23357e-23	3.47599e-20
GO:0009615~response to virus	50	1.72712	CHRM2, IFITM3, IFITM1, DDX3X, IFITM2, ADAR, IFIT1, TNF, IFIT3, IFIT2, IFIH1, HYAL1, HYAL2, DHX58, STMN1, PIM2, OASL1, OASL2, BATF3, TGTP2, MEF2C, TGTP1, RSAD2, DDX58, IRAK3, IFNG, OAS2, OAS3, XCL1, TLR3, TLR13, ODC1, DDX21, OAS1A, OAS1B, MST1R, ZC3HAV1, DDX60, CCL5, FV1, MX2, MX1, EIF2AK2, BST2, ISG20, CXCL10, BCL3, CYP1A1, LCN2, MYD88	2468	84	18082	4.36106	9.1728e-22	1.14201e-18
GO:0045087~innate immune response	128	4.42142	IFITM3, IFITM1, PGLYRP3, IFITM2, CSF1, TRIL, IL1RAP, IFIT1, IFIT3, IFIT2, TBK1, CLEC5A, DHX58, TRIM25, TRIM26, TRIM21, B2M, HERC6, ZBP1, RSAD2, SP110, CD180, MATK, CYBB, MID2, FCGR1, CLEC4D, SLPI, ADAM15, TRIM14, CLEC4E, S100A9, CFB, S100A8, ANKRD17, BLK, LY96, BCL10, MST1R, ZC3HAV1, MEFV, C3, KLRK1, SLAMF7, NLRP3, SLAMF6, CD14, SLAMF1, GSDMD, SRMS, TNK2, SH2D1A, IRGM1, EIF2AK2, IIGP1, NFKB1, NFK…	2468	400	18082	2.34451	2.52939e-21	2.62425e-18
GO:0050729~positive regulation of inflammatory response	40	1.38169	PTGER4, CCL12, CCL11, SERPINE1, TNF, ETS1, EGFR, CX3CL1, IL1RL1, CCL9, CCL8, CCL7, CCL6, CCL5, ADORA3, HYAL2, CCL4, CCL3, CCL2, JAK2, CCR5, TGM2, STAT5A, IL33, CDK19, ACE, PDE2A, IL17RA, TNFRSF1A, GPRC5B, TNIP1, TRPV4, XCL1, TLR11, ADAM8, CD47, S100A9, TLR3, S100A8, TLR2	2468	63	18082	4.6518	6.85763e-19	6.09839e-16
GO:0001525~angiogenesis	80	2.76339	NRP1, ROBO4, CLIC4, SERPINE1, CXCL17, TNFAIP2, TSPAN12, MEOX2, SHB, FGF2, HS6ST1, ELK3, ESM1, SHH, CASP8, SOX17, HEY1, SOX18, GJA5, ZC3H12A, KDR, HOXA3, CYP1B1, HOXA7, EPHB4, EGFL7, WARS, TNFRSF12A, PGF, EREG, VAV2, RHOB, GREM1, MMP14, EMCN, ADAM15, COL4A1, NCL, ADAM8, ANGPTL4, EPHA1, EPHA2, HBEGF, RAMP2, CCL12, CALCRL, THY1, PTGS2, HIF1A, RASIP1, APOLD1, EFNB2, GNA13, SRPX2, RNF213, CXCR3, S1PR1…	2468	239	18082	2.45241	1.02395e-14	7.9676e-12
GO:0070098~chemokine-mediated signaling pathway	33	1.1399	CCL12, CXCL9, CCL11, CXCL17, CXCL1, CXCL3, CXCL13, CXCL2, CXCL15, CXCL5, CX3CL1, CCL9, CCL8, CCL7, CCL6, CCL5, CCL4, CCL3, CCL2, CCR8, CCL19, CCL17, CCL21A, CCR1, CCL22, CCL20, GPR35, PPBP, CXCL10, CXCL11, CXCL12, XCL1, PF4	2468	55	18082	4.39595	1.30393e-14	9.01887e-12
GO:0006935~chemotaxis	51	1.76166	CXCL9, CXCL17, CXCL3, CXCL13, CXCL2, CXCL15, CXCL5, CX3CL1, CXCL16, AMOT, CCRL2, C3AR1, CCR8, CCR6, LGALS9, CCR5, CMKLR1, IL16, XCL1, S100A9, S100A8, CX3CR1, CCL12, CCL11, PTAFR, C5AR1, FPR1, CXCR4, FPR2, CCL9, CCL8, CCL7, CCL6, CCL5, CXCR3, CCL4, CXCR2, S1PR1, CCL3, CCL2, ZFP580, PIP5K1C, CCL17, CCR1, CCL22, CCL20, CXCL10, CXCL11, CXCL12, PF4, FGF10	2468	118	18082	3.16657	1.56066e-14	9.71508e-12
GO:0035458~cellular response to interferon-beta	28	0.967185	IFIT1, IFIT3, GM12185, TRIM6, GM4841, GBP2, GM5431, 9930111J21RIK1, GBP3, GBP6, TGTP2, PNPT1, TGTP1, IFI204, IFI205, STAT1, TREX1, IFI203, IRGM2, IRGM1, IFI47, IFI202B, IIGP1, F830016B08RIK, IRF1, IGTP, GM4951, TLR3	2468	41	18082	5.00352	1.94708e-14	1.10187e-11
GO:0045944~positive regulation of transcription from RNA polymerase II promoter	219	7.56477	EHF, SCX, GABPB1, IKZF4, ELK3, SOX2, RPS6KA3, SPIC, TBK1, RPS6KA5, SOX17, SOX18, CREB3L1, MYC, NAMPT, ZC3H12A, HOXA2, SOX9, HOXA7, CCNL1, JUNB, HOXA5, SOX4, CDON, DAXX, MEF2C, SLC11A1, IFRD1, SOX12, BHLHA15, SFRP2, ATF3, SKAP1, ATF4, BEX2, GATA4, PIK3R2, GATA2, HIF1A, PLAC8, PATZ1, ZBTB7C, STAT5A, EGR1, EGR2, XBP1, BCL11B, FOXF2, NR2F1, LIF, NFATC2, INO80, SMARCA2, ELL3, FOSL2, NFATC4, FOSL1, ID4…	2468	995	18082	1.61258	1.59392e-13	8.26848e-11
GO:0030593~neutrophil chemotaxis	36	1.24352	CCL12, CCL11, ITGAM, CSF3R, C5AR1, CXCL1, TREM3, CXCL3, CXCL2, TREM1, CXCL15, CX3CL1, CCL9, CCL8, CCL7, CCL6, CCL5, CCL4, CXCR2, SPP1, CCL3, PDE4B, CCL2, CCL19, CCL17, CCL21A, CCL22, FCER1G, CXADR, CCL20, PPBP, FCGR3, IFNG, IL1B, S100A9, S100A8	2468	69	18082	3.82256	2.03862e-13	9.76185e-11
GO:0051607~defense response to virus	61	2.10708	IFITM3, CD86, CXCL9, CD40, IFITM1, IFITM2, ADAR, IFIT1, IFIT3, IFIT2, IFIH1, TBK1, HYAL2, DHX58, IL12B, TRIM25, OASL1, OASL2, APOBEC1, ZBP1, IFNAR2, APOBEC3, RSAD2, DDX58, PLSCR1, IFNG, OAS2, CD8A, OAS3, IRF1, IRF5, TLR3, TRIM34A, TRIM56, RNASEL, SLFN8, NLRC5, OAS1A, OAS1B, ZC3HAV1, DDX60, SAMHD1, SLFN9, OAS1G, PMAIP1, NLRP3, FV1, IL33, MX2, STAT2, CARD9, MX1, EIF2AK2, ISG15, PML, BST2, ISG20, CX…	2468	167	18082	2.67618	2.78975e-13	1.24044e-10
GO:0071222~cellular response to lipopolysaccharide	69	2.38342	CD86, CD40, CSF3, CSF2, CD80, SERPINE1, TNFAIP3, CXCL3, LITAF, TNF, CXCL2, ICAM1, CXCL16, ZFP36, EDNRB, ZC3H12A, PDE4B, IL12B, TSPO, LBP, JAK2, B2M, CAMP, GBP6, MEF2C, RIPK2, CD180, TNFRSF1B, PLSCR1, GBP10, IFNG, FCGR4, SHPK, NCL, PLSCR4, CMPK2, IRF8, ADAM9, TLR5, PPARD, CX3CR1, CEBPB, SGMS1, LY96, RELA, SBNO2, KLRK1, TBXA2R, CD300LB, CCL2, STAP1, NLRP3, CD14, GBP2, XBP1, CDK19, NOS2, CCL20, STAT…	2468	209	18082	2.41882	1.69624e-12	7.03939e-10
GO:0070374~positive regulation of ERK1 and ERK2 cascade	63	2.17617	NRP1, ITGB3, ARRB1, ADRA1A, FGF2, CX3CL1, ICAM1, BMPER, GLIPR2, KDR, FGFBP3, FGA, MAP2K1, RIPK2, FGG, TIRAP, IL1A, IL1B, XCL1, CD44, TLR2, SEMA7A, CCL12, CCL11, C5AR1, PDGFB, GATA4, NOD2, EGFR, RAP1B, C3, CCL9, CCL8, CCL7, CCL6, CCL5, PDGFD, P2RY1, CCL4, GCNT2, CCL3, CCL2, CCL19, FGF23, CCL17, CCL21A, SLAMF1, CCR1, NQO2, CCL22, ANGPT1, CCL20, CFLAR, EPOR, IL6, BMP2, TRPV4, FGF18, NOX4, TEK, FGFR4…	2468	188	18082	2.45518	8.39243e-12	3.1905e-09
GO:0071347~cellular response to interleukin-1	37	1.27807	CEBPB, CCL12, CCL11, SAA3, SERPINE1, HIF1A, CXCL2, TANK, CX3CL1, RELA, ICAM1, CCL9, CCL8, CCL7, CCL6, HYAL1, MYC, CCL5, HYAL2, CCL4, ZC3H12A, CCL3, CCL2, HAS2, SOX9, CCL19, PCK1, CCL17, CCL21A, CAMP, CCL22, CCL20, NFKB1, IL6, IRF1, LCN2, XCL1	2468	80	18082	3.38854	8.71302e-12	3.1905e-09
GO:0045071~negative regulation of viral genome replication	22	0.759931	IFITM3, IFITM1, RNASEL, APOBEC3, IFITM2, RSAD2, MX2, EIF2AK2, ADAR, ISG15, OAS1B, ZC3HAV1, TNF, ISG20, PARP10, BST2, TRIM6, PLSCR1, SLPI, OAS3, CCL5, OASL1	2468	32	18082	5.03702	1.7851e-11	6.17347e-09
GO:0042832~defense response to protozoan	21	0.725389	GBP6, BATF2, CD40, GBP7, GBP9, SLC11A1, IRGM2, IL4RA, TSPAN32, IIGP1, BATF, IL6, GBP10, IFNG, BCL3, TLR12, IL12B, IRF8, CD37, GBP2, GBP3	2468	30	18082	5.12861	3.53313e-11	1.15757e-08
GO:0042127~regulation of cell proliferation	70	2.41796	CXCL9, B4GALT1, CSF2, SERPINE1, TNC, CXCL3, BRCA2, CXCL13, TNF, CXCL2, CXCL15, CXCL5, HHEX, SHH, SOX9, JUNB, JAK1, KCNH1, APOBEC1, MATK, TNFRSF1B, GNL3, TNFRSF1A, FGR, HCK, SFRP2, LCK, SGK1, PPARD, BLK, LAMA5, TCF7, IL4RA, TNFRSF11B, TNFRSF11A, PTGS2, HIF1A, NDRG1, EGFR, CHST11, BID, JAG2, EGLN3, SMAD4, SRMS, NOS2, JUP, PTCH1, TNFRSF9, TNK2, ADAM33, WNT7A, TNFRSF10B, PRG4, PPBP, KLF4, NFKBIA, CXC…	2468	227	18082	2.2593	3.92435e-11	1.22145e-08
GO:0045766~positive regulation of angiogenesis	46	1.58895	CX3CR1, RAMP2, BTG1, CCL11, NOTCH4, ITGB3, SERPINE1, C5AR1, ADM, ALOX12, GATA4, GATA2, THBS1, HIF1A, FGF2, ETS1, CX3CL1, C3, TBXA2R, HYAL1, CCL5, CXCR3, ZC3H12A, CXCR2, KDR, C3AR1, HMOX1, CYP1B1, PLCG1, CAMP, XBP1, PRKCB, SPHK1, CYBB, F3, PGF, RHOB, TNFRSF1A, GREM1, IL1A, SFRP2, LRG1, IL1B, TEK, EPHA1, NFE2L2	2468	121	18082	2.78531	6.80028e-11	2.0158e-08
GO:0071356~cellular response to tumor necrosis factor	43	1.48532	CCL12, CALCA, CCL11, SGMS1, THBS1, TANK, CX3CL1, RELA, ICAM1, ZFP36L1, CCL9, ZFP36, CCL8, CCL7, CCL6, HYAL1, CCL5, HYAL2, CCL4, ZC3H12A, CCL3, CCL2, HAS2, INPP5K, RIPK1, CCL19, PCK1, CCL17, CCL21A, CAMP, ACTR3, CCL22, VCAM1, CCL20, NFKB1, IL6, IRF1, LCN2, XCL1, DBN1, BIRC2, BIRC3, NFE2L2	2468	110	18082	2.86403	1.105e-10	3.12666e-08
GO:0008285~negative regulation of cell proliferation	100	3.45423	IFITM3, IFITM1, FGF2, TNF, IFIT3, GJA1, PTTG1, FTH1, CYP1B1, PIM2, SOX9, SOX4, MAP2K1, IGFBP3, GTPBP4, EREG, SFRP4, SFRP2, PTGES, ZFP503, NDRG1, SLC9A3R1, BRIP1, INPP5D, HMOX1, NDN, NFE2, SMAD1, SMAD4, BCL11B, TGFB3, CAV2, PTCH1, CAV1, TNFRSF9, GLMN, HMGA1, LIF, EIF2AK2, SMAD6, SMARCA2, FOSL1, IL6, BMP2, BCL6, BCL2, NOX4, FGFR3, FGF10, PTPRU, CDKN1A, BTG2, RARG, B4GALT1, BTG1, ADM, PTH1R, PTPRK, …	2468	384	18082	1.90796	1.20221e-10	3.25382e-08
GO:0043123~positive regulation of I-kappaB kinase/NF-kappaB signaling	52	1.7962	CD40, LITAF, TNF, GJA1, TBK1, CASP8, NUP62, TNFSF10, CASP1, TRIM25, PIM2, IKBKE, TGM2, SECTM1A, TRIM62, RIPK2, PRKCB, PLEKHG5, PRKCE, TNFRSF19, SHISA5, RHOC, MID2, TIRAP, TNFRSF1A, IL1A, GPRC5B, IL1B, TLR6, TLR3, BIRC2, CARD11, ANKRD17, RNF31, LPAR1, BCL10, ZC3HAV1, NOD2, MALT1, RELA, HMOX1, RIPK1, CCL19, CCL21A, NEK6, CARD9, MIB2, CFLAR, BST2, TNIP2, REL, MYD88	2468	149	18082	2.55693	1.28716e-10	3.33856e-08
GO:0071346~cellular response to interferon-gamma	31	1.07081	CCL12, CCL11, H2-Q7, CX3CL1, CCL9, CCL8, CCL7, CCL6, MYC, CCL5, CCL4, CCL3, CCL2, IL12B, CCL19, GBP2, CCL17, GBP4, CCL21A, GBP3, GBP6, GBP5, GBP8, CCL22, GBP7, NOS2, CCL20, GBP9, GBP10, XCL1, TLR3	2468	68	18082	3.34006	8.48481e-10	2.11272e-07
GO:0034097~response to cytokine	34	1.17444	ITIH4, CD274, TNFRSF11A, PTGS2, RELA, RELB, CXCL16, SERPINA3C, SERPINA3F, CCL5, TIMP1, SKIL, JUNB, TIMP4, STAT1, STAT3, SERPINA3M, LIFR, FOS, SERPINA3N, SERPINA3G, OSMR, PML, SERPINA3I, NFKB1, NFKB2, FOSL1, GNAO1, MAPKAPK3, MAPKAPK2, BCL2, REL, IL6ST, PTGES	2468	81	18082	3.07535	1.53143e-09	3.66659e-07
GO:0007155~cell adhesion	115	3.97237	CSF3R, ZAN, ITGA2B, TNC, ICAM4, F11R, ICAM1, CDH3, CDH2, CYP1B1, EPHB4, CDON, TMEM8B, CD96, CXADR, CD93, PRKCE, OMD, ATP1B2, OLFM4, BCAN, ADAM15, SPECC1L, NINJ1, CERCAM, TYRO3, ADAM9, EPHA1, FREM2, EPHA2, FBLIM1, PXN, THY1, PCDH12, PCDH19, PCDH18, EFNB2, VTN, NUAK1, PODXL, PIP5K1C, MYH10, SLAMF1, VCAM1, JUP, MCAM, SELE, IGSF11, SELP, GP9, SELL, PTK7, CASS4, FAT2, CD22, ADA, LGALS3BP, PTPRU, B4GAL…	2468	485	18082	1.73723	1.95777e-09	4.51375e-07
GO:0032760~positive regulation of tumor necrosis factor production	28	0.967185	SASH3, H2-T23, PTAFR, LY96, NOD2, CCL4, CCL3, CCL2, IL12B, RIPK1, LGALS9, LBP, CCL19, CD14, JAK2, CCR5, FCER1G, RIPK2, CARD9, TIRAP, NFATC4, TNFRSF1A, IFNG, NCL, TLR3, MYD88, TLR2, PF4	2468	59	18082	3.47702	2.18224e-09	4.70991e-07
GO:0060326~cell chemotaxis	33	1.1399	CCL12, CXCL9, SAA3, LEF1, FPR1, LPAR1, PDGFB, CXCL1, FPR2, CXCL13, CXCL2, CXCL5, CX3CL1, CCL9, CCL8, CCL6, CCL4, CCL3, CCL2, CCR6, CCL19, CCL22, VCAM1, CCL20, RHOG, CXCL10, CXCL11, CXCL12, SAA1, XCL1, SAA2, EPHA2, HBEGF	2468	78	18082	3.09971	2.19417e-09	4.70991e-07
GO:0010628~positive regulation of gene expression	99	3.41969	CSF2, CSF1, SERPINE1, TNC, SCX, FGF2, TNF, GJA1, CDH3, SOX17, LAMP3, ZC3H12A, SOX9, LGALS9, PIAS3, MAP2K1, MEF2C, OSR1, SLC11A1, ANK2, EDAR, SFRP4, MYCN, SMO, ATF3, ATF4, PTGFR, PDGFB, GATA4, ALOX12, HIF1A, STAP1, ZFP580, SEC16B, EGR1, SMAD1, TGFB3, WNT3A, CAV1, PDE2A, LIF, NFATC2, NFKB1, IL6, BMP2, TRPV4, ID4, LCN2, CD28, TCF3, FGFR4, NFE2L2, RARG, DDX3X, ITGB3, CD3E, TRIM6, SHH, CYP26B1, ITGB8,…	2468	399	18082	1.81787	2.46144e-09	5.10749e-07
GO:0042981~regulation of apoptotic process	60	2.07254	ROBO4, CD40, HIP1, CASP9, CASP8, MYC, CASP4, CASP1, DIP2A, BCL2A1A, CARD10, LEFTY1, APAF1, RIPK2, DUSP1, IRAK3, NME4, ANK2, TNFRSF1B, FBXO10, TNFRSF1A, SFRP2, LCK, SGK1, BIRC2, CARD11, BIRC3, PHLPP1, ANP32A, LRP5, TNFRSF11B, BCL10, TNFRSF11A, NOD2, NOL3, MALT1, BCL2L11, IRAK2, NTF3, PMAIP1, BID, LCMT1, GDF10, EGR1, GDF15, TNFRSF9, CARD9, EIF2AK2, TNFRSF10B, CFLAR, BMP6, AGT, BMP3, IL6, BMP2, SELL…	2468	199	18082	2.20902	2.87832e-09	5.77985e-07
GO:0008284~positive regulation of cell proliferation	122	4.21416	CSF3, CSF2, CSF1, TNC, SCX, IRS2, ETS1, FGF2, TNF, FGF7, EDNRB, CCND2, MYC, HOXA3, KDR, NUDT16, SOX9, TNS3, SOX4, LIFR, PGF, EREG, SFRP2, MYCN, SMO, CLDN7, EPHA1, IL6ST, ATF3, OPTN, PTGFR, CALCRL, NOP2, PDGFB, ALOX12, HIF1A, EFNB2, PLAC8, SDCBP, PDGFD, WNT2, STAT5A, CBX8, XBP1, CAV3, WNT3A, ST8SIA1, LIF, CXCL10, IL6, CXCL12, GDNF, BAMBI, FGF18, ACER3, BCL2, ID4, FGFR4, FGFR3, FGF10, GLP1R, RARG, …	2468	542	18082	1.64916	1.60771e-08	3.1275e-06
GO:0030335~positive regulation of cell migration	59	2.038	PRR5, TNFAIP6, CSF1, IRS1, ITGB3, IRS2, LAMC2, ETS1, CX3CL1, CXCL16, FAM110C, KDR, C3AR1, JAK2, SEMA6B, SEMA6C, MAP2K1, SPHK1, MMP3, PTP4A1, FGR, MMP14, ITGA5, EPHA1, HBEGF, CD274, SEMA7A, CCL11, SEMA3C, ZFP703, LEF1, PDGFB, SEMA3G, CXCR4, ALOX12, THBS1, EGFR, SDCBP, PODXL, CCL5, PDGFD, NTF3, S1PR1, GCNT2, CCL3, HAS2, CCR1, XBP1, HSPA5, NTRK3, MCAM, SEMA4C, SEMA4F, SEMA4G, CXCL10, DAB2, BMP2, CXC…	2468	203	18082	2.1294	1.73756e-08	3.27768e-06
GO:0071407~cellular response to organic cyclic compound	30	1.03627	CEBPB, CCL12, NOD2, TNF, GLI2, RAP1B, P2RY6, CASP8, SOCS1, CCL5, P2RY1, CCL3, CYP1B1, STAT5A, MSR1, P2RY13, SMAD1, MEF2C, NOS2, TIPARP, STAT1, STAT3, SMAD9, AXIN2, NFKB1, P2RX7, NFKBIA, BMP2, IL1B, CYP1A1	2468	75	18082	2.93063	5.93037e-08	1.08578e-05
GO:0016477~cell migration	55	1.89983	NRP1, ARF4, ITGB3, PTPRK, TREM3, PVR, TREM1, CDH2, PSTPIP2, NUP62, KDR, BDKRB1, IL12B, JAK2, JAK3, TNS3, HOXA5, JAK1, APC2, MATK, FNDC3B, VAV2, MMP14, SPATA13, SPECC1L, FSCN1, ITGA7, ADAM9, CD47, ERG, CD44, EPHA2, HBEGF, LAMA5, CD63, SDC2, ASAP3, CXCR4, THBS1, EFNB2, PODXL, S1PR1, PLCG1, CTHRC1, ST14, SRMS, JUP, TNK2, NFATC2, FMNL3, GOLPH3, PTK7, BAMBI, CD248, FGFR4	2468	191	18082	2.10975	7.85007e-08	1.39619e-05
GO:0035455~response to interferon-alpha	11	0.379965	IFNAR2, IFITM3, BST2, TGTP2, PLSCR1, IFITM1, IFITM2, TGTP1, LAMP3, EIF2AK2, ADAR	2468	12	18082	6.71603	1.11531e-07	1.92856e-05
GO:0007249~I-kappaB kinase/NF-kappaB signaling	18	0.621762	ROCK2, RIPK2, CARD9, NLRC3, BCL10, TANK, MALT1, NFKB1, TIRAP, NFKB2, RELB, IRAK2, TNIP2, IRF1, BCL3, TIFA, REL, AZI2	2468	32	18082	4.1212	1.36632e-07	2.29874e-05
GO:0006915~apoptotic process	123	4.2487	GPR65, UBE2D3, FAIM2, TNF, IFIT2, GJA1, CHEK2, ZC3H12A, TNFSF10, PIM1, PIM3, MAP3K8, PIM2, CHAC1, PHLDA1, DAXX, MEF2C, SEMA6A, PRKCB, SP110, DAPK2, SHISA5, FBXO10, EDAR, SFRP2, TRIB3, S100A9, SQSTM1, S100A8, EPHA2, BEX2, USP53, C5AR1, ADRB1, TNFRSF11B, BCL10, ZFP36L1, BCL2L11, NUAK2, INPP5D, HMOX1, PMAIP1, RIPK1, MAP2K6, PLK3, XBP1, GADD45B, TNFRSF9, TNFSF12, NEK6, TNFRSF10B, SERPINA3G, NFKB1, GU…	2468	570	18082	1.581	1.67228e-07	2.73946e-05
GO:0048247~lymphocyte chemotaxis	18	0.621762	CCL12, CCL11, CCL22, CCL20, CX3CL1, CXCL16, CCL9, CCL8, CCL7, CCL6, CCL5, CCL4, CCL3, CCL2, ADAM8, CCL19, CCL17, CCL21A	2468	33	18082	3.99632	2.45953e-07	3.92578e-05
GO:0007204~positive regulation of cytosolic calcium ion concentration	45	1.5544	PTGER4, GLP1R, PTGFR, C5AR1, CXCL17, FPR1, ADM, CXCL1, FPR2, PTH1R, CXCL3, CXCL13, GATA2, PKD1, CXCL2, ADRA1A, GNA13, GJA1, JPH2, CCKAR, EDNRB, TBXA2R, P2RY2, CXCR3, P2RY1, CXCR2, CCL3, KDR, BDKRB2, C3AR1, CCR8, CCR6, JAK2, TAC1, CCR5, JAK3, CCR1, PTGIR, FZD2, CAV3, GPR35, AGT, EPOR, TRPV4, IL1B	2468	148	18082	2.22768	2.61311e-07	4.06665e-05
GO:0031663~lipopolysaccharide-mediated signaling pathway	17	0.587219	CCL12, STAT1, RIPK2, PRKCE, LY96, MAPK14, TNF, NFKBIA, CD6, IRAK2, IL1B, CCL5, CCL3, CCL2, LBP, CD14, MYD88	2468	31	18082	4.0178	5.39169e-07	8.18617e-05
GO:0050728~negative regulation of inflammatory response	31	1.07081	PTGER4, CALCRL, MVK, TNFAIP6, WFDC1, TNFAIP3, AOAH, MEFV, ETS1, SIGLECE, IL22RA2, RABGEF1, SOCS3, ZFP36, CNR2, NLRP3, LGALS9, IER3, SOCS5, CTLA2A, TNFRSF1B, NFKB1, TNFRSF1A, ADORA2A, IL2RA, TYRO3, SMPDL3B, CD44, ADA, PTPN2, PPARD	2468	87	18082	2.61062	6.63618e-07	9.83576e-05
GO:0046330~positive regulation of JNK cascade	27	0.932642	DUSP19, DIXDC1, NOD2, TNF, LMNB1, RIPK1, CCL19, CCL21A, SLAMF1, MAP4K2, GADD45B, GADD45A, RIPK2, WNT7B, CARD9, TNFRSF19, WNT7A, TIRAP, GADD45G, EDAR, IL1A, CEACAM1, TRPV4, IL1B, CD27, TLR3, MYD88	2468	70	18082	2.82597	7.12619e-07	0.000102624
GO:0007166~cell surface receptor signaling pathway	58	2.00345	GLP1R, VIPR1, VIPR2, CD3G, PTH1R, TSPAN12, CXCL13, CD3E, CD3D, SPN, NUP62, IL12B, CD37, CD53, LAG3, SEMA6A, FCER1G, NPY1R, TNFRSF1B, OSMR, TIRAP, TNFRSF1A, FCGR1, FCGR3, SMO, MAPKAPK3, LCK, CD8A, EPHA1, CD101, CD274, CALCRL, NPR1, GPR88, ACVR1B, EGFR, CD79B, CD79A, TSPAN9, CXCR3, TSPAN7, CXCR2, PLXNA2, NCAM1, GPR157, FZD2, FZD7, GLMN, AGT, CD4, TSPAN13, ARTN, CLCF1, TSPAN18, TSPAN17, FCGR2B, CD22…	2468	219	18082	1.94037	7.25372e-07	0.000102624
GO:0008630~intrinsic apoptotic signaling pathway in response to DNA damage	23	0.794473	MBD4, SOD2, TNFRSF1B, BRCA2, TNF, PML, TNFRSF1A, NFATC4, CASP9, PNP, BCL2L11, CHEK2, MYC, BCL2, HMOX1, PMAIP1, SFN, BCL2A1D, BCL2A1A, IKBKE, BCL2A1B, IER3, EPHA2	2468	54	18082	3.12058	8.06537e-07	0.000111571
GO:0035456~response to interferon-beta	9	0.310881	IFNAR2, IFITM3, BST2, PLSCR1, IFITM1, IFITM2, STAT1, XAF1, IKBKE	2468	9	18082	7.32658	9.40553e-07	0.000127281
GO:0050830~defense response to Gram-positive bacterium	32	1.10535	H2-T23, PGLYRP3, C5AR1, ADM, NOD2, REG3G, TNF, IL27RA, TBK1, KLRK1, LBP, GBP2, B2M, MBL1, CAMP, GBP3, GSDMD, GBP6, GBP7, RIPK2, GBP9, CARD9, TIRAP, P2RX7, FGR, HCK, GBP10, TNFSF8, MYD88, MYO1F, EPHA2, TLR2	2468	93	18082	2.52097	1.01118e-06	0.000133927
GO:0043065~positive regulation of apoptotic process	79	2.72884	RARG, B4GALT1, DDX3X, ADM, TNF, IFIT2, CASP9, CASP8, SMPD1, TNFSF10, CASP1, CYP1B1, TSPO, BCL2A1D, BCL2A1A, JAK2, BCL2A1B, PHLDA1, HOXA5, SOX4, TGM2, DAXX, TNFRSF12A, RIPK2, DUSP1, SP110, IGFBP3, PAWR, RHOB, CLIP3, ALDH1A3, SFRP4, PLSCR1, SFRP2, IFNG, IL1B, PDE5A, IRF5, NUPR1, EEF1E1, TLR3, IDO1, LPAR1, ADRB1, ALOX12, BCL10, PTGS2, HIF1A, SAV1, BCL2L11, KLRK1, CNR1, INPP5D, NTF3, HMOX1, PMAIP1, R…	2468	335	18082	1.72776	1.03455e-06	0.000134168
GO:0043547~positive regulation of GTPase activity	43	1.48532	CCL12, CD40, CCL11, RGS16, ASAP3, ADRB1, THY1, RASGRP2, F11R, CX3CL1, ICAM1, RGS4, CCL9, CCL8, CCL7, CCL6, RGS1, CCL5, CCL4, CCL3, DVL2, S1PR1, CCL2, CCL19, CCL17, RGS9, CCL21A, S100A10, MAP2K1, CCL22, CCL20, CAV2, ELMOD2, ARHGEF19, ARHGAP27, RGMA, GNAO1, SNX18, MEX3B, RGS10, XCL1, AGRN, RAPGEF4	2468	146	18082	2.15783	1.27562e-06	0.000162056
GO:0042060~wound healing	32	1.10535	B4GALT1, SDC4, BNC1, SERPINE1, TNC, ADRB1, CXCL2, FGF2, EGFR, CX3CL1, ELK3, FGF7, CDH3, TIMP1, SERPINB2, CCL20, TGFB3, CAV1, SLC11A1, ARHGEF19, NBEAL2, TREML1, MMP12, IL6, VANGL2, LOX, PTK7, FCGR4, EPPK1, S100A8, PPARD, FGF10	2468	94	18082	2.49415	1.31328e-06	0.000163503
GO:0030154~cell differentiation	154	5.31952	EHF, CXCL17, SCX, ETS1, FGF2, ELK3, ELK4, SPIC, RNF114, ZFP281, ALKBH1, DPYSL2, ZC3H12A, STMN1, KDR, SOX9, SEMA6B, HES6, TLE3, SEMA6C, MEF2C, SEMA6A, OSR1, IFRD1, RFX2, MATK, PGF, EREG, EDAR, EID1, SFRP4, SFRP2, ZFP41, SIK1, SQSTM1, EPHA2, BLK, SEMA7A, SDC2, NOTCH4, NEDD4L, EFNA5, GATA2, SPATA5, HIF1A, RASGRP4, GLIS2, EFNB2, SBNO2, KLRK1, RACGAP1, MORC1, FGF23, JAG2, NUS1, NTNG2, SRPK3, XBP1, SYT…	2468	780	18082	1.44653	1.39482e-06	0.00017025
GO:0042102~positive regulation of T cell proliferation	25	0.863558	SASH3, CD86, CD274, CD80, CD3E, SPN, CD1D1, PNP, CCL5, IL12B, CCL19, JAK3, VCAM1, IL15, PDCD1LG2, IL6, CD4, CEACAM1, CD6, IFNG, IL1B, IL2RA, CD28, IL6ST, CARD11	2468	64	18082	2.86195	1.54774e-06	0.000185283
GO:0019221~cytokine-mediated signaling pathway	42	1.45078	CX3CR1, CCL12, IL1RN, LRRC4, IL1F9, IL20RB, CSF2RB, IL1RAP, CX3CL1, RELA, SOCS3, PODNL1, SOCS1, CCL2, JAK2, JAK3, SH2B2, JAK1, SOCS5, STAT5A, CISH, STAT1, IL1R1, STAT3, RTN4RL2, LIFR, IRAK3, F3, ASPN, IIGP1, TNFRSF1A, EREG, CSF2RB2, IL1A, IL6, RTN4RL1, IL1B, IRF5, IL6ST, MYD88, CD44, PF4	2468	146	18082	2.10765	3.32703e-06	0.000390769
GO:0048661~positive regulation of smooth muscle cell proliferation	28	0.967185	CALCRL, ITGB3, PTAFR, PDGFB, ALOX12, PTGS2, THBS1, HIF1A, FGF2, TNF, EGFR, CX3CL1, MYC, CCL5, PDGFD, NAMPT, RBPMS2, S1PR1, C3AR1, HMOX1, TGM2, EGR1, STAT1, EREG, IL6, NR4A3, MYD88, HBEGF	2468	80	18082	2.5643	3.78572e-06	0.00043641
GO:0007165~signal transduction	227	7.84111	VIPR1, VIPR2, HHIP, MRGPRF, MRGPRE, GPR174, GJA1, RASSF1, HTR7, EDNRB, C3AR1, SOX9, CMKLR1, ARRDC4, IL1R1, STARD8, ANK2, HPCAL4, MAPK8IP1, RIN3, PTGFR, RRAD, PDE1A, LPAR1, FPR1, PIK3R2, LPAR4, FPR2, HIF1A, RACGAP1, HIVEP1, HIVEP3, PLCG1, HIVEP2, RALGDS, STAT5A, CCR1, FZD2, BCL11B, ZFP516, FZD7, PDE2A, RASSF8, PILRA, GNG12, GNG11, GPR182, PDE3A, PLCH2, ARHGAP9, ARHGAP8, DIRAS2, PTH1R, PTPRK, ARHGA…	2468	1255	18082	1.32521	3.88344e-06	0.000439535
GO:0009617~response to bacterium	17	0.587219	SP110, STAT1, CAV1, SLC11A1, IL27, ADH7, RELA, TIRAP, P2RX7, FCGR1, CASP1, TLR11, IRF8, CD47, CD14, FCGR2B, TLR2	2468	35	18082	3.55862	4.23845e-06	0.000471149
GO:0009612~response to mechanical stimulus	24	0.829016	BTG2, STAT1, CAV1, PTCH1, TNC, ASNS, INHBB, GATA4, MEIS2, THBS1, ETS1, RELA, GLI2, P2RX7, FOSL1, RCAN1, MMP14, CXCL12, LCK, P2RY1, CCL2, BDKRB1, KCNK2, JUNB	2468	63	18082	2.79108	4.33651e-06	0.000473592
GO:0090023~positive regulation of neutrophil chemotaxis	15	0.518135	DAPK2, C5AR1, CXCL1, CXCL3, CXCL2, CXCL15, TIRAP, SELL, IL1B, CXCR2, C3AR1, XCL1, LBP, CCL19, CCL21A	2468	28	18082	3.92495	4.5524e-06	0.000488598
GO:0001934~positive regulation of protein phosphorylation	49	1.69257	PRR5, CD40, ARRB1, TNF, FGF2, SPN, CCND2, EDNRB, CHEK2, KDR, RSPO1, SOX9, CAMP, CDON, DAXX, SPHK1, PLAUR, AXIN2, RGMA, CLIP3, GPRC5B, IL1B, FLT3L, FAM20A, SQSTM1, TLR3, PTGER4, SEMA7A, RALB, ROCK2, CXCR4, GATA4, AKAP5, EGFR, C3, P2RY1, DVL2, RIPK1, MAP2K6, XBP1, LRRN3, WNT3A, IL34, P2RX7, DAB2, BMP2, CD6, TEK, AGRN	2468	184	18082	1.9511	4.93851e-06	0.000521054
GO:0051092~positive regulation of NF-kappaB transcription factor activity	34	1.17444	RNF31, CD40, BCL10, NOD2, TNFRSF11A, IL1RAP, TNF, MALT1, RELA, ICAM1, RPS6KA5, IRAK2, NLRP3, TRIM25, RIPK1, TRIM62, RIPK2, PRKCB, SPHK1, CARD9, EIF2AK2, IRAK3, CFLAR, MID2, TIRAP, GREM1, IL1B, TRIM14, ADAM8, RHEBL1, TLR3, MYD88, CARD11, TLR2	2468	109	18082	2.28536	5.10009e-06	0.000529134
GO:0001570~vasculogenesis	25	0.863558	RAMP2, ADM, RASIP1, ZFP36L1, AMOT, SHH, HHEX, HEY1, SOX17, SOX18, HEY2, KDR, HAS2, JUNB, TEAD2, EGFL7, ANGPT1, TIPARP, TIE1, CAV1, GLMN, SMO, WT1, TEK, EPHA2	2468	68	18082	2.6936	5.35562e-06	0.000546537
GO:0032757~positive regulation of interleukin-8 production	14	0.483592	PTGER4, AFAP1L2, DDX58, SERPINE1, NOD2, TNF, TIRAP, IL1B, ZFP580, RIPK1, LBP, TLR5, TLR3, TLR2	2468	25	18082	4.10288	5.73642e-06	0.000575955
GO:0006357~regulation of transcription from RNA polymerase II promoter	87	3.00518	EHF, LDB1, THRA, BNC1, CITED4, AHR, ETS1, ELK3, ELK4, SOX2, HHEX, ZFP36, DBP, NFKBIZ, HEY2, SOX9, JUNB, PKNOX2, TEAD4, IFNAR2, BATF2, HES6, BATF3, ZHX2, PRKCB, RFX2, ARID5B, ETV1, RFX1, SOX12, FOS, ETV5, MED7, RBL2, ELF2, RBL1, RFX5, IRF5, ERG, NUPR1, ATF3, ATF4, USP16, CEBPD, PTAFR, TCF7, LEF1, FOXO6, GATA4, GLIS2, RELB, BRIP1, DEAF1, TTC21B, NRIP1, HSF4, STAT5A, SMAD1, NFE2, XBP1, SMAD4, MYPOP,…	2468	397	18082	1.60557	6.65595e-06	0.000657671
GO:0002237~response to molecule of bacterial origin	10	0.345423	H2-M3, TAP2, TNFAIP3, CXCL1, BCL10, CD14, CXCL2, B2M, MALT1, TLR2	2468	13	18082	5.63583	6.86769e-06	0.000659587
GO:0045785~positive regulation of cell adhesion	22	0.759931	PTGER4, CD63, CALCA, TNXB, ANGPT1, LDB1, ALOX12, PIK3R2, TNF, CX3CL1, SELP, DAB2, CXCL12, IFNG, HYAL1, CCL5, IL12B, CCL2, ADAM8, TEK, SKAP1, TGM2	2468	56	18082	2.8783	6.88726e-06	0.000659587
GO:0002548~monocyte chemotaxis	18	0.621762	CCL12, CALCA, CCL11, CCL22, CCL20, PDGFB, CX3CL1, CCL9, CCL8, CCL7, CCL6, CCL4, CCL3, XCL1, CCL2, CCL19, CCL17, CCL21A	2468	40	18082	3.29696	7.23124e-06	0.000682038
GO:0071260~cellular response to mechanical stimulus	27	0.932642	PTGER4, CD40, SCX, ATP1A2, BCL10, PTGS2, EGFR, GJA1, CASP8, CASP4, NPPA, CASP1, SOX9, SLC38A2, GADD45A, CAV1, PDE2A, BMP6, AGT, NFKB1, TNFRSF1A, GCLC, IRF1, IL1B, FAS, TLR5, TLR3	2468	78	18082	2.53612	7.36396e-06	0.000684189
GO:0010759~positive regulation of macrophage chemotaxis	11	0.379965	CSF1, CCL5, TRPV4, C5AR1, C3AR1, CCL2, THBS1, CX3CL1, CCL21A, SLAMF1, CMKLR1	2468	16	18082	5.03702	8.00178e-06	0.000732515
GO:0034341~response to interferon-gamma	14	0.483592	CD86, IFITM3, TGTP2, IFITM1, IFITM2, TGTP1, GCH1, SLC11A1, IRGM2, MEFV, CXCL16, BST2, CCL5, TRIM21	2468	26	18082	3.94508	1.00392e-05	0.000905711
GO:0007568~aging	46	1.58895	CDKN1C, CD86, CALCA, ADM, ALOX12, PTH1R, LITAF, FGF2, ADRA1A, RELA, CASP9, CASP7, EDNRB, CNR1, UCP3, P2RY1, FBXO4, CCL2, TSPO, DMD, APOD, NCAM1, TIMP1, PCK1, VCAM1, APAF1, IL15, TGFB3, MBD1, STAT3, FOS, PAX5, SOD2, TNFRSF1B, EIF2S1, AGT, NFKB2, GNAO1, IL6, GCLC, ADRB3, APEX1, CYP1A1, NOX4, ADA, NFE2L2	2468	173	18082	1.94811	1.04336e-05	0.000927849
GO:0097191~extrinsic apoptotic signaling pathway	18	0.621762	IL33, TNFRSF12A, TNFSF12, G0S2, TNFRSF10B, TNFRSF1B, ACVR1B, TNF, PML, P2RX7, CASP8, IFNG, CD27, FAS, RIPK1, JAK2, BID, TLR3	2468	41	18082	3.21655	1.07886e-05	0.000945905
GO:0007267~cell-cell signaling	32	1.10535	WNT2B, DHH, ADRB1, GATA4, CXCL13, DLL1, ADRA1A, PANX1, SHH, GJA1, CCL5, CCL3, TAC1, CCR5, WNT2, TSHB, CCR1, NFE2, FZD2, WNT3A, SH2D1A, WNT7A, BHLHA15, EREG, GREM1, GJB2, ADRB3, XCL1, TNFSF9, FJX1, FGFR3, FGF10	2468	103	18082	2.27622	1.11252e-05	0.000961865
GO:0000122~negative regulation of transcription from RNA polymerase II promoter	141	4.87047	TXN1, HDAC10, AHR, SLA2, TNF, ELK4, SOX2, ZFP36, EDNRB, DACH1, SALL2, ZFP281, SOX17, SOX18, MYC, HOXA2, SOX9, HOXA7, JUNB, HES6, DAXX, MEF2C, OSR1, CTNNBIP1, ARID5B, FOXP4, OVOL1, SAP30, EID1, SMO, RFX5, TIMELESS, ZFP296, ZFP174, SIK1, TRIB3, SQSTM1, ATF3, TCF7, GATA2, ZBTB4, HIF1A, GLIS2, HIVEP1, SKIL, CBX8, EGR1, CBX7, PLK3, CBX6, XBP1, SMAD4, MYPOP, PTCH1, CAV1, CBX2, PDE2A, NR2F1, NFATC2, NR2…	2468	729	18082	1.41708	1.2197e-05	0.00104009
GO:0050715~positive regulation of cytokine secretion	16	0.552677	PTGER4, TNFSF15, GLMN, CLEC9A, TNF, AGT, P2RX7, SCAMP5, FGR, PANX1, IL1A, CLEC5A, CASP1, CD14, CLEC4E, TLR2	2468	34	18082	3.4478	1.44435e-05	0.00121501
GO:0044130~negative regulation of growth of symbiont in host	12	0.414508	IFNG, IL12B, IRF8, LBP, NOD2, TNF, SQSTM1, MYD88, MBL1, CAMP, TIRAP, TLR2	2468	20	18082	4.39595	1.52446e-05	0.0012653
GO:0007275~multicellular organism development	188	6.49396	POGK, CXCL17, DIXDC1, SCX, FGF2, TNF, SOX2, DACH1, RNF114, CREB3L1, DPYSL2, ZC3H12A, STMN1, HOXA3, KDR, HOXA2, DIP2A, HOXA7, EPHB4, HOXA5, IFITM5, HOXA4, SEMA6B, HES6, TLE3, SEMA6C, MEF2C, SEMA6A, IFRD1, THEMIS, ISLR2, SHISA2, PGF, DISP1, EREG, DKK3, EDAR, SFRP4, SFRP2, SMO, ZFP41, MFNG, TIMELESS, APLNR, SIK1, HOXB6, FREM2, KCTD15, SEMA7A, DHH, ZC4H2, NOTCH4, PDGFB, TNFRSF11A, EFNA5, SPATA5, GLIS…	2468	1029	18082	1.33858	1.57348e-05	0.0012888
GO:0050731~positive regulation of peptidyl-tyrosine phosphorylation	31	1.07081	NRP1, CSF3, ITGB3, CD80, PDGFB, NOD2, EFNA5, CD3E, AREG, ICAM1, VTN, FGF7, NTF3, JAK2, ANGPT1, RIPK2, CAV2, TNK2, OSM, LIF, AGT, IL6, CD4, EHD4, HCLS1, ITGA5, AGRN, FGFR3, CD44, FGF10, HBEGF	2468	101	18082	2.24875	2.03558e-05	0.00164565
GO:0030336~negative regulation of cell migration	32	1.10535	CX3CR1, PTPRU, ROBO4, IFITM1, CLIC4, IL1RN, SERPINE1, PDGFB, PTPRK, THY1, CX3CL1, ARHGAP4, SLC9A3R1, SHH, DACH1, CYP1B1, SRGAP3, CCR5, EGFL7, TIE1, KLF4, GTPBP4, RHOB, RAP2C, BST2, TMEFF2, SFRP2, ADAM15, BCL2, EPPK1, EPHA1, RECK	2468	106	18082	2.2118	2.09865e-05	0.00167488
GO:0048514~blood vessel morphogenesis	16	0.552677	PDGFB, AHR, NR2F2, SHB, THBS1, HIF1A, AMOT, EFNB2, GJA1, MEIS1, CDH2, COL4A1, ITGA7, CYP1B1, EPHA2, FGF10	2468	35	18082	3.34929	2.20972e-05	0.00174121
GO:0014911~positive regulation of smooth muscle cell migration	17	0.587219	PTGER4, FGA, EGR1, ITGB3, PDGFB, F3, VTN, P2RY6, P2RY2, MYC, CCL5, BCL2, HAS2, CYP1B1, NOX4, IL6ST, RAPGEF4	2468	39	18082	3.19364	2.2943e-05	0.00178525
GO:0035556~intracellular signal transduction	85	2.9361	DGKG, SIRPB1A, DDX3X, MAST3, PLEK, RPS6KA3, ZFP36, RASSF1, RPS6KA6, RPS6KA5, MCF2L, TLK2, JAK2, RGS9, JAK3, TNS3, MAP3K4, JAK1, MAP4K1, MAP4K2, WSB1, CISH, WSB2, KSR1, DUSP1, PRKCB, PRKCE, DAPK2, NRG2, DGKZ, VAV2, ADCY9, RASA4, SPATA13, ARHGEF4, SIK1, LCP2, MYZAP, SGK1, RAPGEF5, PLCB2, RAPGEF4, ARHGEF6, RGS14, ROCK2, NPR1, CCDC68, PKN3, NOD2, RASGRP2, ADCY7, EGFR, RASGRP4, GNA13, SDCBP, SOCS3, NU…	2468	400	18082	1.5569	2.85062e-05	0.00217803
GO:0032755~positive regulation of interleukin-6 production	20	0.690846	IL33, FCER1G, RIPK2, DDX58, CARD9, IL1F9, NOD2, TNF, MAPK13, P2RX7, IL1A, IL6, ADORA2B, IL1B, TNFSF9, LBP, CCR5, TLR3, MYD88, TLR2	2468	52	18082	2.81792	2.86905e-05	0.00217803
GO:0042130~negative regulation of T cell proliferation	17	0.587219	CD274, CEBPB, PLA2G2D, SDC4, SLFN1, GLMN, SFTPD, H2-M3, PAWR, IL20RB, PDCD1LG2, SPN, SHH, CEACAM1, IL2RA, PDE5A, IDO1	2468	40	18082	3.1138	3.34175e-05	0.00250631
GO:0045088~regulation of innate immune response	9	0.310881	RNF135, FGR, IRF1, DHX58, IRF7, TNFAIP3, SAMHD1, MYO1F, TIRAP	2468	12	18082	5.49494	3.51898e-05	0.00260782
GO:0002690~positive regulation of leukocyte chemotaxis	10	0.345423	CXCL10, CXCL9, CXCL11, CXCR2, XCL1, ZFP580, PPBP, CXCL13, CXCL5, PF4	2468	15	18082	4.88439	3.70909e-05	0.00271636
GO:0043410~positive regulation of MAPK cascade	31	1.07081	CD40, ITGB3, LPAR1, PDGFB, DUSP19, TNFRSF11B, NOD2, TNFRSF11A, ADRA1A, SOX2, CDH2, KDR, RIPK1, CDON, KSR1, IGFBP4, CAV2, PRKCE, IGFBP3, OSM, LIF, TNFRSF1B, AGT, P2RX7, IL6, BMP2, ADRB3, BANK1, FAS, FGFR3, FGF10	2468	104	18082	2.18388	3.77835e-05	0.00273491
GO:0002544~chronic inflammatory response	7	0.241796	GJA1, CCL11, VCAM1, VNN1, THBS1, S100A8, PTGES	2468	7	18082	7.32658	3.96699e-05	0.00283845
GO:0045429~positive regulation of nitric oxide biosynthetic process	18	0.621762	H2-M3, SOD2, KLF4, PTGS2, TNF, EGFR, AGT, ICAM1, SMPD3, IL6, KLRK1, IFNG, DDAH2, IL1B, PTX3, JAK2, TLR5, TLR2	2468	45	18082	2.93063	4.57105e-05	0.0032335
GO:0071345~cellular response to cytokine stimulus	15	0.518135	CD86, STAT5A, CSF3, NOS2, STAT1, LEF1, STAT3, CXCR4, NFKB1, IL17RA, NFKBIA, PLSCR1, SOCS1, HCLS1, JAK3	2468	33	18082	3.33026	4.75686e-05	0.00332713
GO:0045893~positive regulation of transcription, DNA-templated	113	3.90328	EHF, SCX, AHR, ETS1, FGF2, TNF, ELK3, SOX2, FGF7, ZFP281, SOX17, SOX18, CHEK2, MYC, PIM1, PIM2, SOX9, SOX4, ZFP287, MAP2K3, MAP2K1, MEF2C, DYRK1B, MYCN, SMO, SKAP1, ATF4, PDGFB, GATA4, BCL10, HIF1A, GLIS2, DEAF1, DVL2, INPP5K, HIVEP3, PATZ1, FGF23, BANP, EGR1, NFE2, EGR2, AFAP1L2, SMAD4, FZD2, FOXF2, ZFP516, TGFB3, WNT3A, PTCH1, FZD7, HMGA1, NFATC2, SMAD9, NR2F2, SMARCA2, NFKB1, FOSL2, NFKBIA, NR…	2468	576	18082	1.43733	5.22022e-05	0.00361065
GO:0001916~positive regulation of T cell mediated cytotoxicity	11	0.379965	P2RX7, H2-T23, CD1D1, PNP, H2-K1, H2-M3, TAP2, IL12B, XCL1, B2M, H2-D1	2468	19	18082	4.2417	6.23567e-05	0.00426561
GO:0090090~negative regulation of canonical Wnt signaling pathway	30	1.03627	INVS, LEF1, CBY1, PRICKLE1, MLLT3, NKD2, SOX2, SHH, ZNRF3, CDH2, SOX17, DACT3, SOX9, SCYL2, CTHRC1, APC2, EGR1, WNT3A, CAV1, WNT9A, AXIN2, MCC, MAPK14, DKK3, GREM1, SFRP4, DAB2, BMP2, SFRP2, NOTUM	2468	102	18082	2.15488	6.75185e-05	0.00456851
GO:0002755~MyD88-dependent toll-like receptor signaling pathway	10	0.345423	TNIP1, IRAK2, TLR11, IRAK3, TLR6, REG3G, TLR5, MYD88, TLR13, TLR2	2468	16	18082	4.57911	7.44913e-05	0.00498611
GO:0001666~response to hypoxia	47	1.62349	RYR1, RAMP2, CXCR4, ADM, PLAT, NOL3, HIF1A, ETS1, TM9SF4, APOLD1, SLC2A8, ALAD, PDLIM1, HSD11B2, UCP3, NPPA, CASP1, KDR, HMOX1, CCL2, CAMK2G, SOX4, EGR1, EGLN3, SMAD4, VCAM1, APAF1, NOS2, TGFB3, PRKCB, CAV1, SOD2, CBFA2T3, PGF, PML, FOSL2, ZFP354A, MMP14, BMP2, CXCL12, CYP1A1, NOX4, ANGPTL4, TEK, BIRC2, ADA, TLR2	2468	192	18082	1.79349	7.7288e-05	0.00511827
GO:0007229~integrin-mediated signaling pathway	28	0.967185	LAMA5, SEMA7A, ITGAM, ITGB5, ITGB3, PLEK, ITGA2B, PXN, ITGAE, TSPAN32, PRAM1, ADAMTS14, ADAMTS3, ITGB8, ITGB7, ITGB6, FCER1G, ADAM33, FGR, EIF6, ADAM15, PLP1, ITGA7, ADAM9, ADAM8, ITGA5, CD47, LAT	2468	93	18082	2.20585	8.01607e-05	0.00525264
GO:0030178~negative regulation of Wnt signaling pathway	20	0.690846	APC2, RNF43, CTNNBIP1, CBY1, SHISA2, APCDD1, CXXC4, TSKU, NKD2, NFATC4, DKK3, SOX2, SHH, ZNRF3, SFRP2, SOX17, GRB10, DACT3, AIDA, NOTUM	2468	56	18082	2.61664	9.27168e-05	0.00601211
GO:0030099~myeloid cell differentiation	13	0.44905	CCR1, CDKN1C, L3MBTL3, TET2, PML, TIRAP, DAB2, PLSCR1, BCL6B, CLEC5A, STAP1, IRF8, JAK2	2468	27	18082	3.52761	9.5926e-05	0.0061123
GO:0060070~canonical Wnt signaling pathway	27	0.932642	PTPRU, WNT2B, LEF1, TCF7, LRP5, DIXDC1, GATA4, SHH, ZNRF3, CDH3, SOX17, MYC, MGAT3, DVL2, RSPO1, WNT2, SOX4, BCL9L, FZD2, WNT3A, WNT7B, FZD7, WNT7A, WNT9A, KLF4, SFRP4, PTK7	2468	89	18082	2.22267	9.62257e-05	0.0061123
GO:0032722~positive regulation of chemokine production	11	0.379965	IL6, RIPK2, ADORA2B, P2RY2, EIF2AK2, FFAR2, LBP, LGALS9, TNF, TLR3, TLR2	2468	20	18082	4.02962	0.000109469	0.00688326
GO:0001658~branching involved in ureteric bud morphogenesis	18	0.621762	LAMA5, SMAD4, PTCH1, CTNNBIP1, TCF21, FGF2, AGT, PGF, GREM1, SHH, BMP2, GDNF, WT1, MYC, BCL2, TIMELESS, SOX9, CD44	2468	48	18082	2.74747	0.000117347	0.00730487
GO:0006469~negative regulation of protein kinase activity	28	0.967185	LRRC4, DUSP19, THY1, SHB, PPM1E, SOCS3, PODNL1, SOCS1, UBASH3B, INPP5K, SOCS5, GADD45B, CISH, CAV3, GADD45A, RTN4RL2, ASPN, GADD45G, PKIB, IL6, CEACAM1, ADORA2A, RTN4RL1, TAF7, TRIB3, PKN1, EPHA1, TRIB1	2468	95	18082	2.15941	0.000119368	0.00735708
GO:0009968~negative regulation of signal transduction	19	0.656304	RGS14, CISH, CAV1, HHIP, RGS16, ARRB1, RGS4, TREML1, SOCS3, RGS3, SOCS1, UBASH3B, KIF26A, RGS1, INPP5D, RGS10, RGS7BP, RGS9, SOCS5	2468	53	18082	2.62651	0.000138784	0.0081572
GO:0050870~positive regulation of T cell activation	10	0.345423	CD4, LCK, CCL2, CD47, BCL10, THY1, CD3E, MALT1, CARD11, ADA	2468	17	18082	4.30975	0.000139115	0.0081572
GO:0002224~toll-like receptor signaling pathway	10	0.345423	CD86, RPS6KA3, MAPKAPK3, IRAK2, CD180, MAPKAPK2, TLR6, TLR5, TLR3, TLR2	2468	17	18082	4.30975	0.000139115	0.0081572
GO:0009409~response to cold	16	0.552677	THRA, ZFP516, DIO2, ADRB1, ADM, FOS, SOD2, AGT, RBM3, PLAC8, CXCL10, IL6, CASP8, ADRB3, VGF, UCP3	2468	40	18082	2.93063	0.000139981	0.0081572
GO:0050688~regulation of defense response to virus	7	0.241796	SPN, APOBEC3, ELMOD2, CD37, IFIT1, GBP4, TSPAN32	2468	8	18082	6.41076	0.000140212	0.0081572
GO:0032494~response to peptidoglycan	7	0.241796	C5AR1, CARD9, IRF5, IRAK3, NOD2, MYD88, TLR2	2468	8	18082	6.41076	0.000140212	0.0081572
GO:0002474~antigen processing and presentation of peptide antigen via MHC class I	15	0.518135	H2-T24, H2-T23, H2-T22, H2-T10, H2-Q6, H2-Q7, H2-M3, H2-K1, H2-Q4, H2-Q2, H2-Q1, GM8909, B2M, H2-D1, H2-Q10	2468	36	18082	3.05274	0.000147789	0.00851838
GO:0010629~negative regulation of gene expression	59	2.038	CDKN1A, FMR1, SERPINE1, CD3E, TNF, TRIM6, GJA1, SHH, TBK1, ZFP281, HEY1, MYC, ZC3H12A, HEY2, ITGB8, ANXA7, DIP2A, SOX9, LGALS9, TGIF1, MAP2K1, MEF2C, SFMBT2, PAWR, TNFRSF1A, RBL2, MYCN, RBL1, SFRP2, SMO, IFNG, IL1B, PCX, ZFP503, PDGFB, GATA4, ACVR1B, ACACB, BRIP1, STC2, CCL3, XDH, STOX1, CCR1, ACE, NOS2, TIPARP, MBD1, KLF4, NFKB1, PARP10, HEYL, BMP2, TFAP4, CD28, REL, FGFR4, FGFR3, PICALM	2468	265	18082	1.6312	0.00014959	0.00854309
GO:0045669~positive regulation of osteoblast differentiation	22	0.759931	GDF10, PTGER4, SMAD1, CEBPB, IFITM1, MEF2C, CEBPD, IFI204, WNT7B, CTNNBIP1, FGF2, BMP6, GJA1, BMP2, SFRP2, HEY1, ID4, FAM20C, IL6ST, CLIC1, PDLIM7, CTHRC1	2468	68	18082	2.37036	0.00018691	0.0105774
GO:0016337~single organismal cell-cell adhesion	30	1.03627	PTPRU, TNXB, ITGAM, FBLIM1, ICAM4, THY1, PKD1, PVR, EGFR, ICAM1, ARVCF, CDH3, SRPX2, CDH2, SOX9, CDON, MPZL2, CD53, VCAM1, CXADR, JUP, CD93, FNDC3A, VMP1, SELP, VNN1, EMCN, BCL2, ADAM8, TEK	2468	108	18082	2.03516	0.000203498	0.0114124
GO:0031295~T cell costimulation	12	0.414508	SPN, EFNB2, CD274, CD5, CAV1, CD80, CD28, CCL19, LGALS8, CD3E, CARD11, CCL21A	2468	25	18082	3.51676	0.00020971	0.0116557
GO:0035914~skeletal muscle cell differentiation	19	0.656304	EGR1, BTG2, MEF2C, EGR2, HLF, WNT3A, SCX, GATA4, FOS, PAX5, SAP30, HEYL, NR4A1, MYC, MAFF, HIVEP3, NUPR1, ATF3, BCL9L	2468	55	18082	2.531	0.000236233	0.0130137
GO:0009887~organ morphogenesis	30	1.03627	LAMA5, NRP1, WNT2B, THRA, SYCP2, HHIP, GMNN, CXCR4, TCF21, DLL1, TNF, RELA, EFNB2, TGM1, HHEX, HOXA3, GAMT, WNT3A, TGFB3, PTCH1, WNT7A, PAX5, PALB2, EREG, GREM1, BMP2, BCL2, PNPLA6, SLC26A4, FGF10	2468	109	18082	2.01649	0.000241648	0.0131309
GO:0051770~positive regulation of nitric-oxide synthase biosynthetic process	10	0.345423	CCL20, STAT1, NAMPT, KDR, CCL2, NOD2, JAK2, JAK3, TLR2, MAP2K6	2468	18	18082	4.07032	0.000244573	0.0131309
GO:0033138~positive regulation of peptidyl-serine phosphorylation	23	0.794473	PPP1R15A, TXN1, BCAR3, CSF3, ANGPT1, WNT3A, RIPK2, CAV1, NTRK3, OSM, LIF, ARRB1, TNF, AGT, IL6, TRIM6, SFRP2, NTF3, BCL2, HCLS1, TEK, STOX1, CD44	2468	74	18082	2.27718	0.000244688	0.0131309
GO:0070995~NADPH oxidation	6	0.207254	TXNRD1, FDX1, FDXR, FMO1, FMO2, KCNAB2	2468	6	18082	7.32658	0.000250567	0.0133315
GO:0006865~amino acid transport	16	0.552677	SLC36A1, SLC6A15, SLC6A14, SLC43A1, SLC6A20A, SLC3A2, SLC7A11, SLC7A1, SLC7A4, SLC7A5, SLC7A6, XK, MYC, SLC17A5, SLC38A2, SLC38A4	2468	42	18082	2.79108	0.000262809	0.0138643
GO:0097190~apoptotic signaling pathway	18	0.621762	DAXX, CD40, HIP1, APAF1, DAPL1, CAV1, PAWR, TNFRSF11B, TNFRSF11A, CD3E, TNF, SPN, SHH, CASP8, CD5, CD28, FAS, PPARD	2468	51	18082	2.58585	0.000272699	0.0141501
GO:0016310~phosphorylation	115	3.97237	DGKG, PANK1, TESK2, STK19, RPS6KA3, RPS6KA6, RPS6KA5, TBK1, CHEK2, PDK4, KDR, PIM3, MAP3K8, PIP4K2B, PIM2, NEK3, SEPHS2, EPHB4, MAP3K4, PDK2, MAP2K3, MAP2K1, PRKCB, PRKCE, DAPK2, MATK, DYRK1B, DGKZ, MAPKAPK3, SHPK, MAPKAPK2, TYRO3, CMPK2, SIK1, EPHA1, ALPK1, EPHA2, BLK, AK1, AK4, MST1R, NUAK1, NUAK2, PMVK, RIPK1, PIP5K1C, TRPM6, NADK, MAP2K6, FN3K, SRPK3, PLK3, CDK19, SRMS, TNK2, NEK6, DCLK3, EIF…	2468	612	18082	1.37673	0.000272774	0.0141501
GO:0043491~protein kinase B signaling	15	0.518135	LINGO1, PLK3, CCL12, CD40, IRS1, TNF, ZFP36L1, AXL, IL1B, CCL5, CCL3, TYRO3, CCL2, SOX9, EPHA2	2468	38	18082	2.89207	0.000288439	0.0147175
GO:0048662~negative regulation of smooth muscle cell proliferation	15	0.518135	PTGIR, VIPR2, IL15, NPR1, CAV1, IGFBP3, CTNNBIP1, TNFAIP3, KLF4, IFNG, IL12B, HMOX1, APOD, TRIB1, PPARD	2468	38	18082	2.89207	0.000288439	0.0147175
GO:0050718~positive regulation of interleukin-1 beta secretion	11	0.379965	P2RX7, PANX1, GSDMD, IFNG, CASP4, CASP1, CCL3, NLRP3, NOD2, CCL19, CCR5	2468	22	18082	3.66329	0.000295367	0.0148279
GO:0031668~cellular response to extracellular stimulus	11	0.379965	P2RX7, FOSL1, GSDMD, LDHA, CDKN1A, SFRP2, ADORA2B, AXL, FOS, ASGR1, BMP6	2468	22	18082	3.66329	0.000295367	0.0148279
GO:0007169~transmembrane receptor protein tyrosine kinase signaling pathway	28	0.967185	EPHB6, BLK, PILRB1, CSF1, EGFR, NTF3, KDR, STAP1, JAK3, EPHB4, JAK1, SRMS, ANGPT1, TNK2, NTRK3, MATK, PILRA, GFRA2, FGR, HCK, DOK4, GDNF, LCK, LCP2, TEK, EPHA1, LAT, EPHA2	2468	100	18082	2.05144	0.000301285	0.015004
GO:0045824~negative regulation of innate immune response	9	0.310881	CCR1, DHX58, TYRO3, TRAFD1, TNFAIP3, IRAK3, NMI, IFI202B, SMPDL3B	2468	15	18082	4.39595	0.000311882	0.0152871
GO:0032695~negative regulation of interleukin-12 production	9	0.310881	IRAK3, NLRC3, NOD2, MEFV, THBS1, JAK3, SLAMF1, TLR2, CMKLR1	2468	15	18082	4.39595	0.000311882	0.0152871
GO:0032735~positive regulation of interleukin-12 production	12	0.414508	CD40, IFNG, H2-M3, IL12B, IRF8, TNFSF9, NOD2, CCL19, TLR3, TIRAP, TLR2, IDO1	2468	26	18082	3.3815	0.000318893	0.0155062
GO:0042327~positive regulation of phosphorylation	13	0.44905	IRS1, FZD7, GLMN, BCL10, THBS1, AREG, EGFR, EREG, APLN, SDCBP, CCL5, GRB10, RIPK1	2468	30	18082	3.17485	0.000321334	0.0155062
GO:0050727~regulation of inflammatory response	20	0.690846	SEMA7A, IL1R1, NOD2, RELA, AGT, SBNO2, BCL6, TNIP1, CLCF1, SHPK, CASP4, CASP1, XCL1, NLRP3, PIK3AP1, JAK2, S100A9, S100A8, MYD88, BIRC2	2468	61	18082	2.40216	0.000329588	0.0157822
GO:0030890~positive regulation of B cell proliferation	16	0.552677	SASH3, MEF2C, CD40, CDKN1A, WNT3A, NFATC2, SLC39A10, IRS2, TIRAP, BST1, BCL6, CLCF1, BCL2, TCF3, CARD11, ADA	2468	43	18082	2.72617	0.000353155	0.0167816
GO:0006366~transcription from RNA polymerase II promoter	35	1.20898	EHF, THRA, LDB1, LEF1, DDX21, ARRB1, GATA4, AHR, HIF1A, NFIL3, DEAF1, MYC, DVL2, HIVEP3, HIVEP2, JUNB, STAT5A, EGR1, ZFP831, EGR2, XBP1, ZFP516, STAT3, ETV1, FOS, GTF2H2, NMI, KLF4, OVOL1, ELL3, FOSL2, MED13L, ELF3, TAF7, TAF4B	2468	138	18082	1.85819	0.000363114	0.0170189
GO:0045086~positive regulation of interleukin-2 biosynthetic process	8	0.276339	STAT5A, IL1A, CD1D1, IL1B, GLMN, CD28, CD3E, CARD11	2468	12	18082	4.88439	0.000368055	0.0170189
GO:0042493~response to drug	70	2.41796	CD86, CDKN1A, WFDC1, ADRA1A, SLC6A2, ICAM1, ALAD, CDH3, DPYSL2, SMPD1, KDR, CASP1, TSPO, JUNB, B2M, TIMP4, APOBEC1, TGIF1, PRKCB, CYBB, FOS, PGF, SFRP2, ADORA2A, LOX, IFNG, LCK, PLIN2, TOP1, NNMT, ATP1A3, TNFRSF11B, AK4, GATA4, PTGS2, ADD3, THBS1, ACACB, RELA, HSD11B2, TBXA2R, CCL3, APOD, NCAM1, ABCB1B, PMS1, MAP2K6, CBX7, SMAD1, XBP1, RPH3AL, SRD5A1, STAT1, PTCH1, CARD9, STAT3, NFATC2, SOD2, P2R…	2468	339	18082	1.51286	0.000368211	0.0170189
GO:0002481~antigen processing and presentation of exogenous protein antigen via MHC class Ib, TAP-dependent	7	0.241796	H2-M3, TAP2, TAP1, ABCB9, ABCB1A, B2M, ABCB1B	2468	9	18082	5.69845	0.000371818	0.0170189
GO:0002485~antigen processing and presentation of endogenous peptide antigen via MHC class I via ER pathway, TAP-dependent	7	0.241796	H2-K1, TAP2, TAP1, ABCB9, ABCB1A, ABCB1B, H2-D1	2468	9	18082	5.69845	0.000371818	0.0170189
GO:0042346~positive regulation of NF-kappaB import into nucleus	10	0.345423	GREM1, EDAR, IL1B, SPHK1, CCL19, PTGS2, TNF, TLR3, IL18R1, TLR2	2468	19	18082	3.85609	0.000408567	0.0183352
GO:1901741~positive regulation of myoblast fusion	10	0.345423	CD53, EHD1, CXCL9, CCL8, CXCL12, GDF15, IL4RA, FLT3L, NFATC2, MAPK14	2468	19	18082	3.85609	0.000408567	0.0183352
GO:0050766~positive regulation of phagocytosis	17	0.587219	SIRPB1A, CD209B, FCER1G, SLC11A1, SFTPD, NOD2, GATA2, TNF, C3, FCGR1, FCGR3, MEX3B, IL1B, PTX3, CD47, FCGR2B, MBL1	2468	48	18082	2.59483	0.000409412	0.0183352
GO:0002250~adaptive immune response	35	1.20898	CD86, H2-T23, RNF19B, BCL10, TNFRSF11A, SLA2, CD79B, CD79A, KLRK1, LAMP3, SLAMF7, SLAMF6, JAK2, JAK3, SLAMF1, FGA, RIPK2, PRKCB, SH2D1A, FGG, THEMIS, TAP2, TFEB, TAP1, CD8B1, ICOSL, SERPINA3G, FCAMR, CD4, CLEC4D, RNF125, IFNG, CD8A, SKAP1, LAT	2468	139	18082	1.84482	0.000418735	0.0186187
GO:0006953~acute-phase response	14	0.483592	ITIH4, ORM1, CD163, SAA3, STAT3, HP, SERPINA3N, REG3G, ORM2, IL6, PLSCR1, SAA1, SAA2, LBP	2468	35	18082	2.93063	0.00043114	0.0187807
GO:0006919~activation of cysteine-type endopeptidase activity involved in apoptotic process	21	0.725389	EGLN3, HIP1, APAF1, STAT1, TNFSF15, TNFRSF10B, BCL10, TNF, F3, PML, CASP9, CASP8, LCK, MYC, PMAIP1, NLRP3, JAK2, BID, XDH, S100A9, S100A8	2468	67	18082	2.29639	0.000434444	0.0187807
GO:0001938~positive regulation of endothelial cell proliferation	21	0.725389	STAT5A, PPP1R16B, EGFL7, CCL11, CAV2, ITGB3, CAV1, PDGFB, F3, FGF2, BMP6, PGF, NR4A1, BMP2, LRG1, CXCL12, KDR, CCL2, ZFP580, FGFR3, WNT2	2468	67	18082	2.29639	0.000434444	0.0187807
GO:0051259~protein oligomerization	21	0.725389	CAV2, KCNB1, CAV1, KCNA2, NOD2, BCL10, NOL3, MALT1, P2RX7, GRHPR, GJA1, GJB1, C1QTNF6, GJA5, ZC3H12A, DVL2, HACL1, TEK, STX2, CAMK2G, PFKM	2468	67	18082	2.29639	0.000434444	0.0187807
GO:0051216~cartilage development	24	0.829016	SMAD1, PRRX1, COL11A2, SCX, WNT7A, SMAD9, GDF5, HIF1A, BMP6, BMP3, BMP2, ZEB1, MMP13, EVC, SFRP2, CHST11, HYAL1, HYAL2, HOXA3, ITGB8, TIMP1, SOX9, FGFR3, CD44	2468	82	18082	2.14436	0.000455267	0.0194999
GO:0006468~protein phosphorylation	108	3.73057	EPHB6, TESK2, RPS6KA3, RPS6KA6, RPS6KA5, TBK1, CHEK2, PIM1, PDK4, KDR, PIM3, MAP3K8, PIM2, NEK3, EPHB4, MAP3K4, PDK2, MAP2K3, MAP2K1, MORC3, PRKCB, PRKCE, DAPK2, IGFBP3, MATK, DYRK1B, MAPKAPK3, MAPKAPK2, TYRO3, SIK1, TRIB3, EPHA1, ALPK1, TRIB1, EPHA2, BLK, PXK, NPR1, PDGFB, MST1R, NUAK1, NUAK2, IRAK2, RIPK1, TRPM6, ST3GAL1, MAP2K6, SRPK3, SMAD1, PLK3, CDK19, SRMS, MLKL, TNK2, NEK6, DCLK3, EIF2AK2…	2468	576	18082	1.37373	0.000457346	0.0194999
GO:0006351~transcription, DNA-templated	306	10.5699	EHF, HDAC10, HDAC11, JMJD1C, SCX, GABPB1, IKZF4, ELK3, SOX2, ELK4, SPIC, ZFP281, SOX17, SOX18, CHEK2, CREB3L1, MYC, HOXA3, HOXA2, SOX9, HOXA7, CCNL1, JUNB, HOXA5, SOX4, ZFP287, HOXA4, HES6, DAXX, MEF2C, ZFP1, PRKCB, SP110, ZFP2, SOX13, RFX2, SOX12, RFX1, BHLHA15, OVOL1, MED7, EID1, ZSCAN20, RFX5, ZFP296, ZFP174, TRIB3, HOXB6, ATF3, ATF4, L3MBTL3, ZBTB8A, ANP32A, ZFP503, GATA4, GATA2, ZBTB5, PRDM1…	2468	1885	18082	1.18935	0.000486783	0.0206138
GO:0001569~patterning of blood vessels	15	0.518135	NRP1, FOXC2, ANGPT1, NOTCH4, LEF1, CXCR4, AHR, NFATC4, GNA13, SHH, VANGL2, CXCL12, SFRP2, COL4A1, TEK	2468	40	18082	2.74747	0.000530708	0.022322
GO:0007160~cell-matrix adhesion	23	0.794473	CD63, CD96, SNED1, FGA, TNXB, VCAM1, ITGB5, ITGB3, PXN, ITGA2B, FGG, AGT, VTN, BCL2L11, COL5A3, ITGB8, ADAM9, ITGB7, ADAM8, ITGB6, TEK, MUC4, TMEM8B	2468	78	18082	2.1604	0.00055168	0.0230484
GO:0030308~negative regulation of cell growth	32	1.10535	CDKN1A, DDX3X, RRAD, FHL1, ACVR1B, RERG, MNDAL, GJA1, SERTAD1, SOX17, HYAL1, GNG4, SESN1, HYAL2, NPPA, DACT3, BDKRB1, SMAD4, CDKN2C, SMARCA2, AGT, PML, GREM1, BST2, DAB2, SFRP2, BCL6, ADAM15, WT1, BCL2, GAS1, PPARD	2468	125	18082	1.8756	0.00057227	0.0237492
GO:0007507~heart development	56	1.93437	NRP1, ADM, ECE2, PKD1, GLI2, GJA1, SHH, CASP7, CASP8, SOX18, SH3PXD2B, HEY2, SOX9, CC2D2A, SOX4, MAP2K1, MEF2C, CXADR, OSR1, FOXP4, RIPPLY3, VCAN, MMP13, LOX, MTHFD1, APLNR, ANKS6, FREM2, PPARD, FOXC2, RAMP2, CALCRL, SEMA3C, PDGFB, GATA4, MOSPD3, GATA2, ZFP36L1, PDLIM3, TMEM67, GNA11, DVL2, MYH10, STRA6, VCAM1, NTRK3, MBD1, PDE2A, SOD2, EPOR, NFATC4, BMP2, WT1, PTK7, BCOR, TEK	2468	261	18082	1.57199	0.000586569	0.0241814
GO:0048754~branching morphogenesis of an epithelial tube	14	0.483592	LAMA5, CLIC4, B4GALT1, PXN, PKD1, RASIP1, GLI2, SHH, MMP14, MYCN, TMEM67, TIMELESS, KDR, FGF10	2468	36	18082	2.84923	0.000591294	0.0242158
GO:2001238~positive regulation of extrinsic apoptotic signaling pathway	13	0.44905	TNFRSF12A, CAV1, TNFSF12, G0S2, BCL10, PML, AGT, CASP8, HYAL2, TNFSF10, FAS, RIPK1, BID	2468	32	18082	2.97642	0.000644885	0.026238
GO:2000352~negative regulation of endothelial cell apoptotic process	12	0.414508	FGA, RAMP2, ANGPT1, TNIP2, FGG, SERPINE1, KDR, TNFAIP3, ANGPTL4, TEK, ICAM1, NFE2L2	2468	28	18082	3.13996	0.000682527	0.0275891
GO:0010575~positive regulation of vascular endothelial growth factor production	11	0.379965	C3, IL1A, ADORA2B, IL1B, C5AR1, C3AR1, CYP1B1, GATA4, PTGS2, HIF1A, ATF4	2468	24	18082	3.35802	0.000691158	0.0276312
GO:0045651~positive regulation of macrophage differentiation	8	0.276339	CASP8, CSF1, IL34, LIF, HCLS1, RIPK1, TRIB1, PF4	2468	13	18082	4.50866	0.000703531	0.0276312
GO:0042535~positive regulation of tumor necrosis factor biosynthetic process	8	0.276339	SPN, FCGR3, CD209B, MAPKAPK2, CYBB, LBP, THBS1, TLR2	2468	13	18082	4.50866	0.000703531	0.0276312
GO:0002523~leukocyte migration involved in inflammatory response	8	0.276339	ITGAM, CCL2, ADAM8, PPBP, CCR6, S100A9, CX3CL1, S100A8	2468	13	18082	4.50866	0.000703531	0.0276312
GO:0010595~positive regulation of endothelial cell migration	15	0.518135	FOXC2, ANGPT1, ROCK2, ITGB3, WNT7A, ALOX12, THBS1, FGF2, ETS1, AGT, RHOB, ZC3H12A, KDR, ZFP580, TEK	2468	41	18082	2.68046	0.000705761	0.0276312
GO:0060373~regulation of ventricular cardiac muscle cell membrane depolarization	6	0.207254	GJA1, CAV3, GJA5, GPD1L, SCN3B, SMAD7	2468	7	18082	6.27993	0.00077781	0.0298881
GO:0050869~negative regulation of B cell activation	6	0.207254	BANK1, INPP5D, TBC1D10C, FAS, TNFAIP3, SAMSN1	2468	7	18082	6.27993	0.00077781	0.0298881
GO:0031622~positive regulation of fever generation	6	0.207254	CNR1, IL1B, CCL5, CCR5, PTGS2, TNF	2468	7	18082	6.27993	0.00077781	0.0298881
GO:0002053~positive regulation of mesenchymal cell proliferation	14	0.483592	PRRX1, STAT1, IRS1, LRP5, IRS2, TBX18, SHH, MYCN, SMO, MYC, KDR, GAS1, SOX9, WNT2	2468	37	18082	2.77222	0.000798858	0.0303504
GO:0045597~positive regulation of cell differentiation	16	0.552677	GLP1R, SMAD1, MAP2K1, SMAD9, WNT9A, FGF2, SOX2, SOCS3, SHH, BMP2, GDNF, SOX17, HSF4, JAK2, FGFR3, JUNB	2468	46	18082	2.54838	0.000799593	0.0303504
GO:0051384~response to glucocorticoid	22	0.759931	PTPRU, IL1RN, MAP2K1, DUSP1, WNT7B, LCAT, ADM, PTGS2, TNF, CXCL2, AREG, BMP6, ALAD, HSD11B2, IL6, UCP3, PAPPA, BCL2, ADAM9, FAS, ACSBG1, CDO1	2468	75	18082	2.14913	0.000810498	0.0305779
GO:0010838~positive regulation of keratinocyte proliferation	7	0.241796	TGM1, FGF7, CDH3, STXBP4, HAS2, REG3G, FGF10	2468	10	18082	5.12861	0.000821971	0.0308239
GO:0071560~cellular response to transforming growth factor beta stimulus	19	0.656304	ACTR3, CX3CR1, MEF2C, APAF1, CAV1, SERPINE1, SCX, WNT7A, ZFP36L1, SMAD7, DAB2, HYAL2, PDGFD, PDE3A, XCL1, NOX4, SOX9, WNT2, DBN1	2468	61	18082	2.28205	0.000959383	0.0357614
GO:0050679~positive regulation of epithelial cell proliferation	22	0.759931	BNC1, OSR1, C5AR1, NOD2, CYP7B1, FGF2, BMP6, TBX18, EGFR, IL6, FGF7, NR4A3, CCND2, SMO, HYAL1, MYC, CCL5, KDR, GAS1, SOX9, STOX1, FGF10	2468	76	18082	2.12085	0.000978209	0.0360218
GO:0070373~negative regulation of ERK1 and ERK2 cascade	20	0.690846	ERRFI1, PTPN1, SMAD4, ANKRD26, RGS14, DUSP1, CAV1, SPRY4, LIF, ARRB1, KLF4, SLC9A3R1, DAB2, RPS6KA6, TNIP1, CNKSR3, TBC1D10C, DMD, ATF3, PTPN2	2468	66	18082	2.22018	0.000978213	0.0360218
GO:0001568~blood vessel development	21	0.725389	FOXC2, EGFL7, MEF2C, TIE1, SPHK1, CHD7, PDGFB, AHR, SHB, PKD1, HIF1A, AGT, CEACAM1, HEY1, LOX, SOX18, GJA5, HEY2, DHCR7, STRA6, EPHA2	2468	71	18082	2.16702	0.000983728	0.0360218
GO:1902042~negative regulation of extrinsic apoptotic signaling pathway via death domain receptors	11	0.379965	FGA, ITPRIP, SFRP2, FGG, SERPINE1, HMOX1, TNFAIP3, CFLAR, NOL3, RFFL, ICAM1	2468	25	18082	3.2237	0.00101212	0.0366306
GO:0034612~response to tumor necrosis factor	11	0.379965	CASP8, GCH1, CCL5, YTHDC2, ADAM9, RIPK1, CD14, TNFRSF11A, JAK2, PTGS2, CXCL16	2468	25	18082	3.2237	0.00101212	0.0366306
GO:0001649~osteoblast differentiation	29	1.00173	SEMA7A, DHH, LEF1, LRRC17, TNC, DDX21, ADAR, RRBP1, GLI2, SOX2, MRC2, GJA1, CREB3L1, SPP1, CCL3, JUNB, GDF10, MEF2C, H3F3B, WNT3A, IGFBP3, BMP6, GTPBP4, BMP3, VCAN, BMP2, MYBBP1A, SMO, EPHA2	2468	113	18082	1.88027	0.0010457	0.037627
GO:0030879~mammary gland development	14	0.483592	STAT5A, B4GALT1, IRS1, WNT3A, TGFB3, CAV1, PTCH1, NOTCH4, LEF1, IRS2, BRCA2, GLI2, BCL2L11, SOX9	2468	38	18082	2.69927	0.00106428	0.0380754
GO:0032729~positive regulation of interferon-gamma production	17	0.587219	SASH3, RIPK2, SLC11A1, H2-M3, CD3E, TNF, IL27RA, KLRK1, IL1B, BCL3, PDE4B, IL12B, IRF8, TNFSF9, SLAMF6, CD14, IL18R1	2468	52	18082	2.39523	0.00110248	0.039217
GO:0010718~positive regulation of epithelial to mesenchymal transition	13	0.44905	CRB2, SMAD4, TGFB3, ZFP703, LEF1, AXIN2, SDCBP, DAB2, BMP2, BAMBI, GLIPR2, GCNT2, BCL9L	2468	34	18082	2.80134	0.00120481	0.0420436
GO:0010332~response to gamma radiation	13	0.44905	APOBEC1, XRCC2, SOD2, BRCA2, CXCL2, PML, CXCL10, PNP, CCL7, CHEK2, MYC, BCL2, CCL2	2468	34	18082	2.80134	0.00120481	0.0420436
GO:0042110~T cell activation	13	0.44905	ICOSL, NLRC3, SLA2, CD3D, IL6, HSH2D, CD4, CD8A, TREML2, CD28, AZI2, CARD11, ADA	2468	34	18082	2.80134	0.00120481	0.0420436
GO:0030198~extracellular matrix organization	29	1.00173	LAMA5, B4GALT1, TNXB, ECM2, ELN, POMT1, NTN4, LAMC2, TNFRSF11B, OLFML2A, TNF, VTN, EGFLAM, EMILIN1, SOX9, SERAC1, FOXF2, WNT3A, KAZALD1, AGT, NFKB2, MMP11, ELF3, COL4A1, COL5A3, BCL3, COL6A4, VWA1, RECK	2468	114	18082	1.86378	0.00120896	0.0420436
GO:0098586~cellular response to virus	8	0.276339	TRIM6, FMR1, ZC3H12A, ADAR, LGALS9, CCL19, MAPK14, IKBKE	2468	14	18082	4.18662	0.00124173	0.0422393
GO:0030949~positive regulation of vascular endothelial growth factor receptor signaling pathway	8	0.276339	ANGPT1, PRKCB, FGF18, KDR, GRB10, TEK, HIF1A, FGF10	2468	14	18082	4.18662	0.00124173	0.0422393
GO:0048246~macrophage chemotaxis	8	0.276339	CX3CR1, CCL12, EDNRB, GPR35, CXCL17, CCL3, CCL2, CX3CL1	2468	14	18082	4.18662	0.00124173	0.0422393
GO:0070498~interleukin-1-mediated signaling pathway	8	0.276339	EGR1, IL1A, RPS6KA5, IRAK2, IL1R1, TNIP2, IRAK3, TIRAP	2468	14	18082	4.18662	0.00124173	0.0422393
GO:0048286~lung alveolus development	16	0.552677	ERRFI1, ACE, TGFB3, SFTPD, LIF, TCF21, HS6ST1, SOX2, MAN2A1, KDR, TNS3, STK40, HOXA5, ADA, STRA6, FGF10	2468	48	18082	2.44219	0.00130936	0.0440581
GO:0010942~positive regulation of cell death	16	0.552677	EGR1, CDKN1A, TXNRD1, HP, LPAR1, ALOX12, AXIN2, PTGS2, MYCN, BCL2L11, IRF1, IL1B, ZC3H12A, FAS, RIPK1, KCNK2	2468	48	18082	2.44219	0.00130936	0.0440581
GO:0042149~cellular response to glucose starvation	12	0.414508	XBP1, NUAK2, MYBBP1A, HSPA5, ZC3H12A, BCL2, PMAIP1, ASNS, BHLHA15, UPP1, ATF4, NFE2L2	2468	30	18082	2.93063	0.00133799	0.0447795
GO:0030168~platelet activation	14	0.483592	FGA, ENTPD1, WNT3A, ITGB3, FGG, RASGRP2, CX3CL1, VAV2, GNA13, TREML1, AXL, P2RY1, TYRO3, PF4	2468	39	18082	2.63005	0.00139944	0.0465856
GO:0043434~response to peptide hormone	21	0.725389	STAT5A, BTG2, BTG1, STAT1, IRS1, LRP5, SERPINA3M, SERPINA3N, SERPINA3G, AREG, SERPINA3I, EREG, SERPINA3C, HHEX, GJA1, SERPINA3F, CXCL12, STC2, TIMP1, TEK, TIMP4	2468	73	18082	2.10765	0.00143247	0.0474316
GO:0043032~positive regulation of macrophage activation	9	0.310881	IL33, IL1RL1, CD1D1, IFI204, TNIP2, IL4RA, LBP, LGALS9, THBS1	2468	18	18082	3.66329	0.00144929	0.0474832
GO:0048546~digestive tract morphogenesis	9	0.310881	SHH, VANGL2, SFRP2, BCL2, STX2, HIF1A, FGFR3, EGFR, STRA6	2468	18	18082	3.66329	0.00144929	0.0474832
GO:1902895~positive regulation of pri-miRNA transcription from RNA polymerase II promoter	10	0.345423	SMAD1, BMP2, STAT3, PDGFB, FOS, SMAD6, HIF1A, NFKB1, RELA, GNL3	2468	22	18082	3.33026	0.00149737	0.0488016
GO:0038061~NIK/NF-kappaB signaling	5	0.172712	REL, NFKB1, RELA, NFKB2, RELB	2468	5	18082	7.32658	0.00154038	0.0499421

## Sheet: LPS-L2
Term	Count	%	Genes	List Total	Pop Hits	Pop Total	Fold Enrichment	PValue	Benjamini														FDR
mmu04668:TNF signaling pathway	58	1.95024	CSF2, CSF1, TNFAIP3, CXCL1, CXCL3, TNF, CXCL2, CX3CL1, ICAM1, CASP7, CASP8, RPS6KA5, AKT2, CREB3L1, MAP3K8, JUNB, MAP2K3, MAP2K1, IL15, MMP3, FOS, TNFRSF1B, TNFRSF1A, MMP14, IL1B, BIRC2, ATF4, BIRC3, CREB5, CEBPB, CCL12, PIK3R2, NOD2, PTGS2, RELA, PIK3R5, SOCS3, CCL5, CCL2, RIPK1, GM5431, MAP2K6, VCAM1, MLKL, CCL20, LIF, IFI47, CFLAR, MAPK14, SELE, NFKB1, MAPK13, NFKBIA, CXCL10, IL6, BCL3, FAS, T…	1163	109	7691	3.51888	6.32e-20	1.69e-17														1.65173e-36
mmu04060:Cytokine-cytokine receptor interaction	94	3.16073	CXCL9, CD40, CSF3, CSF2, CSF3R, CSF1, CXCL1, IL1RAP, CXCL13, TNF, CXCL2, CXCL15, CXCL5, CX3CL1, CXCL16, IL18RAP, TNFSF10, LEPR, IL12B, CCR8, CCR5, IL13RA1, IFNAR2, IL15RA, TNFRSF12A, IL15, IL1R1, IL1R2, TNFRSF19, LIFR, TNFRSF1B, OSMR, IL17RA, TNFRSF1A, EDAR, CSF2RB2, IL1A, IFNG, IL1B, XCL1, IL6ST, IL9R, CX3CR1, CCL12, CCL11, IL4RA, IL20RB, CXCR4, CSF2RB, TNFRSF11B, CXCR6, TNFRSF11A, IL2RG, ACVR1B…	1163	242	7691	2.56871	1.21e-19	1.69e-17														1.51119e-31
mmu05164:Influenza A	65	2.18561	ADAR, TNF, ICAM1, IFIH1, CASP9, TBK1, AKT2, TNFSF10, H2-OB, CASP1, IL12B, TRIM25, H2-OA, JAK2, IKBKE, JAK1, MAP2K3, IFNAR2, MAP2K1, RSAD2, DDX58, PRKCB, TNFRSF1A, IL1A, IFNG, OAS2, IL1B, OAS3, IRF7, NUP98, TLR3, IRF9, CCL12, RNASEL, OAS1A, PIK3R2, OAS1B, FURIN, RELA, OAS1G, PIK3R5, SOCS3, CCL5, CCL2, NLRP3, MAP2K6, IL33, STAT1, MX2, STAT2, EIF2AK2, TNFRSF10B, MAPK14, TMPRSS13, EIF2S1, PML, NFKB1,…	1163	171	7691	2.51374	3.82e-13	3.57e-11														8.1785e-20
mmu04062:Chemokine signaling pathway	69	2.32011	CXCL9, CXCL1, ARRB1, CXCL3, CXCL13, CXCL2, CXCL15, CXCL5, CX3CL1, CXCL16, AKT2, CCR8, PRKACA, JAK2, CCR5, JAK3, MAP2K1, VAV2, FGR, HCK, PLCB4, ADCY9, XCL1, PLCB2, CX3CR1, CCL12, CCL11, ROCK2, PXN, GNAI3, CXCR4, PIK3R2, CXCR6, RASGRP2, ADCY7, RELA, ADCY6, PIK3R5, RAP1B, CCL9, CCL8, CCL7, GNG4, CCL5, CXCR3, GNG7, CCL4, CXCR2, CCL3, CCL2, CCL19, CCL17, CCR1, CCL22, CCL20, STAT1, STAT2, STAT3, PPBP, …	1163	196	7691	2.32807	4.43e-12	2.81e-10														4.27735e-19
mmu04620:Toll-like receptor signaling pathway	45	1.51311	CD86, CXCL9, CD40, CD80, LY96, PIK3R2, TNF, RELA, PIK3R5, CASP8, TBK1, AKT2, CCL5, CCL4, SPP1, CCL3, IL12B, MAP3K8, RIPK1, LBP, CD14, IKBKE, MAP2K6, MAP2K3, IFNAR2, MAP2K1, STAT1, FOS, MAPK14, TIRAP, NFKB1, MAPK13, NFKBIA, CXCL10, IL6, CXCL11, IL1B, IRF7, IRF5, TLR6, TAB1, TLR5, TLR3, MYD88, TLR2	1163	101	7691	2.94642	5.02e-12	2.81e-10														8.19537e-18
mmu04640:Hematopoietic cell lineage	39	1.31137	CSF3, ITGAM, CSF2, CSF3R, CSF1, ITGB3, ITGA2B, IL4RA, CD3G, CD3E, CD3D, TNF, CD1D1, CD19, CD37, CD14, CD33, CR2, IL1R1, IL1R2, CD8B1, GP5, EPOR, CD2, FCGR1, GP9, IL1A, IL6, CD4, CD5, CD8A, IL1B, IL2RA, CD7, FLT3L, ITGA5, MS4A1, IL9R, CD44	1163	85	7691	3.03423	5.63e-11	2.63e-09														1.85409e-17
mmu05162:Measles	52	1.74849	TNFAIP3, CD3G, ADAR, CD3E, CD3D, IFIH1, CCND2, TBK1, AKT2, TNFSF10, IL12B, JAK2, IKBKE, JAK3, JAK1, IFNAR2, DDX58, IL1A, IFNG, OAS2, IL1B, OAS3, IRF7, IRF9, TLR2, OAS1A, PIK3R2, OAS1B, IL2RG, RELA, OAS1G, PIK3R5, SLAMF1, STAT5A, CD209B, STAT1, MX2, STAT2, SH2D1A, STAT3, EIF2AK2, TNFRSF10B, EIF2S1, NFKB1, NFKBIA, IL6, IL2RA, CD28, FAS, FCGR2B, MYD88, NFKBIB	1163	136	7691	2.52853	9.07e-11	3.06e-09														1.317e-14
mmu05168:Herpes simplex infection	69	2.32011	H2-T24, H2-T23, H2-T22, H2-K1, IFIT1, TNF, IFIH1, TBK1, CASP8, H2-OB, IL12B, H2-OA, SKP2, JAK2, IKBKE, JAK1, IFNAR2, DAXX, H2-T10, IL15, DDX58, H2-T9, TAP2, TAP1, FOS, TNFRSF1A, IFNG, OAS2, IL1B, OAS3, IRF7, TLR3, IRF9, H2-D1, TLR2, CCL12, SP100, RNASEL, H2-Q6, H2-M3, H2-Q7, OAS1A, OAS1B, H2-Q2, H2-Q1, RELA, OAS1G, C3, SOCS3, CCL5, CCL2, STAT1, STAT2, EIF2AK2, PILRA, EIF2S1, PML, NFKB1, NFKBIA, I…	1163	208	7691	2.19376	9.46e-11	3.06e-09														2.6398e-11
mmu05166:HTLV-I infection	84	2.82448	H2-T24, NRP1, H2-T23, CDKN1A, CD40, H2-T22, CRTC2, WNT2B, CSF2, H2-K1, CD3G, CD3E, TNF, ETS1, CD3D, ICAM1, ELK4, ZFP36, CCND2, PTTG1, AKT2, CHEK2, MYC, H2-OB, TSPO, H2-OA, PRKACA, JAK3, JAK1, APC2, IL15RA, H2-T10, IL15, IL1R1, IL1R2, H2-T9, FOS, WNT9A, TNFRSF1A, ADCY9, LCK, ATF3, H2-D1, ATF4, H2-Q6, H2-M3, H2-Q7, PDGFB, CREM, PIK3R2, H2-Q2, IL2RG, H2-Q1, ADCY7, RELA, ADCY6, PIK3R5, RELB, POLD1, W…	1163	276	7691	2.01267	9.85e-11	3.06e-09														2.85607e-11
mmu05200:Pathways in cancer	108	3.63147	CSF3R, HHIP, ITGA2B, FGF2, FGF7, RASSF1, EDNRB, AKT2, MYC, SKP2, PRKACA, MAP2K1, PRKCB, TPM3, DAPK2, PGF, RUNX1, ADCY9, SMO, COL4A2, COL4A1, TCF7, LPAR1, PDGFB, PIK3R2, LPAR4, RASGRP2, HIF1A, RASGRP4, RASGRP3, PIK3R5, PLCG1, RALGDS, WNT2, FGF23, STAT5A, WNT10B, SMAD4, FZD2, JUP, TGFB3, WNT3A, PTCH1, FZD7, PTCH2, GNG12, GNG11, NFKB1, NFKB2, NFKBIA, IL6, BMP2, CXCL12, GNB4, CYCS, FGFR3, FGF10, CDKN…	1163	395	7691	1.80813	2e-10	5.6e-09														6.91569e-11
mmu04380:Osteoclast differentiation	47	1.58036	PIRA1, SIRPB1A, CSF1, ITGB3, NCF4, TNFRSF11B, PIK3R2, TNFRSF11A, TNF, RELA, PIK3R5, RELB, SOCS3, SOCS1, AKT2, GM9733, JUNB, JAK1, MAP2K6, IFNAR2, MAP2K1, STAT1, IL1R1, STAT2, CYBB, NFATC2, FOS, MAPK14, NFKB1, FOSL2, MAPK13, TNFRSF1A, NFKB2, FOSL1, FCGR1, NFKBIA, IL1A, FCGR3, IFNG, LCK, FCGR4, IL1B, LCP2, TAB1, FCGR2B, SQSTM1, IRF9	1163	126	7691	2.46678	2.12e-09	5.4e-08														9.90182e-11
mmu05142:Chagas disease (American trypanosomiasis)	41	1.37861	CCL12, SERPINE1, GNAI3, PIK3R2, CD3G, CD3E, CD3D, TNF, RELA, PIK3R5, C3, GNA14, CASP8, AKT2, GNA11, CCL5, CCL3, BDKRB2, CCL2, IL12B, ACE, NOS2, TGFB3, FOS, CFLAR, MAPK14, NFKB1, MAPK13, TNFRSF1A, GNAO1, NFKBIA, IL6, PLCB4, IFNG, IL1B, PPP2R2D, FAS, TLR6, PLCB2, MYD88, TLR2	1163	103	7691	2.63239	3.02e-09	7.04e-08														5.9673e-10
mmu05152:Tuberculosis	58	1.95024	ITGAM, TCIRG1, TNF, CASP9, MRC2, CASP8, AKT2, H2-OB, IL12B, H2-OA, LBP, JAK2, CAMP, JAK1, FCER1G, APAF1, KSR1, RIPK2, SPHK1, TIRAP, TNFRSF1A, FCGR1, IL1A, FCGR3, IFNG, FCGR4, IL1B, RFX5, TLR6, CLEC4E, TLR2, CEBPB, CAMK2A, BCL10, NOD2, MALT1, RELA, C3, IRAK2, ATP6V0A4, CD14, BID, CAMK2G, PLK3, CD209B, NOS2, TGFB3, VDR, STAT1, IL10RA, CARD9, MAPK14, NFKB1, MAPK13, IL6, CYCS, FCGR2B, MYD88	1163	176	7691	2.17931	4.78e-09	1.03e-07														7.72743e-10
mmu04064:NF-kappa B signaling pathway	39	1.31137	CD40, TNFAIP3, LY96, BCL10, TNFRSF11A, PTGS2, TNF, MALT1, RELA, ICAM1, RELB, CCL4, TRIM25, RIPK1, BCL2A1D, LBP, CCL19, PLCG1, CD14, BCL2A1A, BCL2A1B, VCAM1, IL1R1, DDX58, CFLAR, TIRAP, NFKB1, TNFRSF1A, NFKB2, NFKBIA, CXCL12, LCK, IL1B, TAB1, MYD88, BIRC2, LAT, CARD11, BIRC3	1163	97	7691	2.65886	5.63e-09	1.09e-07														1.09588e-09
mmu05145:Toxoplasmosis	41	1.37861	LAMA5, CD40, GNAI3, LY96, LAMC2, TNF, RELA, CASP9, CASP8, SOCS1, AKT2, H2-OB, IL12B, H2-OA, JAK2, CCR5, JAK1, MAP2K6, MAP2K3, NOS2, STAT1, TGFB3, IL10RA, STAT3, IRGM1, MAPK14, NFKB1, MAPK13, TNFRSF1A, GNAO1, NFKBIA, IFNG, IGTP, CYCS, TLR11, TAB1, MYD88, BIRC2, BIRC3, TLR2, NFKBIB	1163	105	7691	2.58225	5.81e-09	1.09e-07														1.09588e-09
mmu05140:Leishmaniasis	30	1.00874	ITGAM, NCF4, PTGS2, TNF, RELA, C3, H2-OB, IL12B, H2-OA, JAK2, JAK1, MARCKSL1, NOS2, STAT1, TGFB3, FOS, MAPK14, NFKB1, MAPK13, FCGR1, NFKBIA, IL1A, FCGR3, IFNG, FCGR4, IL1B, TAB1, MYD88, TLR2, NFKBIB	1163	64	7691	3.09988	7.4e-09	1.29e-07														5.23674e-09
mmu05202:Transcriptional misregulation in cancer	55	1.84936	CD86, CDKN1A, CD40, ITGAM, CSF2, LDB1, JMJD1C, PLAT, AFF1, ELK4, LYL1, HHEX, CCND2, MYC, NFKBIZ, ITGB7, BCL2A1D, BCL2A1A, BCL2A1B, IGFBP3, IL1R2, MMP3, ETV1, PAX5, ETV5, ETV6, RUNX1, FCGR1, MYCN, ERG, NUPR1, CEBPB, SLC45A3, HPGD, MLLT3, RELA, RXRA, CD14, RUNX1T1, NGFR, SMAD1, CDKN2C, JUP, H3F3B, FUS, GZMB, PML, NFKB1, IL6, MEIS1, NR4A3, BCL6, WT1, REL, TCF3	1163	165	7691	2.20436	8.08e-09	1.33e-07														1.00407e-08
mmu04514:Cell adhesion molecules (CAMs)	53	1.78211	H2-T24, CD86, H2-T23, CD40, H2-T22, CNTNAP1, ITGAM, CD80, H2-K1, LRRC4, CLDN2, F11R, PVR, ICAM1, SPN, CDH5, CDH2, H2-OB, CTLA4, ITGB7, H2-OA, H2-T10, H2-T9, CD8B1, ICOSL, PDCD1LG2, VCAN, CLDN15, CD8A, CLDN8, CLDN7, H2-D1, CD274, NLGN2, SDC4, SDC2, H2-Q6, H2-M3, H2-Q7, H2-Q2, H2-Q1, LRRC4C, NTNG2, VCAM1, SELE, CD2, SELP, CD4, CD6, SELL, CD28, PDCD1, H2-Q10	1163	162	7691	2.16354	3.19e-08	4.95e-07														1.30564e-08
mmu05169:Epstein-Barr virus infection	47	1.58036	H2-T24, H2-T23, CDKN1A, CD40, H2-T22, H2-Q6, H2-M3, H2-Q7, H2-K1, TNFAIP3, PIK3R2, H2-Q2, H2-Q1, RELA, PIK3R5, ICAM1, RELB, SPN, TBK1, AKT2, MYC, CD19, RIPK1, SKP2, JAK3, JAK1, MAP2K6, MAP2K3, ENTPD1, CR2, H2-T10, ENTPD3, DDX58, H2-T9, STAT3, EIF2AK2, MAPK14, NFKB1, MAPK13, NFKB2, NFKBIA, TAB1, NFKBIE, CD44, H2-Q10, H2-D1, NFKBIB	1163	136	7691	2.2854	3.36e-08	4.95e-07														1.74379e-08
mmu05332:Graft-versus-host disease	25	0.840619	H2-T24, CD86, H2-T23, H2-T22, H2-Q6, CD80, H2-M3, H2-Q7, H2-K1, H2-Q2, H2-Q1, TNF, H2-OB, H2-OA, H2-T10, H2-T9, GZMB, IL1A, IL6, IFNG, IL1B, CD28, FAS, H2-Q10, H2-D1	1163	52	7691	3.17936	9.51e-08	1.33e-06														2.56435e-08
mmu04630:Jak-STAT signaling pathway	47	1.58036	CSF3, CSF2, CSF3R, IL4RA, IL20RB, PIK3R2, CSF2RB, IL2RG, PIK3R5, SOCS3, CCND2, SOCS1, AKT2, MYC, LEPR, PIM1, IL12B, JAK2, JAK3, SOCS7, JAK1, SOCS5, IL13RA1, IFNAR2, STAT5A, IL15RA, PIAS3, CISH, TSLP, IL15, STAT1, IL10RA, STAT2, STAT3, OSM, LIF, LIFR, OSMR, EPOR, CSF2RB2, IL6, IFNG, IL2RA, IL6ST, IRF9, IL9R, CRLF2	1163	145	7691	2.14355	2.93e-07	3.91e-06														2.56435e-08
mmu05323:Rheumatoid arthritis	32	1.07599	CD86, CCL12, CSF2, CSF1, CD80, TNFRSF11A, TCIRG1, TNF, CXCL5, ICAM1, CCL5, CCL3, H2-OB, CCL2, CTLA4, ATP6V0A4, H2-OA, ATP6V0E2, ANGPT1, CCL20, IL15, TGFB3, MMP3, FOS, IL1A, IL6, CXCL12, IFNG, IL1B, CD28, TEK, TLR2	1163	82	7691	2.58071	3.68e-07	4.68e-06														3.61228e-08
mmu04621:NOD-like receptor signaling pathway	25	0.840619	CCL12, TNFAIP3, CXCL1, NOD2, MEFV, CXCL2, TNF, RELA, CASP8, CCL5, CASP1, CCL2, NLRP3, RIPK2, CARD9, MAPK14, NFKB1, MAPK13, NFKBIA, IL6, IL1B, TAB1, BIRC2, BIRC3, NFKBIB	1163	57	7691	2.90047	7.82e-07	9.52e-06														6.09782e-08
mmu04010:MAPK signaling pathway	68	2.28648	PTPRR, ARRB1, DUSP16, TNF, FGF2, ELK4, RPS6KA3, FGF7, RPS6KA6, RPS6KA5, AKT2, MYC, STMN1, MAP3K8, PRKACA, MAP3K6, MAP3K4, MAP2K3, MAP4K1, DUSP5, MAP4K2, MAP2K1, DUSP2, DAXX, DUSP3, IL1R1, DUSP1, PRKCB, PLA2G4B, FOS, MAPK8IP1, TNFRSF1A, IL1A, MAPKAPK3, IL1B, MAPKAPK2, MAPT, ATF4, PDGFB, RASGRP2, EGFR, RASGRP4, RELA, RASGRP3, RELB, RAP1B, CACNA1I, MKNK2, FLNB, CD14, FGF23, MAP2K6, MAP4K4, GADD45B, …	1163	251	7691	1.79159	1.01e-06	1.18e-05														1.51672e-07
mmu05330:Allograft rejection	24	0.806994	H2-T24, CD86, H2-T23, CD40, H2-T22, H2-T10, CD80, H2-T9, H2-Q6, H2-Q7, H2-M3, H2-K1, GZMB, H2-Q2, TNF, H2-Q1, IFNG, CD28, H2-OB, IL12B, FAS, H2-OA, H2-D1, H2-Q10	1163	56	7691	2.83417	2.23e-06	2.5e-05														1.51672e-07
mmu04660:T cell receptor signaling pathway	35	1.17687	CSF2, PIK3R2, CD3G, BCL10, CD3E, CD3D, TNF, MALT1, RELA, PIK3R5, AKT2, GRAP2, CTLA4, MAP3K8, PLCG1, MAP2K1, NFATC2, CD8B1, FOS, MAPK14, NFKB1, MAPK13, VAV2, NFKBIA, CD4, IFNG, CD8A, LCK, CD28, LCP2, PDCD1, NFKBIE, LAT, CARD11, NFKBIB	1163	101	7691	2.29166	2.34e-06	2.52e-05														8.56411e-07
mmu04940:Type I diabetes mellitus	25	0.840619	H2-T24, CD86, H2-T23, H2-T22, H2-Q6, CD80, H2-M3, H2-Q7, H2-K1, H2-Q2, H2-Q1, TNF, H2-OB, IL12B, H2-OA, H2-T10, H2-T9, GZMB, IL1A, IFNG, IL1B, CD28, FAS, H2-Q10, H2-D1	1163	62	7691	2.66656	4.7e-06	4.88e-05														1.24571e-06
mmu05134:Legionellosis	23	0.773369	ITGAM, APAF1, CXCL1, CXCL3, TNF, CXCL2, NFKB1, RELA, NFKB2, C3, CASP9, NFKBIA, IL6, CASP7, CASP8, IL1B, CASP1, IL12B, CYCS, CD14, TLR5, MYD88, TLR2	1163	57	7691	2.66843	1.23e-05	0.000122														1.27275e-06
mmu05205:Proteoglycans in cancer	55	1.84936	CDKN1A, WNT2B, ITGB5, ITGB3, HSPB2, TNF, FGF2, AKT2, MYC, KDR, IL12B, TIMP3, PRKACA, MAP2K1, PRKCB, PLAUR, ANK2, WNT9A, SMO, HCLS1, ITGA5, CD44, TLR2, HBEGF, CD63, SDC4, ROCK2, SDC2, CAMK2A, PXN, PIK3R2, HIF1A, THBS1, EGFR, SLC9A1, PIK3R5, GPC1, FLNB, PLCG1, WNT2, CAMK2G, WNT10B, FZD2, WNT3A, CAV2, PTCH1, WNT7B, FZD7, CAV1, STAT3, WNT7A, MAPK14, MAPK13, TFAP4, FAS	1163	203	7691	1.79172	1.26e-05	0.000122														1.58616e-06
mmu05160:Hepatitis C	41	1.37861	RNASEL, CDKN1A, OAS1A, PIK3R2, OAS1B, CLDN2, IFIT1, TNF, EGFR, RELA, PIK3R5, OAS1G, SOCS3, RXRA, TBK1, AKT2, RIPK1, IKBKE, JAK1, IFNAR2, STAT1, DDX58, STAT2, STAT3, EIF2AK2, MAPK14, EIF2S1, NFKB1, MAPK13, TNFRSF1A, NFKBIA, CLDN15, OAS2, OAS3, CLDN8, IRF1, PPP2R2D, CLDN7, IRF7, TLR3, IRF9	1163	136	7691	1.99365	1.38e-05	0.000128														1.8719e-06
mmu04015:Rap1 signaling pathway	57	1.91661	ITGAM, CSF1, ITGB3, ITGA2B, FGF2, FGF7, AKT2, KDR, MAP2K3, MAP2K1, PRKCB, PGF, PLCB4, ADCY9, ADORA2A, ADORA2B, LCP2, RAPGEF5, PLCB2, SKAP1, RAPGEF4, RALB, RGS14, LPAR1, PDGFB, FPR1, GNAI3, PIK3R2, LPAR4, RASGRP2, EFNA5, THBS1, ADCY7, EGFR, ADCY6, RASGRP3, PIK3R5, RAP1B, CNR1, PDGFD, P2RY1, PLCG1, FGF23, RALGDS, MAP2K6, NGFR, ANGPT1, VEGFC, MAPK14, MAPK13, GNAO1, TEK, FGFR4, FGFR3, LAT, SIPA1, FGF…	1163	214	7691	1.76143	1.48e-05	0.000134														5.58766e-06
mmu04145:Phagosome	48	1.61399	H2-T24, H2-T23, STX12, H2-T22, ITGAM, ITGB5, H2-Q6, ITGB3, H2-M3, H2-Q7, NCF4, H2-K1, H2-Q2, TCIRG1, THBS2, THBS1, H2-Q1, C3, MRC2, TUBA1C, TUBB6, SEC61G, TUBB1, H2-OB, OLR1, ATP6V0A4, H2-OA, CD14, ATP6V0E2, MBL1, MSR1, C1RA, CD209B, H2-T10, H2-T9, SFTPD, TAP2, TAP1, FCGR1, FCGR3, FCGR4, TLR6, ITGA5, FCGR2B, H2-Q10, H2-D1, TLR2, TUBA8	1163	171	7691	1.8563	1.84e-05	0.000157														6.30977e-06
mmu05416:Viral myocarditis	28	0.941493	H2-T24, CD86, H2-T23, CD40, H2-T22, H2-Q6, CD80, H2-M3, H2-Q7, H2-K1, H2-Q2, H2-Q1, ICAM1, CASP9, CASP8, H2-OB, DMD, H2-OA, BID, H2-T10, CXADR, H2-T9, CAV1, CD28, CYCS, H2-Q10, H2-D1, MYH7	1163	79	7691	2.34387	1.85e-05	0.000157														8.73223e-06
mmu04210:Apoptosis	23	0.773369	APAF1, TNFRSF10B, PIK3R2, CSF2RB, CFLAR, TNF, NFKB1, RELA, PIK3R5, TNFRSF1A, CASP9, NFKBIA, CSF2RB2, CASP7, CASP8, AKT2, TNFSF10, CYCS, FAS, RIPK1, BID, BIRC2, BIRC3	1163	60	7691	2.53501	3.17e-05	0.000261														1.235e-05
mmu04612:Antigen processing and presentation	28	0.941493	H2-T24, H2-T23, H2-T22, H2-Q6, H2-M3, H2-Q7, H2-K1, H2-Q2, H2-Q1, TNF, H2-OB, H2-OA, B2M, CTSB, H2-T10, H2-T9, TAP2, TAP1, CD8B1, TAPBP, CD4, IFNG, CD8A, RFX5, PSME1, PSME2, H2-Q10, H2-D1	1163	82	7691	2.25812	3.96e-05	0.000317														2.27772e-05
mmu05133:Pertussis	26	0.874243	ITGAM, GNAI3, LY96, TNF, CXCL5, RELA, C3, CASP7, CASP1, NLRP3, IL12B, CD14, C1RA, NOS2, FOS, MAPK14, TIRAP, NFKB1, MAPK13, IL1A, IL6, IRF1, IL1B, IRF8, ITGA5, MYD88	1163	74	7691	2.32351	4.68e-05	0.000361														2.31004e-05
mmu04550:Signaling pathways regulating pluripotency of stem cells	40	1.34499	WNT2B, PIK3R2, ACVR1B, FGF2, PIK3R5, SOX2, AKT2, MYC, JAK2, SKIL, JAK3, WNT2, JAK1, APC2, WNT10B, SMAD1, MAP2K1, SMAD4, FZD2, WNT3A, PCGF5, WNT7B, FZD7, STAT3, LIF, WNT7A, SMAD9, INHBB, LIFR, WNT9A, AXIN2, KLF4, MAPK14, MAPK13, MEIS1, BMP2, TCF3, IL6ST, FGFR4, FGFR3	1163	138	7691	1.91683	4.77e-05	0.000361														2.31004e-05
mmu05144:Malaria	19	0.63887	CCL12, CD40, CSF3, VCAM1, GYPC, TGFB3, SDC2, THBS2, THBS1, TNF, SELE, ICAM1, SELP, IL6, IFNG, IL1B, CCL2, MYD88, TLR2	1163	48	7691	2.61767	0.000117	0.000865														3.09536e-05
mmu05132:Salmonella infection	26	0.874243	CSF2, ROCK2, PKN3, CXCL1, CXCL3, CXCL2, RELA, CCL4, CASP1, CCL3, FLNB, LBP, CD14, NOS2, RHOG, FOS, MAPK14, NFKB1, MAPK13, IL1A, IL6, IFNG, IL1B, PKN1, TLR5, MYD88	1163	78	7691	2.20436	0.000124	0.000891														4.50078e-05
mmu04923:Regulation of lipolysis in adipocytes	21	0.70612	IRS1, NPR1, NPY1R, GNAI3, ADRB1, IRS2, PIK3R2, PTGS2, ADCY7, ADCY6, PIK3R5, PTGS1, FABP4, ADCY9, ADRB3, AKT2, ADORA1, PRKG2, PRKACA, TSHB, PNPLA2	1163	57	7691	2.43639	0.000146	0.00102429														5.14074e-05
mmu05161:Hepatitis B	40	1.34499	CDKN1A, DDX3X, PIK3R2, TNF, RELA, PIK3R5, CASP9, IFIH1, CASP8, TBK1, AKT2, MYC, CREB3L1, IKBKE, JAK1, STAT5A, EGR2, MAP2K1, SMAD4, APAF1, STAT1, TGFB3, DDX58, PRKCB, STAT2, STAT3, NFATC2, FOS, TIRAP, NFKB1, NFKBIA, IL6, IRF7, CYCS, FAS, TLR3, MYD88, ATF4, TLR2, CREB5	1163	146	7691	1.8118	0.00018	0.00123098														0.000110664
mmu04151:PI3K-Akt signaling pathway	79	2.65636	CHRM2, CDKN1A, CSF3, CRTC2, CSF3R, ITGB5, CSF1, IRS1, ITGB3, ITGA2B, TNC, LAMC2, FGF2, CASP9, FGF7, CCND2, AKT2, CREB3L1, MYC, KDR, ITGB7, JAK2, JAK3, JAK1, IFNAR2, MAP2K1, OSMR, PGF, RBL2, COL4A2, COL4A1, COL6A4, ITGA7, ITGA5, SGK1, ATF4, TLR2, CREB5, LAMA5, PHLPP1, PKN3, LPAR1, PDGFB, IL4RA, PIK3R2, LPAR4, IL2RG, THBS2, EFNA5, THBS1, EGFR, RELA, PIK3R5, RXRA, BCL2L11, GNG4, CD19, PDGFD, GNG7, S…	1163	351	7691	1.48841	0.000185	0.00123275														0.000126572
mmu05320:Autoimmune thyroid disease	24	0.806994	H2-T24, CD86, H2-T23, CD40, H2-T22, H2-T10, CD80, H2-T9, H2-Q6, H2-Q7, H2-M3, H2-K1, GZMB, H2-Q2, H2-Q1, TG, CD28, H2-OB, FAS, CTLA4, H2-OA, TSHB, H2-D1, H2-Q10	1163	71	7691	2.2354	0.000192	0.00124773														0.000126572
mmu05217:Basal cell carcinoma	20	0.672495	APC2, WNT10B, WNT2B, FZD2, WNT3A, FZD7, PTCH1, HHIP, WNT7B, TCF7, PTCH2, LEF1, WNT7A, AXIN2, WNT9A, GLI2, SHH, BMP2, SMO, WNT2	1163	54	7691	2.44929	0.000204	0.00130129														0.000137611
mmu05150:Staphylococcus aureus infection	19	0.63887	C1RA, ITGAM, PTAFR, C5AR1, FGG, FPR1, FPR2, ICAM1, C3, FCGR1, SELP, FCGR3, FCGR4, C3AR1, H2-OB, H2-OA, FCGR2B, MBL1, CFB	1163	50	7691	2.51297	0.000215	0.00133723														0.000137611
mmu04622:RIG-I-like receptor signaling pathway	23	0.773369	DDX3X, DDX58, ISG15, MAPK14, TNF, TANK, NFKB1, RELA, MAPK13, IFIH1, NFKBIA, CXCL10, TBK1, RNF125, CASP8, DHX58, IRF7, IL12B, TRIM25, RIPK1, AZI2, IKBKE, NFKBIB	1163	68	7691	2.23677	0.000268	0.00163074														0.00014463
mmu04978:Mineral absorption	16	0.537996	VDR, SLC40A1, ATP1A3, CYBRD1, ATP1A2, MT2, ATP1B3, SLC30A1, MT1, SLC5A1, ATP1B2, FTH1, HMOX1, STEAP1, STEAP2, TRPM6	1163	39	7691	2.71305	0.000312	0.00185826														0.00014698
mmu05203:Viral carcinogenesis	55	1.84936	H2-T24, H2-T23, CDKN1A, H2-T22, DDX3X, HDAC10, HDAC11, H2-K1, CCND2, CASP8, CREB3L1, CCR8, SKP2, PRKACA, CCR5, JAK3, JAK1, H2-T10, ACTN1, H2-T9, RBL2, RBL1, MAPKAPK2, IRF7, IL6ST, IRF9, H2-D1, ATF4, CREB5, HDAC4, SP100, H2-Q6, H2-M3, H2-Q7, PXN, UBR4, PIK3R2, H2-Q2, H2-Q1, RELA, HDAC7, PIK3R5, C3, PMAIP1, STAT5A, RANBP1, EGR2, STAT3, EIF2AK2, GTF2H2, NFKB1, NFKB2, NFKBIA, REL, H2-Q10	1163	231	7691	1.57454	0.000504	0.0029386														0.00018898
mmu04917:Prolactin signaling pathway	23	0.773369	STAT5A, MAP2K1, CISH, STAT1, STAT3, PIK3R2, FOS, TNFRSF11A, MAPK14, NFKB1, RELA, ESR2, PIK3R5, MAPK13, SOCS3, CCND2, SOCS1, AKT2, IRF1, ELF5, JAK2, SOCS7, SOCS5	1163	73	7691	2.08357	0.000806	0.00456795														0.000218839
mmu04623:Cytosolic DNA-sensing pathway	21	0.70612	ZBP1, IL33, DDX58, TREX1, ADAR, IFI202B, NFKB1, RELA, NFKBIA, CXCL10, IL6, TBK1, IL1B, CCL5, POLR3D, CCL4, CASP1, IRF7, RIPK1, IKBKE, NFKBIB	1163	64	7691	2.16991	0.000828	0.00456795														0.000232889
mmu05340:Primary immunodeficiency	14	0.470746	CD40, TAP2, TAP1, CD8B1, CD3E, IL2RG, CD3D, CD79A, CD4, CD8A, LCK, CD19, RFX5, ADA	1163	34	7691	2.72303	0.000832	0.00456795														0.000249213
mmu04662:B cell receptor signaling pathway	22	0.739744	CR2, MAP2K1, NFATC2, PIK3R2, FOS, BCL10, MALT1, NFKB1, RELA, PIK3R5, RASGRP3, VAV2, CD79B, NFKBIA, CD79A, AKT2, CD19, PIK3AP1, FCGR2B, NFKBIE, CARD11, NFKBIB	1163	70	7691	2.07839	0.00112137	0.00603813														0.000276006
mmu05143:African trypanosomiasis	14	0.470746	VCAM1, PRKCB, TNF, SELE, ICAM1, IL6, PLCB4, IFNG, IL1B, IL12B, FAS, PLCB2, MYD88, IDO1	1163	35	7691	2.64523	0.00114318	0.00603942														0.000340515
mmu04071:Sphingolipid signaling pathway	33	1.10962	SGMS1, ROCK2, GNAI3, PIK3R2, TNF, RELA, PIK3R5, GNA13, SMPD2, SPTLC2, AKT2, ADORA3, SMPD1, ADORA1, BDKRB2, S1PR1, S1PR3, S1PR5, BID, S1PR4, MAP2K1, ABCC1, FCER1G, PRKCB, PRKCE, SPHK1, MAPK14, NFKB1, MAPK13, TNFRSF1A, PLCB4, PPP2R2D, PLCB2	1163	124	7691	1.75993	0.00125281	0.00649605														0.000388369
mmu04115:p53 signaling pathway	21	0.70612	CDKN1A, APAF1, CD82, GADD45B, GADD45A, IGFBP3, SERPINE1, SHISA5, THBS1, GADD45G, CASP9, CASP8, CCND2, CHEK2, CCNG2, SESN1, CYCS, PMAIP1, FAS, SFN, BID	1163	67	7691	2.07275	0.00156064	0.00794506														0.000578814
mmu04310:Wnt signaling pathway	36	1.21049	WNT2B, ROCK2, LEF1, CAMK2A, TCF7, LRP5, PRICKLE1, NKD2, CCND2, FRAT2, SOX17, MYC, PRKACA, WNT2, CAMK2G, APC2, WNT10B, SMAD4, FZD2, WNT3A, FBXW11, PRKCB, WNT7B, FZD7, CTNNBIP1, WNT7A, NFATC2, WNT9A, AXIN2, FOSL1, VANGL1, VANGL2, SFRP2, PLCB4, PLCB2, PPARD	1163	141	7691	1.68844	0.00159057	0.00795286														0.00072451
mmu05146:Amoebiasis	31	1.04237	LAMA5, ITGAM, CSF2, LAMC2, PIK3R2, TNF, RELA, PIK3R5, GNA14, GNA11, IL12B, SERPINB9B, CD14, PRKACA, ARG2, SERPINB2, NOS2, TGFB3, IL1R1, PRKCB, ACTN1, IL1R2, NFKB1, IL6, PLCB4, COL4A2, IFNG, COL4A1, IL1B, PLCB2, TLR2	1163	117	7691	1.75218	0.0019531	0.00959417														0.000857613
mmu05321:Inflammatory bowel disease (IBD)	19	0.63887	STAT1, TGFB3, STAT3, IL4RA, NOD2, IL2RG, TNF, NFKB1, RELA, IL1A, IL6, IL18RAP, IFNG, IL1B, H2-OB, IL12B, H2-OA, TLR5, TLR2	1163	59	7691	2.12963	0.00200972	0.00970209														0.000857613
mmu04918:Thyroid hormone synthesis	21	0.70612	GPX2, HSPA5, PRKCB, GSR, GPX7, ATP1A3, ATP1A2, ATP1B3, ATP1B2, ADCY7, ADCY6, PLCB4, TG, ADCY9, CREB3L1, SLC26A4, PRKACA, PLCB2, TSHB, ATF4, CREB5	1163	70	7691	1.98392	0.00278303	0.0131155														0.000857613
mmu05221:Acute myeloid leukemia	18	0.605245	STAT5A, MAP2K1, JUP, TCF7, LEF1, STAT3, PIK3R2, PML, NFKB1, RELA, RUNX1, PIK3R5, AKT2, MYC, PIM1, PIM2, PPARD, RUNX1T1	1163	56	7691	2.12563	0.00281047	0.0131155														0.000857613
mmu04610:Complement and coagulation cascades	22	0.739744	FGA, CR2, C1RA, F10, SERPIND1, SERPINE1, C5AR1, FGG, PLAUR, PLAT, F3, F5, C3, THBD, SERPINA1B, SERPINA1D, C7, C3AR1, BDKRB2, BDKRB1, MBL1, CFB	1163	76	7691	1.91431	0.00344072	0.0157935														0.000930069
mmu04920:Adipocytokine signaling pathway	21	0.70612	IRS1, STAT3, ACSL4, IRS2, TNFRSF1B, CPT1C, ACACB, TNF, CAMKK1, NFKB1, RELA, PRKAG3, TNFRSF1A, NFKBIA, SOCS3, RXRA, AKT2, LEPR, JAK2, NFKBIE, NFKBIB	1163	72	7691	1.92881	0.00398006	0.0179745														0.00119377
mmu04970:Salivary secretion	22	0.739744	PRKCB, ATP2B4, ATP1A3, ADRB1, ATP1A2, ATP1B3, ATP1B2, MUC5B, ADRA1B, ADCY7, ADRA1A, ADCY6, SLC9A1, BST1, PLCB4, ADCY9, ADRB3, PRKG2, KCNN4, PRKACA, PLCB2, CAMP	1163	77	7691	1.88945	0.004074	0.0180391														0.00119377
mmu04066:HIF-1 signaling pathway	27	0.907868	CDKN1A, PFKFB3, CAMK2A, SERPINE1, PIK3R2, ENO2, HIF1A, EGFR, HK2, RELA, PIK3R5, AKT2, MKNK2, HMOX1, TIMP1, PLCG1, CAMK2G, EGLN3, MAP2K1, NOS2, ANGPT1, PRKCB, STAT3, NFKB1, IL6, IFNG, TEK	1163	102	7691	1.75052	0.00412322	0.0180391														0.00140819
mmu04725:Cholinergic synapse	29	0.975118	CHRM2, ACHE, CAMK2A, GNAI3, PIK3R2, ADCY7, ADCY6, PIK3R5, GNG4, AKT2, GNA11, GNG7, CREB3L1, JAK2, PRKACA, CAMK2G, MAP2K1, PRKCB, FOS, GNG12, GNG11, GNAO1, PLCB4, ADCY9, GNB4, KCNQ4, PLCB2, ATF4, CREB5	1163	113	7691	1.69716	0.00458498	0.0197507														0.00147099
mmu04068:FoxO signaling pathway	33	1.10962	CDKN1A, IRS1, FBXO25, FOXO6, IRS2, PIK3R2, EGFR, PRKAG3, PIK3R5, CCND2, BCL2L11, AKT2, TNFSF10, S1PR1, HOMER3, SKP2, S1PR4, PLK3, MAP2K1, SMAD4, GADD45B, GADD45A, TGFB3, STAT3, SOD2, MAPK14, GADD45G, MAPK13, RBL2, IL6, BCL6, CCNG2, SGK1	1163	134	7691	1.62859	0.00468983	0.0198963														0.00169055
mmu04340:Hedgehog signaling pathway	10	0.336247	SHH, SMO, DHH, FBXW11, PTCH1, HHIP, PTCH2, GAS1, PRKACA, GLI2	1163	24	7691	2.75545	0.00608476	0.0245575														0.00172436
mmu00532:Glycosaminoglycan biosynthesis - chondroitin sulfate / dermatan sulfate	9	0.302623	CHST7, CHST11, CHST12, DSE, CHST15, XYLT2, CHSY3, CHST14, CHST3	1163	20	7691	2.97588	0.00612382	0.0245575														0.00172436
mmu04014:Ras signaling pathway	50	1.68124	CSF1, ETS1, FGF2, RASSF1, FGF7, TBK1, HTR7, AKT2, KDR, PRKACA, MAP2K1, KSR1, PRKCB, PLA2G4B, PGF, RASA4, RAPGEF5, PLA1A, RALB, PDGFB, PIK3R2, RASAL2, RASGRP2, EFNA5, RASAL3, EGFR, RASGRP4, RELA, RASGRP3, PIK3R5, RAP1B, GNG4, PDGFD, GNG7, PLCG1, FGF23, RALGDS, NGFR, ANGPT1, VEGFC, GNG12, GNG11, NFKB1, GNB4, REL, TEK, FGFR4, FGFR3, LAT, FGF10	1163	229	7691	1.4439	0.00612727	0.0245575														0.00193256
mmu04611:Platelet activation	32	1.07599	ROCK2, ITGB3, ITGA2B, GNAI3, PIK3R2, RASGRP2, ADCY7, MYLK3, ADCY6, PIK3R5, PTGS1, GNA13, RAP1B, TBXA2R, AKT2, P2RY1, PRKG2, PRKACA, FGA, PTGIR, FCER1G, PLA2G4B, FGG, MAPK14, GP5, MAPK13, GP9, PLCB4, ADCY9, P2RX1, LCP2, PLCB2	1163	131	7691	1.61541	0.00613938	0.0245575														0.00200229
mmu04672:Intestinal immune network for IgA production	14	0.470746	CD86, IL15RA, PIGR, CD40, IL15, CD80, CXCR4, ICOSL, IL6, CXCL12, CD28, H2-OB, ITGB7, H2-OA	1163	42	7691	2.20436	0.00711926	0.0280759														0.00233951
mmu04911:Insulin secretion	23	0.773369	GLP1R, RAB3A, PRKCB, CAMK2A, ATP1A3, ATP1A2, ATP1B3, ATP1B2, ADCY7, ADCY6, CCKAR, PLCB4, ADCY9, GNA11, CREB3L1, KCNN4, PRKACA, CAMK2G, PLCB2, STX1A, ATF4, CREB5, RAPGEF4	1163	86	7691	1.76861	0.00759798	0.0295477														0.00248336
mmu04022:cGMP-PKG signaling pathway	37	1.24412	ROCK2, IRS1, NPR1, GNAI3, ATP1A3, IRS2, ADRB1, ATP1A2, ADRA1B, ADRA1A, ADCY7, MYLK3, ADCY6, GNA13, EDNRB, AKT2, GNA11, ADORA3, CREB3L1, ADORA1, BDKRB2, PRKG2, MAP2K1, PRKCE, ATP2B4, NFATC2, ATP1B3, ATP1B2, PLCB4, ADCY9, ADRB3, PDE3A, PDE5A, GTF2IRD1, PLCB2, ATF4, CREB5	1163	163	7691	1.50113	0.0105348	0.0404074														0.00250656
mmu04916:Melanogenesis	25	0.840619	WNT2B, LEF1, CAMK2A, TCF7, GNAI3, ADCY7, ADCY6, EDNRB, CREB3L1, PRKACA, WNT2, CAMK2G, WNT10B, MAP2K1, FZD2, WNT3A, PRKCB, WNT7B, FZD7, WNT7A, WNT9A, GNAO1, PLCB4, ADCY9, PLCB2	1163	99	7691	1.66997	0.0109561	0.0414555														0.00267486
mmu04024:cAMP signaling pathway	43	1.44586	HCN4, CHRM2, GLP1R, VIPR2, ROCK2, NPR1, HHIP, CAMK2A, GNAI3, ATP1A3, PIK3R2, ADRB1, ATP1A2, ADCY7, RELA, ADCY6, SLC9A1, PIK3R5, RAP1B, AKT2, CREB3L1, PDE4B, ADORA1, FFAR2, SOX9, PRKACA, CAMK2G, MAP2K1, PTCH1, ATP2B4, NPY1R, ATP1B3, FOS, ATP1B2, GRIN2C, NFKB1, VAV2, NFKBIA, ADCY9, ADORA2A, PDE3A, CREB5, RAPGEF4	1163	197	7691	1.44346	0.0113161	0.0422467														0.00283165
mmu05222:Small cell lung cancer	22	0.739744	LAMA5, APAF1, NOS2, ITGA2B, LAMC2, PIK3R2, PTGS2, NFKB1, RELA, PIK3R5, CASP9, NFKBIA, RXRA, COL4A2, COL4A1, AKT2, MYC, CYCS, RARB, SKP2, BIRC2, BIRC3	1163	84	7691	1.73199	0.0117487	0.0432848														0.00286404
mmu04960:Aldosterone-regulated sodium reabsorption	13	0.437122	IRS1, PRKCB, NEDD4L, ATP1A3, ATP1A2, PIK3R2, ATP1B3, ATP1B2, PIK3R5, SLC9A3R2, HSD11B2, SFN, SGK1	1163	40	7691	2.14925	0.0124369	0.0452253														0.00292411
																							0.00773641
																							0.00773641
Term	Count	%	Genes	List Total	Pop Hits	Pop Total	Fold Enrichment	PValue	Benjamini														0.00773641
GO:0002376~immune system process	159	5.34633	IFITM3, CD86, IFITM1, PGLYRP3, PGLYRP2, IFITM2, CSF1, TRIL, H2-K1, HP, RNF19B, IL1RAP, AHR, IFIT1, SLA2, ETS1, IFIT3, IFIT2, TBK1, LAMP3, CLEC5A, ZC3H12A, DHX58, TRIM25, MAP3K8, LGALS9, B2M, HERC6, ZBP1, GBP5, RSAD2, PRKCB, SP110, PRKCE, THEMIS, TAP2, TAP1, CTPS, FCGR1, FCAMR, CLEC4D, RNF125, SLPI, CD8A, CLEC4E, S100A9, SQSTM1, CFB, H2-D1, SKAP1, S100A8, IDO1, ANKRD17, ZBTB1, IL4RA, LY96, BCL10, …	2525	383	18082	2.97292	2.69186e-40	1.69857e-36														0.00829186
GO:0006954~inflammatory response	141	4.74109	CSF1, TRIL, IL1RAP, CXCL13, TNF, CXCL15, C4A, RPS6KA5, ZC3H12A, CCRL2, C3AR1, MAP2K3, GBP5, IGFBP4, SLC11A1, CYBB, MAPKAPK2, ADAM8, S100A9, S100A8, IDO1, PTGFR, CALCA, PXK, SEMA7A, LXN, C5AR1, FPR1, LY96, TNFRSF11B, FPR2, MEFV, PLA2G7, C3, TBXA2R, IRAK2, NLRP3, ZFP580, CD14, GSDMD, CCR1, NGFR, SMAD1, CD163, TNFRSF9, TNFRSF10B, SELE, NFKB2, SELP, CXCL10, CXCL11, IL6, BMP2, VNN1, CXCL12, BCL6, REL,…	2525	344	18082	2.93525	4.92565e-35	1.55404e-31														0.00891673
GO:0032496~response to lipopolysaccharide	85	2.8581	CXCL9, CD40, ADM, CXCL1, CXCL3, CXCL13, LITAF, TNF, CXCL2, CXCL15, CXCL5, ALAD, CASP9, RPS6KA3, THBD, TRIM6, EDNRB, CASP8, CASP1, BDKRB1, LBP, LGALS9, JAK2, JUNB, TIMP4, CD96, PTGIR, SLC11A1, IRAK3, FOS, TNFRSF1B, TIRAP, TNFRSF1A, SLPI, MAPKAPK3, IL1B, MAPKAPK2, TRIB1, S100A8, TLR2, PTGES, IDO1, PTGER4, PTGFR, CEBPB, PTAFR, C5AR1, LY96, NLRC3, TNFRSF11B, TNFRSF11A, NOD2, PTGS2, CNR2, CNR1, TBXA2R…	2525	197	18082	3.08985	3.99862e-23	8.41042e-20														0.00891673
GO:0009615~response to virus	51	1.71486	CHRM2, IFITM3, IFITM1, DDX3X, IFITM2, ADAR, IFIT1, TNF, CLU, IFIT3, IFIT2, IFIH1, HYAL1, HYAL2, DHX58, STMN1, PIM2, OASL1, OASL2, BATF3, TGTP2, TGTP1, RSAD2, DDX58, IRAK3, IFNG, OAS2, OAS3, XCL1, TLR3, TLR13, ODC1, DDX21, OAS1A, OAS1B, MST1R, ZC3HAV1, DDX60, CCL5, FV1, MX2, MX1, EIF2AK2, BST2, ISG20, CXCL10, BCL3, CYP1A1, LCN2, IFI27L2A, MYD88	2525	84	18082	4.34786	2.78836e-22	4.39864e-19														0.00920957
GO:0006955~immune response	100	3.36247	CSF3, CSF2, H2-K1, CXCL13, TNF, CXCL15, ENDOU, FTH1, TNFSF10, B2M, SECTM1B, SECTM1A, TGTP2, TGTP1, RFX1, FCAMR, SLPI, CLEC4E, H2-D1, CD274, TNFRSF11B, TNFRSF11A, C7, CCR1, NGFR, TNFSF15, TNFRSF9, TNFSF12, LIF, TNFRSF10B, PPBP, SMAD6, CXCL10, CXCL11, IL6, CXCL12, CD28, CD27, TNFSF9, TNFSF8, LAT, MYD88, CXCL9, TINAGL1, CXCL1, CTSW, CXCL3, CXCL2, CXCL5, CX3CL1, H2-OB, CTLA4, CCR8, H2-OA, CCR5, OASL1…	2525	272	18082	2.63279	6.67811e-21	8.42777e-18														0.00994905
GO:0045087~innate immune response	128	4.30397	IFITM3, IFITM1, PGLYRP3, IFITM2, CSF1, TRIL, IL1RAP, IFIT1, IFIT3, IFIT2, TBK1, CLEC5A, DHX58, TRIM25, TRIM26, TRIM21, B2M, HERC6, ZBP1, RSAD2, SP110, MATK, CYBB, MID2, FCGR1, CLEC4D, SLPI, ADAM15, TRIM14, CLEC4E, S100A9, CFB, S100A8, ANKRD17, BLK, ZBTB1, LY96, BCL10, MST1R, ZC3HAV1, MEFV, C3, KLRK1, SLAMF7, NLRP3, SLAMF6, CD14, SLAMF1, GSDMD, TNK2, SH2D1A, IRGM1, EIF2AK2, IIGP1, NFKB1, NFKB2, IS…	2525	400	18082	2.29158	1.81299e-20	1.90666e-17														0.0102804
GO:0050729~positive regulation of inflammatory response	39	1.31137	PTGER4, CCL12, CCL11, SERPINE1, TNF, ETS1, EGFR, CX3CL1, IL1RL1, CCL9, CCL8, CCL7, CCL5, ADORA3, HYAL2, CCL4, CCL3, CCL2, JAK2, CCR5, TGM2, STAT5A, IL33, CDK19, ACE, IL17RA, TNFRSF1A, GPRC5B, FABP4, TNIP1, TRPV4, XCL1, TLR11, ADAM8, CD47, S100A9, TLR3, S100A8, TLR2	2525	63	18082	4.43312	1.50245e-17	1.35435e-14														0.011496
GO:0035458~cellular response to interferon-beta	28	0.941493	IFIT1, IFIT3, GM12185, TRIM6, GM4841, GBP2, GM5431, 9930111J21RIK1, GBP3, GBP6, TGTP2, PNPT1, TGTP1, IFI204, IFI205, STAT1, TREX1, IFI203, IRGM2, IRGM1, IFI47, IFI202B, IIGP1, F830016B08RIK, IRF1, IGTP, GM4951, TLR3	2525	41	18082	4.89057	3.44172e-14	2.71466e-11														0.0122636
GO:0045944~positive regulation of transcription from RNA polymerase II promoter	225	7.56557	EHF, SCX, GABPB1, IKZF4, ELK3, SOX2, RPS6KA3, SPIC, TBK1, RPS6KA5, SOX17, SOX18, CREB3L1, AKT2, MYC, NAMPT, ZC3H12A, HOXA2, SOX9, HOXA7, CCNL1, JUNB, HOXA5, SOX4, CDON, DAXX, SLC11A1, IFRD1, SOX12, BHLHA15, RUNX1, SFRP2, ATF3, SKAP1, ATF4, BEX2, GATA5, PIK3R2, GATA2, HIF1A, PLAC8, PATZ1, ZBTB7C, STAT5A, EGR1, WNT10B, EGR2, XBP1, BCL11B, FOXF2, NR2F1, LIF, NFATC2, INO80, SMARCA2, FOSL2, FOSL1, CD2…	2525	995	18082	1.61936	4.18916e-14	2.93706e-11														0.0135168
GO:0001525~angiogenesis	79	2.65636	NRP1, ROBO4, CLIC4, SERPINE1, CXCL17, TNFAIP2, TSPAN12, MEOX2, SHB, FGF2, HS6ST1, ELK3, ESM1, SHH, CASP8, SOX17, HEY1, SOX18, GJA5, ZC3H12A, KDR, HOXA3, LEPR, CYP1B1, HOXA7, EGFL7, WARS, TNFRSF12A, PGF, EREG, VAV2, RHOB, MMP14, EMCN, COL4A2, ADAM15, COL4A1, COL8A1, MYH9, ADAM8, ANGPTL4, EPHA1, HBEGF, RAMP2, CCL12, CALCRL, THY1, PTGS2, HIF1A, RASIP1, APOLD1, GNA13, SRPX2, RNF213, CXCR3, S1PR1, HMO…	2525	239	18082	2.36709	1.12707e-13	7.1118e-11														0.0135168
GO:0006935~chemotaxis	50	1.68124	CXCL9, CXCL17, CXCL3, CXCL13, CXCL2, CXCL15, CXCL5, CX3CL1, CXCL16, AMOT, CCRL2, C3AR1, CCR8, LGALS9, CCR5, CMKLR1, IL16, XCL1, S100A9, S100A8, CX3CR1, CCL12, CCL11, PTAFR, C5AR1, FPR1, CXCR4, CXCR6, FPR2, CCL9, CCL8, CCL7, CCL5, CXCR3, CCL4, CXCR2, S1PR1, CCL3, CCL2, ZFP580, PIP5K1C, CCL17, CCR1, CCL22, CCL20, CXCL10, CXCL11, CXCL12, PF4, FGF10	2525	118	18082	3.0344	1.7751e-13	1.01826e-10														0.0145639
GO:0008285~negative regulation of cell proliferation	107	3.59785	IFITM3, IFITM1, FGF2, TNF, IFIT3, CDH5, GJA1, PTTG1, FTH1, ADORA1, CYP1B1, PIM2, SOX9, SOX7, SOX4, MAP2K1, IGFBP3, GTPBP4, EREG, RUNX1, SFRP2, PTGES, ZFP503, NDRG1, SLC9A3R1, BRIP1, HMOX1, NDN, NFE2, SMAD1, SMAD4, BCL11B, TGFB3, VDR, CAV2, PTCH1, CAV1, TNFRSF9, GLMN, HMGA1, LIF, EIF2AK2, SMAD6, SMARCA2, ESR2, FOSL1, IL6, BMP2, BCL6, NOX4, FGFR3, FGF10, PTPRU, CDKN1A, RARG, B4GALT1, BTG1, ADM, PTH…	2525	384	18082	1.99544	1.16701e-12	6.13651e-10														0.0149296
GO:0070098~chemokine-mediated signaling pathway	31	1.04237	CCL12, CXCL9, CCL11, CXCL17, CXCL1, CXCL3, CXCL13, CXCL2, CXCL15, CXCL5, CX3CL1, CCL9, CCL8, CCL7, CCL5, CCL4, CCL3, CCL2, CCR8, CCL19, CCL17, CCR1, CCL22, CCL20, GPR35, PPBP, CXCL10, CXCL11, CXCL12, XCL1, PF4	2525	55	18082	4.03631	1.63717e-12	7.94656e-10														0.0149296
GO:0030593~neutrophil chemotaxis	35	1.17687	CCL12, CCL11, ITGAM, CSF3R, C5AR1, CXCL1, TREM3, CXCL3, CXCL2, TREM1, CXCL15, CX3CL1, CCL9, CCL8, CCL7, CCL5, CCL4, CXCR2, SPP1, CCL3, PDE4B, CCL2, CCL19, SLC37A4, CCL17, CCL22, FCER1G, CXADR, CCL20, PPBP, FCGR3, IFNG, IL1B, S100A9, S100A8	2525	69	18082	3.63249	2.54814e-12	1.12696e-09														0.0155774
GO:0051607~defense response to virus	60	2.01748	IFITM3, CD86, CXCL9, CD40, IFITM1, IFITM2, ADAR, IFIT1, IFIT3, IFIT2, IFIH1, TBK1, HYAL2, DHX58, IL12B, TRIM25, OASL1, OASL2, APOBEC1, ZBP1, IFNAR2, APOBEC3, RSAD2, DDX58, PLSCR1, IFNG, OAS2, CD8A, OAS3, IRF1, IRF5, TLR3, TRIM34A, TRIM56, RNASEL, SLFN8, NLRC5, OAS1A, OAS1B, ZC3HAV1, DDX60, SAMHD1, SLFN9, OAS1G, PMAIP1, NLRP3, FV1, IL33, MX2, STAT2, CARD9, MX1, EIF2AK2, ISG15, PML, BST2, ISG20, CX…	2525	167	18082	2.57288	2.67898e-12	1.12696e-09														0.0170824
GO:0042127~regulation of cell proliferation	72	2.42098	CXCL9, B4GALT1, CSF2, SERPINE1, TNC, CXCL3, BRCA2, CXCL13, TNF, CXCL2, CXCL15, CXCL5, HHEX, SHH, SOX9, JUNB, JAK1, KCNH1, APOBEC1, MATK, TNFRSF1B, GNL3, TNFRSF1A, DUSP22, FGR, HCK, SFRP2, LCK, KCTD11, SGK1, PPARD, BLK, LAMA5, TCF7, IL4RA, TNFRSF11B, TNFRSF11A, PTGS2, HIF1A, NDRG1, EGFR, PTGS1, CHST11, BID, JAG2, EGLN3, SMAD4, NOS2, JUP, PTCH1, TNFRSF9, TNK2, ADAM33, WNT7A, TNFRSF10B, PPBP, KLF4, …	2525	227	18082	2.27139	1.36551e-11	5.38524e-09														0.0175354
GO:0045071~negative regulation of viral genome replication	22	0.739744	IFITM3, IFITM1, RNASEL, APOBEC3, IFITM2, RSAD2, MX2, EIF2AK2, ADAR, ISG15, OAS1B, ZC3HAV1, TNF, ISG20, PARP10, BST2, TRIM6, PLSCR1, SLPI, OAS3, CCL5, OASL1	2525	32	18082	4.92332	2.78181e-11	1.03254e-08														0.0175354
GO:0045766~positive regulation of angiogenesis	47	1.58036	CX3CR1, RAMP2, BTG1, CCL11, NOTCH4, ITGB3, SERPINE1, C5AR1, ADM, ALOX12, GATA2, THBS1, HIF1A, FGF2, ETS1, CX3CL1, C3, TBXA2R, HYAL1, CCL5, CXCR3, ZC3H12A, CXCR2, KDR, C3AR1, HMOX1, CYP1B1, PLCG1, CAMP, XBP1, CMA1, PRKCB, SPHK1, CYBB, VEGFC, F3, PGF, RHOB, RUNX1, TNFRSF1A, IL1A, SFRP2, LRG1, IL1B, TEK, EPHA1, NFE2L2	2525	121	18082	2.78162	3.83009e-11	1.34266e-08														0.0175354
GO:0042832~defense response to protozoan	21	0.70612	GBP6, BATF2, CD40, GBP7, GBP9, SLC11A1, IRGM2, IL4RA, TSPAN32, IIGP1, BATF, IL6, GBP10, IFNG, BCL3, TLR12, IL12B, IRF8, CD37, GBP2, GBP3	2525	30	18082	5.01283	5.39962e-11	1.79324e-08														0.0175987
GO:0071347~cellular response to interleukin-1	36	1.21049	CEBPB, CCL12, CCL11, SAA3, SERPINE1, HIF1A, CXCL2, TANK, CX3CL1, RELA, MYLK3, ICAM1, CCL9, CCL8, CCL7, HYAL1, MYC, CCL5, HYAL2, CCL4, ZC3H12A, CCL3, CCL2, HAS2, SOX9, CCL19, CCL17, CAMP, CCL22, CCL20, DAB2IP, NFKB1, IL6, IRF1, LCN2, XCL1	2525	80	18082	3.22253	8.61849e-11	2.63706e-08														0.0175987
GO:0043123~positive regulation of I-kappaB kinase/NF-kappaB signaling	53	1.78211	CD40, TRAF3IP2, LITAF, TNF, GJA1, TBK1, CASP8, NUP62, TNFSF10, CASP1, TRIM25, PIM2, IKBKE, TGM2, SECTM1A, TRIM62, RIPK2, PRKCB, PLEKHG5, PRKCE, TNFRSF19, SHISA5, RHOC, MID2, TIRAP, TNFRSF1A, IL1A, GPRC5B, IL1B, TLR6, TLR3, BIRC2, CARD11, ANKRD17, RNF31, LPAR1, BCL10, ZC3HAV1, NOD2, MALT1, RELA, UBD, HMOX1, RIPK1, CCL19, NEK6, CARD9, MIB2, CFLAR, BST2, TNIP2, REL, MYD88	2525	149	18082	2.54727	8.77628e-11	2.63706e-08														0.0175987
GO:0071222~cellular response to lipopolysaccharide	66	2.21923	CD86, CD40, CSF3, CSF2, CD80, SERPINE1, TNFAIP3, CXCL3, LITAF, TNF, CXCL2, ICAM1, CXCL16, ZFP36, EDNRB, ZC3H12A, PDE4B, IL12B, TSPO, LBP, JAK2, B2M, CAMP, GBP6, RIPK2, TNFRSF1B, PLSCR1, GBP10, IFNG, FCGR4, SHPK, PLSCR4, CMPK2, IRF8, ADAM9, TLR5, PPARD, CX3CR1, CEBPB, SGMS1, LY96, RELA, SBNO2, KLRK1, TBXA2R, CD300LB, CCL2, STAP1, NLRP3, CD14, GBP2, XBP1, CDK19, NOS2, CCL20, STAT1, DAB2IP, MAPK14, …	2525	209	18082	2.26143	1.29514e-10	3.71471e-08														0.0182993
GO:0071356~cellular response to tumor necrosis factor	43	1.44586	HDAC4, CCL12, CALCA, CCL11, SGMS1, THBS1, TANK, CX3CL1, RELA, ICAM1, ZFP36L1, CCL9, ZFP36, CCL8, CCL7, HYAL1, CCL5, HYAL2, CCL4, ZC3H12A, CCL3, CCL2, HAS2, INPP5K, RIPK1, CCL19, CCL17, CAMP, ACTR3, CCL22, VCAM1, CCL20, DAB2IP, NFKB1, IL6, FABP4, IRF1, LCN2, XCL1, DBN1, BIRC2, BIRC3, NFE2L2	2525	110	18082	2.79937	2.28569e-10	6.27074e-08														0.0182993
GO:0070374~positive regulation of ERK1 and ERK2 cascade	60	2.01748	NRP1, ITGB3, ARRB1, ADRA1A, FGF2, CX3CL1, ICAM1, BMPER, GLIPR2, KDR, FGFBP3, FGA, MAP2K1, RIPK2, FGG, TIRAP, IL1A, IL1B, XCL1, CD44, TLR2, SEMA7A, CCL12, CCL11, C5AR1, PDGFB, NOD2, EGFR, RAP1B, C3, CCL9, CCL8, CCL7, CCL5, PDGFD, P2RY1, CCL4, GCNT2, CCL3, CCL2, CCL19, FGF23, CCL17, SLAMF1, CCR1, NQO2, CCL22, ANGPT1, CCL20, CFLAR, ESR2, EPOR, IL6, BMP2, TRPV4, NOX4, TEK, FGFR4, FGFR3, FGF10	2525	188	18082	2.28549	6.17612e-10	1.55973e-07														0.0182993
GO:0034097~response to cytokine	35	1.17687	ITIH4, CD274, TNFRSF11A, PTGS2, RELA, RELB, CXCL16, SERPINA3C, SERPINA1B, SERPINA1D, SERPINA3F, CCL5, TIMP1, SKIL, JUNB, TIMP4, STAT1, STAT3, SERPINA3M, LIFR, FOS, SERPINA3N, SERPINA3G, OSMR, PML, SERPINA3I, NFKB1, NFKB2, FOSL1, GNAO1, MAPKAPK3, MAPKAPK2, REL, IL6ST, PTGES	2525	81	18082	3.09434	6.1796e-10	1.55973e-07														0.01977
GO:0032760~positive regulation of tumor necrosis factor production	28	0.941493	SASH3, H2-T23, PTAFR, LY96, NOD2, CLU, CCL4, CCL3, CCL2, IL12B, RIPK1, LGALS9, LBP, CCL19, CD14, JAK2, CCR5, FCER1G, RIPK2, CARD9, TIRAP, TNFRSF1A, CD2, IFNG, TLR3, MYD88, TLR2, PF4	2525	59	18082	3.39853	3.62886e-09	8.80697e-07														0.0198278
GO:0071407~cellular response to organic cyclic compound	32	1.07599	CEBPB, CCL12, NOD2, TNF, GLI2, RAP1B, P2RY6, CASP8, SOCS1, AKT2, CCL5, P2RY1, CCL3, CYP1B1, STAT5A, MSR1, WNT10B, P2RY13, SMAD1, NOS2, TIPARP, STAT1, STAT3, SMAD9, AXIN2, NFKB1, P2RX7, NFKBIA, BMP2, IL1B, CYP1A1, SP5	2525	75	18082	3.05544	5.48146e-09	1.28104e-06														0.0202511
GO:0030335~positive regulation of cell migration	61	2.05111	PRR5, TNFAIP6, CSF1, IRS1, ITGB3, IRS2, LAMC2, ETS1, CX3CL1, CXCL16, AKT2, FAM110C, KDR, C3AR1, JAK2, SEMA6B, SEMA6C, MAP2K1, ABCC1, SPHK1, MMP3, PTP4A1, FGR, MMP14, RUFY3, ITGA5, EPHA1, HBEGF, CD274, SEMA7A, CCL11, SEMA3C, ZFP703, LEF1, PDGFB, SEMA3G, CXCR4, ALOX12, FURIN, THBS1, EGFR, SDCBP, PODXL, CCL5, PDGFD, S1PR1, GCNT2, CCL3, HAS2, CCR1, XBP1, HSPA5, NTRK3, MCAM, SEMA4C, SEMA4F, CXCL10, DA…	2525	203	18082	2.15188	5.80787e-09	1.30884e-06														0.0211394
GO:0043065~positive regulation of apoptotic process	87	2.92535	RARG, B4GALT1, DDX3X, ADM, TNF, CLU, IFIT2, CASP9, SMPD2, CASP8, SMPD1, TNFSF10, CASP1, CYP1B1, CTLA4, TSPO, BCL2A1D, BCL2A1A, JAK2, BCL2A1B, PHLDA1, HOXA5, SOX4, TGM2, DAXX, TNFRSF12A, RIPK2, DUSP1, SP110, IGFBP3, PAWR, RHOB, CLIP3, ALDH1A3, PLSCR1, SFRP2, IFNG, IL1B, RARB, PDE5A, IRF5, NUPR1, TLR3, IDO1, USP27X, LPAR1, ADRB1, ALOX12, BCL10, PTGS2, HIF1A, SAV1, SLC9A1, RXRA, BCL2L11, KLRK1, CNR1…	2525	335	18082	1.85977	7.49653e-09	1.63114e-06														0.0219374
GO:0008284~positive regulation of cell proliferation	125	4.20309	CSF3, CSF2, CSF1, TNC, SCX, IRS2, ETS1, FGF2, TNF, CLU, FGF7, EDNRB, CCND2, MYC, HOXA3, KDR, NUDT16, SOX9, PRKACA, TNS3, SOX4, TPD52, LIFR, PGF, EREG, SFRP2, MYCN, SMO, CLDN7, KIF20B, EPHA1, IL6ST, ATF3, OPTN, TSPYL5, PTGFR, CALCRL, NOP2, PDGFB, ALOX12, HIF1A, PLAC8, SDCBP, PDGFD, WNT2, STAT5A, CBX8, WNT10B, XBP1, WNT3A, ST8SIA1, LIF, CXCL10, IL6, CXCL12, GDNF, ACER3, FGFR4, FGFR3, FGF10, GLP1R, …	2525	542	18082	1.65157	9.15205e-09	1.92498e-06														0.0236067
GO:0007155~cell adhesion	113	3.7996	CSF3R, ZAN, ITGA2B, TNC, ICAM4, F11R, ICAM1, CDH5, CDH2, CYP1B1, CDON, CD96, CXADR, CD93, PRKCE, OMD, ATP1B2, OLFM4, BCAN, ADAM15, SPECC1L, NINJ1, TYRO3, COL8A1, ADAM9, EPHA1, COL13A1, FBLIM1, PXN, CD99L2, THY1, PCDH12, PCDH19, PCDH18, NUAK1, PODXL, IGFBP7, PIP5K1C, SLAMF1, VCAM1, JUP, MCAM, SELE, IGSF11, SELP, GP9, SELL, PTK7, CASS4, FAT2, ADA, LGALS3BP, PTPRU, ACHE, CNTNAP1, B4GALT1, ITGAM, TIN…	2525	485	18082	1.66848	2.82297e-08	5.74611e-06														0.0236067
GO:0071346~cellular response to interferon-gamma	29	0.975118	CCL12, CCL11, H2-Q7, CX3CL1, CCL9, CCL8, CCL7, MYC, CCL5, CCL4, CCL3, CCL2, IL12B, CCL19, GBP2, CCL17, GBP4, GBP3, GBP6, GBP5, GBP8, CCL22, GBP7, NOS2, CCL20, GBP9, GBP10, XCL1, TLR3	2525	68	18082	3.05404	3.29062e-08	6.48869e-06														0.0238425
GO:0042981~regulation of apoptotic process	58	1.95024	ROBO4, CD40, HIP1, CASP9, CASP8, MYC, CASP4, CASP1, DIP2A, SKP2, BCL2A1A, CARD10, LEFTY1, APAF1, RIPK2, DUSP1, IRAK3, NME4, ANK2, TNFRSF1B, FBXO10, TNFRSF1A, SFRP2, LCK, SGK1, BIRC2, CARD11, BIRC3, PHLPP1, ANP32A, LRP5, TNFRSF11B, BCL10, TNFRSF11A, NOD2, NOL3, MALT1, BCL2L11, IRAK2, PMAIP1, BID, LCMT1, GDF10, EGR1, GDF15, TNFRSF9, CARD9, EIF2AK2, TNFRSF10B, CFLAR, AGT, BMP3, IL6, BMP2, SELL, BCL3…	2525	199	18082	2.08718	4.69628e-08	8.97985e-06														0.0250943
GO:0060326~cell chemotaxis	31	1.04237	CCL12, CXCL9, SAA3, LEF1, FPR1, LPAR1, PDGFB, CXCL1, FPR2, CXCL13, CXCL2, CXCL5, CX3CL1, CCL9, CCL8, CCL4, CCL3, CCL2, CCL19, ABCC1, CCL22, VCAM1, CCL20, RHOG, CXCL10, CXCL11, CXCL12, SAA1, XCL1, SAA2, HBEGF	2525	78	18082	2.84611	6.84322e-08	1.27002e-05														0.0250943
GO:0045429~positive regulation of nitric oxide biosynthetic process	22	0.739744	H2-M3, SOD2, KLF4, PTGS2, TNF, CLU, EGFR, AGT, ASS1, ICAM1, SMPD3, IL6, KLRK1, IFNG, DDAH2, AKT2, IL1B, PTX3, JAK2, TLR5, ULBP1, TLR2	2525	45	18082	3.50103	1.29922e-07	2.34231e-05														0.0269465
GO:0010628~positive regulation of gene expression	95	3.19435	RARG, DDX3X, CSF2, CSF1, ITGB3, SERPINE1, TNC, SCX, CD3E, TNF, FGF2, TRIM6, GJA1, SHH, CYP26B1, SOX17, AKT2, LAMP3, ZC3H12A, SOX9, LGALS9, CCR5, PIAS3, MAP2K1, DDX58, OSR1, SLC11A1, PLAUR, PAWR, ANK2, TNFRSF1A, EDAR, IL1A, PLSCR1, MYCN, SMO, IFNG, LCK, IL1B, ATF3, TLR3, CD44, ATF4, TLR2, PPARD, PTGER4, PPP1R15A, PTGFR, RAMP2, SGMS1, ROCK2, LEF1, PDGFB, ALOX12, IL2RG, ACVR1B, HIF1A, DLL1, RELB, NF…	2525	399	18082	1.70504	1.37757e-07	2.37554e-05														0.0275979
GO:0035455~response to interferon-alpha	11	0.369872	IFNAR2, IFITM3, BST2, TGTP2, PLSCR1, IFITM1, IFITM2, TGTP1, LAMP3, EIF2AK2, ADAR	2525	12	18082	6.56442	1.39295e-07	2.37554e-05														0.028401
GO:0007249~I-kappaB kinase/NF-kappaB signaling	18	0.605245	ROCK2, RIPK2, CARD9, NLRC3, BCL10, TANK, MALT1, NFKB1, TIRAP, NFKB2, RELB, IRAK2, TNIP2, IRF1, BCL3, TIFA, REL, AZI2	2525	32	18082	4.02817	1.91694e-07	3.18313e-05														0.028401
GO:0046330~positive regulation of JNK cascade	28	0.941493	DUSP19, DIXDC1, NOD2, TNF, LMNB1, RIPK1, CCL19, SLAMF1, MAP4K2, GADD45B, GADD45A, RIPK2, WNT7B, CARD9, TNFRSF19, DAB2IP, WNT7A, TIRAP, GADD45G, DUSP22, EDAR, IL1A, CEACAM1, TRPV4, IL1B, CD27, TLR3, MYD88	2525	70	18082	2.86448	2.86066e-07	4.62841e-05														0.0303954
GO:0006915~apoptotic process	124	4.16947	GPR65, UBE2D3, FAIM2, TNF, IFIT2, GJA1, AKT2, CHEK2, ZC3H12A, TNFSF10, PIM1, PIM3, MAP3K8, PIM2, CHAC1, PHLDA1, DAXX, SEMA6A, PRKCB, SP110, DAPK2, SHISA5, FBXO10, EDAR, SFRP2, TRIB3, S100A9, SQSTM1, S100A8, BEX2, USP53, C5AR1, ADRB1, TNFRSF11B, BCL10, ZFP36L1, BCL2L11, NUAK2, HMOX1, PMAIP1, RIPK1, MAP2K6, NGFR, PLK3, XBP1, GADD45B, TNFRSF9, TNFSF12, NEK6, TNFRSF10B, SERPINA3G, NFKB1, GULP1, GADD4…	2525	570	18082	1.55787	3.3512e-07	5.28652e-05														0.0308211
GO:0031663~lipopolysaccharide-mediated signaling pathway	17	0.571621	CCL12, STAT1, RIPK2, PRKCE, LY96, MAPK14, TNF, NFKBIA, CD6, IRAK2, IL1B, CCL5, CCL3, CCL2, LBP, CD14, MYD88	2525	31	18082	3.9271	7.39447e-07	0.000113803														0.0327174
GO:0043410~positive regulation of MAPK cascade	35	1.17687	CD40, ITGB3, LPAR1, PDGFB, DUSP19, TNFRSF11B, NOD2, TNFRSF11A, ADRA1B, ADRA1A, SOX2, CDH2, LEPR, KDR, RIPK1, CDON, NGFR, KSR1, IGFBP4, CAV2, PRKCE, IGFBP3, DAB2IP, OSM, LIF, TNFRSF1B, AGT, P2RX7, IL6, BMP2, ADRB3, BANK1, FAS, FGFR3, FGF10	2525	104	18082	2.41002	8.86091e-07	0.000130162														0.0327174
GO:0019221~cytokine-mediated signaling pathway	44	1.47949	CX3CR1, CCL12, IL1RN, LRRC4, IL1F9, IL20RB, CSF2RB, IL1RAP, CX3CL1, RELA, SOCS3, PODNL1, SOCS1, CCL2, JAK2, LRRC4C, JAK3, SOCS7, SH2B2, JAK1, SOCS5, STAT5A, CISH, STAT1, IL1R1, STAT3, RTN4RL2, LIFR, IRAK3, F3, ASPN, IIGP1, TNFRSF1A, EREG, CSF2RB2, IL1A, IL6, RTN4RL1, IL1B, IRF5, IL6ST, MYD88, CD44, PF4	2525	146	18082	2.15817	8.86997e-07	0.000130162														0.0327174
GO:0000122~negative regulation of transcription from RNA polymerase II promoter	149	5.01009	TXN1, HDAC10, AHR, SLA2, TNF, ELK4, SOX2, ZFP36, EDNRB, DACH1, SALL2, ZFP281, SOX17, SOX18, MYC, HOXA2, SOX9, HOXA7, JUNB, HES6, DAXX, OSR1, CTNNBIP1, USP2, ARID5B, FOXP4, OVOL1, SAP30, EID1, SMO, RFX5, TIMELESS, ZFP296, ZFP174, SIK1, TRIB3, SQSTM1, ATF3, TCF7, ZBTB1, GATA2, ZBTB4, HIF1A, GLIS2, HIVEP1, SKIL, CBX8, EGR1, CBX7, WNT10B, PLK3, CBX6, XBP1, SMAD4, MYPOP, VDR, PTCH1, CAV1, CBX2, NR2F1,…	2525	729	18082	1.46367	1.00824e-06	0.000141513														0.0327174
GO:0016477~cell migration	53	1.78211	NRP1, ARF4, ITGB3, PTPRK, TREM3, PVR, TREM1, CDH2, PSTPIP2, NUP62, KDR, BDKRB1, IL12B, JAK2, JAK3, TNS3, HOXA5, JAK1, APC2, MATK, FNDC3B, VAV2, MMP14, SPATA13, SPECC1L, FSCN1, ITGA7, ADAM9, CD47, ERG, CD44, HBEGF, LAMA5, CD63, SDC2, ASAP3, CXCR4, THBS1, PODXL, S1PR1, PLCG1, SRGAP1, CTHRC1, ST14, JUP, TNK2, NFATC2, FMNL3, GOLPH3, CDK5, PTK7, CD248, FGFR4	2525	191	18082	1.98714	1.0092e-06	0.000141513														0.0327174
GO:0050728~negative regulation of inflammatory response	31	1.04237	PTGER4, CALCRL, MVK, TNFAIP6, WFDC1, TNFAIP3, AOAH, MEFV, ETS1, SIGLECE, RABGEF1, SOCS3, ZFP36, CNR2, ADORA1, NLRP3, LGALS9, IER3, SOCS5, CTLA2A, TNFRSF1B, NFKB1, TNFRSF1A, ADORA2A, IL2RA, TYRO3, SMPDL3B, CD44, ADA, PTPN2, PPARD	2525	87	18082	2.55169	1.08425e-06	0.000148731														0.0331461
GO:0035456~response to interferon-beta	9	0.302623	IFNAR2, IFITM3, BST2, PLSCR1, IFITM1, IFITM2, STAT1, XAF1, IKBKE	2525	9	18082	7.16119	1.12582e-06	0.000151147														0.0331461
GO:0006357~regulation of transcription from RNA polymerase II promoter	91	3.05985	EHF, LDB1, THRA, BNC1, CITED4, AHR, ETS1, ELK3, ELK4, SOX2, HHEX, ZFP36, DBP, NFKBIZ, HEY2, SOX9, SOX7, JUNB, PKNOX2, TEAD4, IFNAR2, BATF2, HES6, BATF3, ZHX2, PRKCB, RFX2, ARID5B, ETV1, RFX1, SOX12, FOS, ETV5, MED7, RBL2, ELF2, RBL1, RFX5, IRF5, ERG, NUPR1, ATF3, ATF4, ZFP667, USP16, CEBPD, PTAFR, TCF7, LEF1, FOXO6, GLIS2, RELB, BRIP1, RXRA, DEAF1, NRIP1, HSF4, STAT5A, WNT10B, SMAD1, NFE2, XBP1, …	2525	397	18082	1.64148	1.47833e-06	0.000194339														0.0339537
GO:0048661~positive regulation of smooth muscle cell proliferation	29	0.975118	HDAC4, CALCRL, ITGB3, PTAFR, PDGFB, ALOX12, PTGS2, THBS1, HIF1A, FGF2, TNF, EGFR, CX3CL1, MYC, CCL5, PDGFD, NAMPT, S1PR1, C3AR1, HMOX1, SKP2, TGM2, EGR1, STAT1, EREG, IL6, NR4A3, MYD88, HBEGF	2525	80	18082	2.59593	1.74757e-06	0.000225045														0.0340963
GO:0034341~response to interferon-gamma	15	0.504371	CD86, IFITM3, TGTP2, IFITM1, IFITM2, TGTP1, GCH1, SLC11A1, IRGM2, MEFV, CXCL16, BST2, UBD, CCL5, TRIM21	2525	26	18082	4.13145	1.89773e-06	0.000239493														0.0343334
GO:0035556~intracellular signal transduction	91	3.05985	DGKG, SIRPB1A, DDX3X, MAST4, MAST3, PLEK, RPS6KA3, SMPD2, ZFP36, RASSF1, RPS6KA6, RPS6KA5, AKT2, MCF2L, TLK2, PRKACA, JAK2, RGS9, JAK3, TNS3, MAP3K4, JAK1, MAP4K1, MAP4K2, WSB1, CISH, WSB2, KSR1, DUSP1, PRKCB, PRKCE, DAPK2, NRG2, DGKZ, VAV2, PLCB4, ADCY9, RASA4, SPATA13, SIK1, LCP2, MYZAP, SGK1, RAPGEF5, PLCB2, RAPGEF4, ARHGEF6, RGS14, ROCK2, NPR1, CCDC68, PKN3, NOD2, RASGRP2, ADCY7, EGFR, RASGRP…	2525	400	18082	1.62917	2.07136e-06	0.00025628														0.0343334
GO:0042102~positive regulation of T cell proliferation	25	0.840619	SASH3, CD86, CD274, CD80, CD3E, SPN, CD1D1, PNP, CCL5, IL12B, CCL19, JAK3, VCAM1, IL15, PDCD1LG2, IL6, CD4, CEACAM1, CD6, IFNG, IL1B, IL2RA, CD28, IL6ST, CARD11	2525	64	18082	2.79734	2.33904e-06	0.000283833														0.0343334
GO:0051092~positive regulation of NF-kappaB transcription factor activity	35	1.17687	RNF31, CD40, CAMK2A, BCL10, NOD2, TNFRSF11A, IL1RAP, CLU, TNF, MALT1, RELA, ICAM1, RPS6KA5, IRAK2, NLRP3, TRIM25, RIPK1, TRIM62, RIPK2, PRKCB, SPHK1, CARD9, EIF2AK2, IRAK3, CFLAR, MID2, TIRAP, IL1B, TRIM14, ADAM8, RHEBL1, TLR3, MYD88, CARD11, TLR2	2525	109	18082	2.29946	2.94122e-06	0.000350172														0.03491
GO:0007204~positive regulation of cytosolic calcium ion concentration	43	1.44586	PTGER4, GLP1R, PTGFR, C5AR1, CXCL17, FPR1, ADM, CXCL1, FPR2, PTH1R, CXCL3, ADRA1B, CXCL13, GATA2, PKD1, CXCL2, ADRA1A, GNA13, GJA1, JPH2, CCKAR, EDNRB, TBXA2R, P2RY2, CXCR3, P2RY1, CXCR2, CCL3, KDR, BDKRB2, C3AR1, CCR8, JAK2, CCR5, JAK3, CCR1, PTGIR, FZD2, GPR35, AGT, EPOR, TRPV4, IL1B	2525	148	18082	2.08062	3.41785e-06	0.000399382														0.0406573
GO:0050830~defense response to Gram-positive bacterium	31	1.04237	H2-T23, PGLYRP3, PGLYRP2, C5AR1, ADM, NOD2, TNF, IL27RA, TBK1, KLRK1, LBP, GBP2, B2M, MBL1, CAMP, GBP3, GSDMD, GBP6, GBP7, RIPK2, GBP9, CARD9, TIRAP, P2RX7, FGR, HCK, GBP10, TNFSF8, MYD88, MYO1F, TLR2	2525	93	18082	2.38706	5.1882e-06	0.000595228														0.0414067
GO:0042060~wound healing	31	1.04237	B4GALT1, SDC4, BNC1, SERPINE1, TNC, ADRB1, CXCL2, FGF2, EGFR, CX3CL1, ELK3, FGF7, TIMP1, SERPINB2, CCL20, TGFB3, CAV1, SLC11A1, ARHGEF19, NBEAL2, TREML1, MMP12, IL6, VANGL2, LOX, PTK7, FCGR4, EPPK1, S100A8, PPARD, FGF10	2525	94	18082	2.36167	6.61222e-06	0.000745055														0.0438604
GO:0001570~vasculogenesis	25	0.840619	RAMP2, ADM, RASIP1, ZFP36L1, AMOT, HDAC7, SHH, HHEX, HEY1, SOX17, SOX18, HEY2, KDR, HAS2, JUNB, TEAD2, EGFL7, ANGPT1, TIPARP, TIE1, CAV1, GLMN, SMO, WT1, TEK	2525	68	18082	2.63279	7.98499e-06	0.000881932														0.0453693
GO:0007568~aging	47	1.58036	CDKN1C, CD86, CALCA, NUDT1, ADM, ALOX12, PTH1R, LITAF, FGF2, ADRA1A, RELA, CASP9, CASP7, EDNRB, CNR1, P2RY1, UCP2, FBXO4, CCL2, TSPO, DMD, APOD, TIMP1, VCAM1, APAF1, IL15, TGFB3, MBD1, STAT3, FOS, PAX5, SOD2, TNFRSF1B, EIF2S1, AGT, NFKB2, GNAO1, IL6, GCLC, ADRB3, APEX1, CYP1A1, NAPEPLD, NOX4, IFI27L2A, ADA, NFE2L2	2525	173	18082	1.94553	8.20776e-06	0.000881932														0.0488142
GO:0002237~response to molecule of bacterial origin	10	0.336247	H2-M3, TAP2, TNFAIP3, CXCL1, BCL10, CD14, CXCL2, B2M, MALT1, TLR2	2525	13	18082	5.50861	8.32982e-06	0.000881932														0.0488142
GO:0006469~negative regulation of protein kinase activity	31	1.04237	LRRC4, DUSP19, THY1, SHB, PPM1E, SOCS3, PODNL1, SOCS1, UBASH3B, INPP5K, LRRC4C, SOCS7, SOCS5, GADD45B, CISH, GADD45A, RTN4RL2, ASPN, GADD45G, PKIB, IL6, CEACAM1, FABP4, ADORA2A, RTN4RL1, PKIA, TAF7, TRIB3, PKN1, EPHA1, TRIB1	2525	95	18082	2.33681	8.38605e-06	0.000881932														0.0517801
GO:0001934~positive regulation of protein phosphorylation	49	1.64761	PRR5, CD40, ARRB1, TNF, FGF2, SPN, CCND2, EDNRB, AKT2, CHEK2, KDR, RSPO1, SOX9, CAMP, CDON, DAXX, SPHK1, PLAUR, AXIN2, RGMA, CLIP3, GPRC5B, RAP2A, IL1B, FLT3L, FAM20A, SQSTM1, TLR3, PTGER4, SEMA7A, RALB, ROCK2, CXCR4, AKAP5, EGFR, C3, P2RY1, RIPK1, MAP2K6, XBP1, LRRN3, WNT3A, IL34, P2RX7, DAB2, BMP2, CD6, TEK, AGRN	2525	184	18082	1.90706	9.24612e-06	0.000956443														0.0517801
GO:0030336~negative regulation of cell migration	33	1.10962	CX3CR1, PTPRU, ROBO4, IFITM1, CLIC4, IL1RN, SERPINE1, PDGFB, STC1, PTPRK, THY1, CX3CL1, ARHGAP4, SLC9A3R1, SHH, DACH1, CYP1B1, CCR5, SRGAP1, EGFL7, TIE1, KLF4, GTPBP4, SLURP1, RHOB, RAP2C, BST2, RAP2A, TMEFF2, SFRP2, ADAM15, EPPK1, EPHA1	2525	106	18082	2.22943	1.21511e-05	0.00122762														0.0517801
GO:0048247~lymphocyte chemotaxis	16	0.537996	CCL12, CCL11, CCL22, CCL20, CX3CL1, CXCL16, CCL9, CCL8, CCL7, CCL5, CCL4, CCL3, CCL2, ADAM8, CCL19, CCL17	2525	33	18082	3.47209	1.22567e-05	0.00122762														0.0566872
GO:0097191~extrinsic apoptotic signaling pathway	18	0.605245	IL33, TNFRSF12A, TNFSF12, G0S2, TNFRSF10B, TNFRSF1B, ACVR1B, TNF, PML, P2RX7, CASP8, IFNG, CD27, FAS, RIPK1, JAK2, BID, TLR3	2525	41	18082	3.14394	1.46877e-05	0.00144812														0.0567134
GO:0070373~negative regulation of ERK1 and ERK2 cascade	24	0.806994	ERRFI1, PTPN1, SMAD4, PTPRR, ANKRD26, DUSP3, RGS14, DUSP1, CAV1, SPRY4, DAB2IP, LIF, ARRB1, KLF4, SLC9A3R1, DAB2, RPS6KA6, TNIP1, CNKSR3, TBC1D10C, TIMP3, DMD, ATF3, PTPN2	2525	66	18082	2.60407	1.55825e-05	0.0015127														0.0577437
GO:0006351~transcription, DNA-templated	325	10.928	EHF, HDAC10, HDAC11, JMJD1C, SCX, GABPB1, IKZF4, ELK3, SOX2, ELK4, SPIC, ZFP281, SOX17, SOX18, CHEK2, CREB3L1, MYC, HOXA3, HOXA2, SOX9, HOXA7, CCNL1, JUNB, SOX7, HOXA5, SOX4, ZFP287, HOXA4, HES6, DAXX, ZFP1, PRKCB, SP110, ZFP3, ZFP2, SOX13, RFX2, SOX12, RFX1, BHLHA15, OVOL1, RUNX1, MED7, EID1, XRN2, RFX5, ZFP296, ZFP174, TRIB3, HOXB6, ATF3, ATF4, L3MBTL3, ZBTB8A, ANP32A, ZFP503, ZBTB1, GATA5, GAT…	2525	1885	18082	1.23469	1.81838e-05	0.00173849														0.0583786
GO:0044130~negative regulation of growth of symbiont in host	12	0.403497	IFNG, IL12B, IRF8, LBP, NOD2, TNF, SQSTM1, MYD88, MBL1, CAMP, TIRAP, TLR2	2525	20	18082	4.29671	1.90393e-05	0.00177325														0.0583786
GO:0050715~positive regulation of cytokine secretion	16	0.537996	PTGER4, TNFSF15, GLMN, CLEC9A, TNF, AGT, P2RX7, SCAMP5, FGR, PANX1, IL1A, CLEC5A, CASP1, CD14, CLEC4E, TLR2	2525	34	18082	3.36997	1.91096e-05	0.00177325														0.0584702
GO:0006468~protein phosphorylation	117	3.9341	EPHB6, TESK2, MYLK3, RPS6KA3, RPS6KA6, RPS6KA5, TBK1, AKT2, CHEK2, PIM1, PDK4, KDR, PIM3, MAP3K8, PIM2, NEK3, PRKACA, MAP3K6, MAP3K4, PDK2, MAP2K3, MAP2K1, MORC3, PRKCB, PRKCE, DAPK2, IGFBP3, MATK, DYRK1B, MAPKAPK3, MAPKAPK2, TYRO3, SIK1, TRIB3, ROR1, EPHA1, ALPK1, TRIB1, BLK, PXK, NPR1, PDGFB, MST1R, DGUOK, NUAK1, NUAK2, IRAK2, RIPK1, TRPM6, ST3GAL1, IP6K3, MAP2K6, MARK1, SRPK3, SMAD1, PLK3, CDK…	2525	576	18082	1.45462	2.17318e-05	0.00198736														0.0584702
GO:0009612~response to mechanical stimulus	23	0.773369	STAT1, CAV1, PTCH1, TNC, ASNS, INHBB, MEIS2, THBS1, ETS1, RELA, GLI2, P2RX7, FOSL1, RCAN1, SMPD2, MMP14, CXCL12, LCK, P2RY1, CCL2, BDKRB1, KCNK2, JUNB	2525	63	18082	2.6144	2.28423e-05	0.00205907														0.0584702
GO:0007165~signal transduction	226	7.59919	VIPR1, VIPR2, HHIP, MRGPRF, MRGPRE, GPR174, GJA1, RASSF1, HTR7, EDNRB, GPR171, C3AR1, SOX9, CMKLR1, ARRDC4, IL1R1, STARD8, ANK2, HPCAL4, MAPK8IP1, SIGIRR, RIN3, PTGFR, RRAD, PDE1A, LPAR1, FPR1, PIK3R2, LPAR4, FPR2, IQGAP2, HIF1A, RACGAP1, HIVEP1, PLCG1, HIVEP2, RALGDS, STAT5A, CCR1, NGFR, WNT10B, FZD2, BCL11B, ZFP516, FZD7, RASSF8, PILRA, GNG12, GNG11, GPR182, PDE3A, PLCH2, ARHGAP9, ARHGAP8, DIRA…	2525	1255	18082	1.28958	2.70706e-05	0.00240585														0.0596704
GO:0009617~response to bacterium	16	0.537996	SP110, STAT1, CAV1, SLC11A1, IL27, RELA, TIRAP, P2RX7, FCGR1, CASP1, TLR11, IRF8, CD47, CD14, FCGR2B, TLR2	2525	35	18082	3.27369	2.91398e-05	0.00255378														0.0598008
GO:0030154~cell differentiation	150	5.04371	EHF, CXCL17, SCX, ETS1, FGF2, ELK3, ELK4, SPIC, RNF114, ZFP281, ZC3H12A, STMN1, KDR, SOX9, SEMA6B, HES6, TLE3, SEMA6C, SEMA6A, OSR1, IFRD1, RFX2, MATK, PGF, EREG, EDAR, EID1, SFRP2, ZFP41, RUFY3, KCTD11, SIK1, SQSTM1, BLK, SEMA7A, COL13A1, SDC2, NOTCH4, ZBTB1, NEDD4L, EFNA5, GATA2, SPATA5, HIF1A, RASGRP4, SLC9A1, GLIS2, SBNO2, KLRK1, RACGAP1, MORC1, FGF23, JAG2, NUS1, NGFR, NTNG2, SRPK3, XBP1, SY…	2525	780	18082	1.37715	2.98205e-05	0.00257764														0.0599457
GO:0007166~cell surface receptor signaling pathway	54	1.81574	GLP1R, VIPR1, VIPR2, CD82, CD3G, PTH1R, TSPAN12, CXCL13, CD3E, CD3D, SPN, NUP62, IL12B, CD37, CD53, LAG3, SEMA6A, FCER1G, NPY1R, TNFRSF1B, OSMR, TIRAP, TNFRSF1A, FCGR1, FCGR3, SMO, MAPKAPK3, LCK, CD8A, EPHA1, CD101, CD274, CALCRL, NPR1, ACVR1B, EGFR, CD79B, CD79A, CXCR3, CXCR2, PLXNA2, GPR157, FZD2, FZD7, GLMN, AGT, CD4, TSPAN13, ARTN, CLCF1, TSPAN18, TSPAN17, FCGR2B, MYD88	2525	219	18082	1.76577	3.22588e-05	0.00275072														0.0599457
GO:0043547~positive regulation of GTPase activity	40	1.34499	CCL12, CD40, CCL11, RGS16, ASAP3, ADRB1, THY1, RASGRP2, F11R, CX3CL1, ICAM1, RGS4, CCL9, CCL8, CCL7, RGS1, CCL5, CCL4, CCL3, S1PR1, CCL2, CCL19, CCL17, RGS9, S100A10, MAP2K1, CCL22, CCL20, CAV2, ELMOD2, ARHGEF19, ARHGAP27, RGMA, GNAO1, SNX18, MEX3B, RGS10, XCL1, AGRN, RAPGEF4	2525	146	18082	1.96197	3.46111e-05	0.00291195														0.0599457
GO:0090023~positive regulation of neutrophil chemotaxis	14	0.470746	DAPK2, C5AR1, CXCL1, CXCL3, CXCL2, CXCL15, TIRAP, SELL, IL1B, CXCR2, C3AR1, XCL1, LBP, CCL19	2525	28	18082	3.58059	3.54738e-05	0.00294526														0.0599457
GO:0045785~positive regulation of cell adhesion	21	0.70612	PTGER4, CD63, CALCA, ANGPT1, LDB1, ALOX12, PIK3R2, TNF, CX3CL1, SELP, DAB2, CXCL12, IFNG, HYAL1, CCL5, IL12B, CCL2, ADAM8, TEK, SKAP1, TGM2	2525	56	18082	2.68545	3.66944e-05	0.00300703														0.0599457
GO:0032755~positive regulation of interleukin-6 production	20	0.672495	IL33, FCER1G, RIPK2, DDX58, CARD9, IL1F9, NOD2, TNF, MAPK13, P2RX7, IL1A, IL6, ADORA2B, IL1B, TNFSF9, LBP, CCR5, TLR3, MYD88, TLR2	2525	52	18082	2.7543	3.96557e-05	0.00320804														0.0599457
GO:0045088~regulation of innate immune response	9	0.302623	RNF135, FGR, IRF1, DHX58, IRF7, TNFAIP3, SAMHD1, MYO1F, TIRAP	2525	12	18082	5.37089	4.17229e-05	0.00333255														0.0617177
GO:0050727~regulation of inflammatory response	22	0.739744	SEMA7A, PGLYRP2, IL1R1, NOD2, RELA, AGT, SBNO2, FABP4, BCL6, TNIP1, CLCF1, SHPK, CASP4, CASP1, XCL1, NLRP3, PIK3AP1, JAK2, S100A9, S100A8, MYD88, BIRC2	2525	61	18082	2.58272	4.4427e-05	0.00343983														0.0617177
GO:0042130~negative regulation of T cell proliferation	17	0.571621	CD274, CEBPB, SDC4, SLFN1, GLMN, SFTPD, H2-M3, PAWR, IL20RB, PDCD1LG2, SPN, SHH, CEACAM1, IL2RA, CTLA4, PDE5A, IDO1	2525	40	18082	3.0435	4.44818e-05	0.00343983														0.0660491
GO:0002690~positive regulation of leukocyte chemotaxis	10	0.336247	CXCL10, CXCL9, CXCL11, CXCR2, XCL1, ZFP580, PPBP, CXCL13, CXCL5, PF4	2525	15	18082	4.77413	4.47014e-05	0.00343983														0.0660491
GO:0002544~chronic inflammatory response	7	0.235373	GJA1, CCL11, VCAM1, VNN1, THBS1, S100A8, PTGES	2525	7	18082	7.16119	4.5364e-05	0.00344876														0.0660491
GO:0032757~positive regulation of interleukin-8 production	13	0.437122	PTGER4, DDX58, SERPINE1, NOD2, TNF, TIRAP, IL1B, ZFP580, RIPK1, LBP, TLR5, TLR3, TLR2	2525	25	18082	3.72382	4.71419e-05	0.00354125														0.067773
GO:0007267~cell-cell signaling	31	1.04237	WNT2B, DHH, ADRB1, ADRA1B, CXCL13, DLL1, ADRA1A, PANX1, SHH, GJA1, CCL5, CCL3, CCR5, WNT2, TSHB, CCR1, WNT10B, NFE2, FZD2, WNT3A, SH2D1A, WNT7A, BHLHA15, EREG, GJB2, ADRB3, XCL1, TNFSF9, FJX1, FGFR3, FGF10	2525	103	18082	2.15531	4.77609e-05	0.00354554														0.070186
GO:0006355~regulation of transcription, DNA-templated	381	12.811	EHF, HDAC10, ZFP846, HDAC11, JMJD1C, SCX, GABPB1, IKZF4, ELK3, SOX2, ELK4, SPIC, RPS6KA5, ZFP281, SOX17, SOX18, CHEK2, CREB3L1, MYC, HOXA3, HOXA2, SOX9, HOXA7, CCNL1, JUNB, SOX7, HOXA5, SOX4, ZFP287, HOXA4, ZFP286, PKNOX2, HES6, DAXX, ZFP1, PRKCB, SP110, ZFP3, ZFP2, SOX13, RFX2, SOX12, RFX1, BHLHA15, OVOL1, RUNX1, MAPK8IP1, MED7, EID1, CARHSP1, XRN2, RFX5, ZFP296, TRIB3, ZFP9, HOXB6, ATF3, ATF4, …	2525	2279	18082	1.1972	5.20687e-05	0.00382039														0.0707487
GO:0009968~negative regulation of signal transduction	20	0.672495	RGS14, CISH, CAV1, HHIP, RGS16, ARRB1, RGS4, TREML1, SOCS3, RGS3, SOCS1, UBASH3B, KIF26A, RGS1, RGS10, PMEPA1, RGS7BP, RGS9, SOCS7, SOCS5	2525	53	18082	2.70234	5.37865e-05	0.00390107														0.0708892
GO:0071345~cellular response to cytokine stimulus	15	0.504371	CD86, STAT5A, CSF3, NOS2, STAT1, LEF1, STAT3, CXCR4, NFKB1, IL17RA, NFKBIA, PLSCR1, SOCS1, HCLS1, JAK3	2525	33	18082	3.25509	6.15343e-05	0.00437245														0.0714963
GO:0007275~multicellular organism development	188	6.32145	KDM1B, POGK, CXCL17, DIXDC1, SCX, FGF2, TNF, SOX2, DACH1, RNF114, CREB3L1, AKT2, ZC3H12A, STMN1, HOXA3, KDR, HOXA2, DIP2A, HOXA7, HOXA5, IFITM5, HOXA4, SEMA6B, HES6, TLE3, SEMA6C, SEMA6A, IFRD1, THEMIS, ISLR2, SHISA2, PGF, EREG, EDAR, SFRP2, SMO, ZFP41, RUFY3, MFNG, TIMELESS, KCTD11, SIK1, HOXB6, KCTD15, SEMA7A, COL13A1, DHH, ZC4H2, NOTCH4, PDGFB, TNFRSF11A, EFNA5, SPATA5, GLIS2, RACGAP1, DEAF1, …	2525	1029	18082	1.30836	6.16717e-05	0.00437245														0.0714963
GO:0006919~activation of cysteine-type endopeptidase activity involved in apoptotic process	23	0.773369	NGFR, EGLN3, HIP1, APAF1, STAT1, TNFSF15, TNFRSF10B, BCL10, TNF, F3, PML, CASP9, CASP8, LCK, P2RX1, MYC, PMAIP1, NLRP3, JAK2, BID, XDH, S100A9, S100A8	2525	67	18082	2.45832	6.71118e-05	0.00465358														0.0759045
GO:0051259~protein oligomerization	23	0.773369	CAV2, KCNB1, CAV1, KCNA2, NOD2, BCL10, NOL3, MALT1, SLC9A1, P2RX7, GRHPR, GJA1, GJB1, WFDC6A, C1QTNF6, GJA5, ZC3H12A, HACL1, TEK, STX2, CAMK2G, PFKM, SHANK3	2525	67	18082	2.45832	6.71118e-05	0.00465358														0.0848931
GO:0008630~intrinsic apoptotic signaling pathway in response to DNA damage	20	0.672495	MBD4, SOD2, TNFRSF1B, BRCA2, TNF, PML, TNFRSF1A, CASP9, PNP, BCL2L11, CHEK2, MYC, HMOX1, PMAIP1, SFN, BCL2A1D, BCL2A1A, IKBKE, BCL2A1B, IER3	2525	54	18082	2.65229	7.22116e-05	0.00495277														0.0884575
GO:0001916~positive regulation of T cell mediated cytotoxicity	11	0.369872	P2RX7, H2-T23, CD1D1, PNP, H2-K1, H2-M3, TAP2, IL12B, XCL1, B2M, H2-D1	2525	19	18082	4.14595	7.61381e-05	0.00516593														0.0898936
GO:0016310~phosphorylation	120	4.03497	DGKG, PANK1, TESK2, STK19, MYLK3, RPS6KA3, RPS6KA6, RPS6KA5, TBK1, AKT2, CHEK2, PDK4, KDR, PIM3, MAP3K8, PIP4K2B, PIM2, NEK3, PRKACA, MAP3K6, MAP3K4, PDK2, MAP2K3, MAP2K1, PRKCB, PRKCE, DAPK2, MATK, DYRK1B, DGKZ, MAPKAPK3, SHPK, MAPKAPK2, TYRO3, CMPK2, SIK1, EPHA1, ALPK1, BLK, AK1, AK4, MST1R, DGUOK, NUAK1, NUAK2, PMVK, RIPK1, PIP5K1C, TRPM6, IP6K3, NADK, MAP2K6, MARK1, FN3K, SRPK3, PLK3, CDK19, …	2525	612	18082	1.40415	8.47487e-05	0.00568898														0.0938649
GO:0045893~positive regulation of transcription, DNA-templated	114	3.83322	EHF, SCX, AHR, ETS1, FGF2, TNF, ELK3, SOX2, FGF7, ZFP281, SOX17, SOX18, CHEK2, MYC, PIM1, PIM2, SOX9, SOX7, SOX4, ZFP287, MAP2K3, MAP2K1, FBXW11, DYRK1B, RUNX1, MYCN, SMO, SKAP1, ATF4, PDGFB, GATA5, BCL10, HIF1A, GLIS2, DEAF1, INPP5K, PATZ1, FGF23, BANP, EGR1, NFE2, EGR2, SMAD4, FZD2, FOXF2, ZFP516, TGFB3, WNT3A, PTCH1, FZD7, HMGA1, NFATC2, SMAD9, NR2F2, POU2F2, SMARCA2, NFKB1, ESR2, FOSL2, NFKBI…	2525	576	18082	1.41732	8.69649e-05	0.0057763														0.0938649
GO:0010759~positive regulation of macrophage chemotaxis	10	0.336247	CSF1, CCL5, TRPV4, C5AR1, C3AR1, CCL2, THBS1, CX3CL1, SLAMF1, CMKLR1	2525	16	18082	4.47574	8.94914e-05	0.0058822														0.0942362
GO:0048662~negative regulation of smooth muscle cell proliferation	16	0.537996	PTGIR, VIPR2, IL15, NPR1, CAV1, IGFBP3, CTNNBIP1, TNFAIP3, KLF4, ESR2, IFNG, IL12B, HMOX1, APOD, TRIB1, PPARD	2525	38	18082	3.01524	9.18955e-05	0.00597795														0.0950014
GO:0071260~cellular response to mechanical stimulus	25	0.840619	PTGER4, HDAC4, CD40, SCX, ATP1A2, BCL10, PTGS2, EGFR, GJA1, CASP8, CASP4, CASP1, SOX9, SLC38A2, GADD45A, CAV1, AGT, NFKB1, TNFRSF1A, GCLC, IRF1, IL1B, FAS, TLR5, TLR3	2525	78	18082	2.29525	0.000102968	0.0066299														0.0950014
GO:0097190~apoptotic signaling pathway	19	0.63887	DAXX, CD40, HIP1, APAF1, VDR, DAPL1, CAV1, PAWR, TNFRSF11B, TNFRSF11A, CD3E, TNF, SPN, SHH, CASP8, CD5, CD28, FAS, PPARD	2525	51	18082	2.66789	0.000106131	0.00676449														0.0950014
GO:0030099~myeloid cell differentiation	13	0.437122	CCR1, CDKN1C, L3MBTL3, TET2, PML, TIRAP, DAB2, PLSCR1, BCL6B, CLEC5A, STAP1, IRF8, JAK2	2525	27	18082	3.44798	0.000120184	0.00758362														0.0952335
GO:0016337~single organismal cell-cell adhesion	31	1.04237	PTPRU, ITGAM, COL13A1, FBLIM1, ICAM4, THY1, PKD1, PVR, EGFR, ICAM1, CDH5, ARVCF, SRPX2, CDH2, SOX9, CDON, MPZL2, CD53, VCAM1, CXADR, JUP, CD93, FNDC3A, CD2, VMP1, SELP, VNN1, EMCN, MYH9, ADAM8, TEK	2525	108	18082	2.05553	0.000124376	0.00777042														0.0959095
GO:0014911~positive regulation of smooth muscle cell migration	16	0.537996	PTGER4, HDAC4, FGA, EGR1, ITGB3, PDGFB, F3, P2RY6, P2RY2, MYC, CCL5, HAS2, CYP1B1, NOX4, IL6ST, RAPGEF4	2525	39	18082	2.93792	0.00013018	0.00795579														0.0979876
GO:0030168~platelet activation	16	0.537996	FGA, ENTPD1, WNT3A, ITGB3, FGG, RASGRP2, CX3CL1, F5, VAV2, GNA13, TREML1, AXL, P2RX1, P2RY1, TYRO3, PF4	2525	39	18082	2.93792	0.00013018	0.00795579														0.103908
GO:0006953~acute-phase response	15	0.504371	ITIH4, ORM1, CD163, SAA3, STAT3, HP, SERPINA3N, SIGIRR, SERPINA1B, IL6, PLSCR1, SERPINA1D, SAA1, SAA2, LBP	2525	35	18082	3.06908	0.000132626	0.00795579														0.103908
GO:0032722~positive regulation of chemokine production	11	0.369872	IL6, RIPK2, ADORA2B, P2RY2, EIF2AK2, FFAR2, LBP, LGALS9, TNF, TLR3, TLR2	2525	20	18082	3.93865	0.000133237	0.00795579														0.105138
GO:0001666~response to hypoxia	47	1.58036	RAMP2, CXCR4, ADM, PLAT, NOL3, HIF1A, ETS1, TM9SF4, APOLD1, SLC2A8, ALAD, PDLIM1, HSD11B2, UCP2, CASP1, ADORA1, KDR, HMOX1, CCL2, CAMK2G, SOX4, EGR1, EGLN3, SMAD4, VCAM1, APAF1, NOS2, TGFB3, PRKCB, CAV1, VEGFC, SOD2, CBFA2T3, PGF, PML, FOSL2, ZFP354A, MMP14, BMP2, CXCL12, CYP1A1, NOX4, ANGPTL4, TEK, BIRC2, ADA, TLR2	2525	192	18082	1.753	0.000133672	0.00795579														0.110911
GO:0002250~adaptive immune response	37	1.24412	CD86, H2-T23, RNF19B, BCL10, TNFRSF11A, SLA2, CD79B, CD79A, KLRK1, LAMP3, SLAMF7, CTLA4, SLAMF6, JAK2, JAK3, SLAMF1, FGA, RIPK2, PRKCB, SH2D1A, FGG, THEMIS, TAP2, TFEB, TAP1, CD8B1, ICOSL, SERPINA3G, FCAMR, CD4, CLEC4D, RNF125, IFNG, CD8A, CD7, SKAP1, LAT	2525	139	18082	1.90622	0.000134908	0.00795579														0.113098
GO:0042493~response to drug	73	2.45461	CD86, CDKN1A, WFDC1, CROT, ADRA1A, SLC6A2, ICAM1, ALAD, SMPD1, KDR, CASP1, TSPO, HADH, JUNB, B2M, TIMP4, APOBEC1, TGIF1, ABCC1, PRKCB, CYBB, FOS, PGF, SFRP2, ADORA2A, LOX, IFNG, LCK, PLIN2, TOP1, HDAC4, NNMT, ATP1A3, TNFRSF11B, AK4, PTGS2, ADD3, THBS1, ACACB, RELA, SLC9A1, HSD11B2, TBXA2R, CCL3, APOD, ABCB1B, PMS1, MAP2K6, CBX7, SMAD1, XBP1, RPH3AL, SRD5A1, STAT1, PTCH1, CARD9, STAT3, VEGFC, NFAT…	2525	339	18082	1.54208	0.000145945	0.008527														0.113098
GO:0050688~regulation of defense response to virus	7	0.235373	SPN, APOBEC3, ELMOD2, CD37, IFIT1, GBP4, TSPAN32	2525	8	18082	6.26604	0.00015985	0.00916959														0.113098
GO:0032494~response to peptidoglycan	7	0.235373	C5AR1, CARD9, IRF5, IRAK3, NOD2, MYD88, TLR2	2525	8	18082	6.26604	0.00015985	0.00916959														0.113098
GO:0050870~positive regulation of T cell activation	10	0.336247	CD4, LCK, CCL2, CD47, BCL10, THY1, CD3E, MALT1, CARD11, ADA	2525	17	18082	4.21246	0.000166601	0.00947073														0.113098
GO:0002548~monocyte chemotaxis	16	0.537996	CCL12, CALCA, CCL11, CCL22, CCL20, PDGFB, CX3CL1, CCL9, CCL8, CCL7, CCL4, CCL3, XCL1, CCL2, CCL19, CCL17	2525	40	18082	2.86448	0.000181599	0.0102312														0.113098
GO:0002474~antigen processing and presentation of peptide antigen via MHC class I	15	0.504371	H2-T24, H2-T23, H2-T22, H2-T10, H2-Q6, H2-Q7, H2-M3, H2-K1, H2-Q4, H2-Q2, H2-Q1, GM8909, B2M, H2-D1, H2-Q10	2525	36	18082	2.98383	0.000189322	0.0105719														0.113098
GO:0050731~positive regulation of peptidyl-tyrosine phosphorylation	29	0.975118	NRP1, CSF3, ITGB3, CD80, PDGFB, NOD2, EFNA5, CD3E, ICAM1, FGF7, JAK2, ANGPT1, RIPK2, CAV2, TNK2, OSM, LIF, VEGFC, AGT, IL6, CD4, EHD4, HCLS1, ITGA5, AGRN, FGFR3, CD44, FGF10, HBEGF	2525	101	18082	2.05618	0.000213583	0.011822														0.113098
GO:0045907~positive regulation of vasoconstriction	17	0.571621	FGA, CAV1, PTAFR, FGG, NPY1R, PDGFB, SMAD6, PTGS2, ADRA1B, ADRA1A, EGFR, ICAM1, PTGS1, GJA1, TBXA2R, GJA5, PDE5A	2525	45	18082	2.70534	0.000229842	0.0126114														0.11798
GO:0090090~negative regulation of canonical Wnt signaling pathway	29	0.975118	INVS, LEF1, CBY1, PRICKLE1, MLLT3, NKD2, SOX2, SHH, ZNRF3, CDH2, SOX17, DACT3, SOX9, SCYL2, CTHRC1, APC2, EGR1, WNT3A, CAV1, DAB2IP, WNT9A, AXIN2, MCC, MAPK14, BICC1, DAB2, BMP2, SFRP2, NOTUM	2525	102	18082	2.03602	0.000255742	0.0139001														0.121343
GO:0034612~response to tumor necrosis factor	12	0.403497	CASP8, GCH1, CCL5, YTHDC2, UBD, ADAM9, RIPK1, CD14, TNFRSF11A, JAK2, PTGS2, CXCL16	2525	25	18082	3.43737	0.000257736	0.0139001														0.121343
GO:0070995~NADPH oxidation	6	0.201748	TXNRD1, FDX1, FDXR, FMO1, FMO2, KCNAB2	2525	6	18082	7.16119	0.000280076	0.0149769														0.121343
GO:0043032~positive regulation of macrophage activation	10	0.336247	IL33, IL1RL1, CD1D1, IFI204, TNIP2, IL4RA, LBP, LGALS9, ULBP1, THBS1	2525	18	18082	3.97844	0.000291974	0.015353														0.121343
GO:0051770~positive regulation of nitric-oxide synthase biosynthetic process	10	0.336247	CCL20, STAT1, NAMPT, KDR, CCL2, NOD2, JAK2, JAK3, TLR2, MAP2K6	2525	18	18082	3.97844	0.000291974	0.015353														0.121343
GO:0045597~positive regulation of cell differentiation	17	0.571621	GLP1R, SMAD1, MAP2K1, SMAD9, WNT9A, CLU, FGF2, SOX2, SOCS3, SHH, BMP2, GDNF, SOX17, HSF4, JAK2, FGFR3, JUNB	2525	46	18082	2.64653	0.000307181	0.0160191														0.121994
GO:0033138~positive regulation of peptidyl-serine phosphorylation	23	0.773369	PPP1R15A, TXN1, BCAR3, CSF3, ANGPT1, WNT3A, RIPK2, CAV1, NTRK3, OSM, LIF, ATP2B4, ARRB1, TNF, AGT, IL6, TRIM6, SFRP2, AKT2, HCLS1, TEK, STOX1, CD44	2525	74	18082	2.22577	0.000339643	0.0175668														0.121994
GO:0009887~organ morphogenesis	30	1.00874	LAMA5, NRP1, WNT2B, THRA, SYCP2, HHIP, GMNN, GATA5, CXCR4, TCF21, DLL1, TNF, RELA, TGM1, HHEX, HOXA3, GAMT, WNT10B, VDR, WNT3A, TGFB3, PTCH1, VEGFC, WNT7A, PAX5, PALB2, EREG, BMP2, SLC26A4, FGF10	2525	109	18082	1.97097	0.000357193	0.0180327														0.128307
GO:1902895~positive regulation of pri-miRNA transcription from RNA polymerase II promoter	11	0.369872	SMAD1, NGFR, BMP2, STAT3, PDGFB, FOS, SMAD6, HIF1A, NFKB1, RELA, GNL3	2525	22	18082	3.58059	0.000357225	0.0180327														0.12962
GO:0050718~positive regulation of interleukin-1 beta secretion	11	0.369872	P2RX7, PANX1, GSDMD, IFNG, CASP4, CASP1, CCL3, NLRP3, NOD2, CCL19, CCR5	2525	22	18082	3.58059	0.000357225	0.0180327														0.12962
GO:0032695~negative regulation of interleukin-12 production	9	0.302623	IRAK3, NLRC3, NOD2, MEFV, THBS1, JAK3, SLAMF1, TLR2, CMKLR1	2525	15	18082	4.29671	0.000366331	0.0180978														0.131243
GO:0045824~negative regulation of innate immune response	9	0.302623	CCR1, DHX58, TYRO3, TRAFD1, TNFAIP3, IRAK3, NMI, IFI202B, SMPDL3B	2525	15	18082	4.29671	0.000366331	0.0180978														0.135833
GO:0043491~protein kinase B signaling	15	0.504371	LINGO1, PLK3, CCL12, CD40, IRS1, TNF, ZFP36L1, AXL, AKT2, IL1B, CCL5, CCL3, TYRO3, CCL2, SOX9	2525	38	18082	2.82678	0.000367118	0.0180978														0.135941
GO:0030308~negative regulation of cell growth	33	1.10962	CDKN1A, DDX3X, RRAD, FHL1, ACVR1B, RERG, MNDAL, TRO, GJA1, SERTAD1, SOX17, CCDC85B, HYAL1, GNG4, SESN1, HYAL2, DACT3, BDKRB1, APBB2, SMAD4, CDKN2C, DAB2IP, SMARCA2, AGT, PML, BST2, DAB2, SFRP2, BCL6, ADAM15, WT1, GAS1, PPARD	2525	125	18082	1.89055	0.000387065	0.0188182														0.135941
GO:0042110~T cell activation	14	0.470746	ICOSL, NLRC3, SLA2, CD3D, CD2, IL6, HSH2D, CD4, CD8A, TREML2, CD28, AZI2, CARD11, ADA	2525	34	18082	2.94872	0.000388758	0.0188182														0.1422
GO:0032735~positive regulation of interleukin-12 production	12	0.403497	CD40, IFNG, H2-M3, IL12B, IRF8, TNFSF9, NOD2, CCL19, TLR3, TIRAP, TLR2, IDO1	2525	26	18082	3.30516	0.000390679	0.0188182														0.1422
GO:0045086~positive regulation of interleukin-2 biosynthetic process	8	0.268998	STAT5A, IL1A, CD1D1, IL1B, GLMN, CD28, CD3E, CARD11	2525	12	18082	4.77413	0.000425299	0.0203306														0.144572
GO:0006887~exocytosis	29	0.975118	RAB3A, RAB3D, TNFAIP2, PIK3C2A, NKD2, SCAMP5, SCRN1, CCL5, SCRN2, CCL3, PIP5K1C, CCR1, RPH3AL, SYT3, KCNB1, LGI3, SYTL1, SCAMP1, PRSS12, SYT17, VMP1, HCK, CDK5, VAMP1, HAP1, EXOC3L, VAMP5, STX1A, RAPGEF4	2525	105	18082	1.97785	0.000429775	0.0203901														0.144572
GO:0071560~cellular response to transforming growth factor beta stimulus	20	0.672495	ACTR3, CX3CR1, APAF1, CAV1, SERPINE1, SCX, WNT7A, ZFP36L1, RUNX1, SMAD7, DAB2, COL4A2, HYAL2, PDGFD, PDE3A, XCL1, NOX4, SOX9, WNT2, DBN1	2525	61	18082	2.34793	0.00044225	0.0208253														0.14537
GO:0032729~positive regulation of interferon-gamma production	18	0.605245	SASH3, RIPK2, SLC11A1, H2-M3, CD3E, TNF, RUNX1, IL27RA, KLRK1, IL1B, BCL3, PDE4B, IL12B, IRF8, TNFSF9, SLAMF6, CD14, ULBP1	2525	52	18082	2.47887	0.000465093	0.0217388														0.14537
GO:1901741~positive regulation of myoblast fusion	10	0.336247	CD53, EHD1, CXCL9, CCL8, CXCL12, GDF15, IL4RA, FLT3L, NFATC2, MAPK14	2525	19	18082	3.76905	0.000486227	0.0225595														0.14537
GO:0010942~positive regulation of cell death	17	0.571621	EGR1, CDKN1A, TXNRD1, HP, LPAR1, ALOX12, AXIN2, PTGS2, MYCN, BCL2L11, IRF1, IL1B, ZC3H12A, UCP2, FAS, RIPK1, KCNK2	2525	48	18082	2.53625	0.000530919	0.0242761														0.14537
GO:0050766~positive regulation of phagocytosis	17	0.571621	SIRPB1A, CD209B, FCER1G, SLC11A1, SFTPD, NOD2, GATA2, TNF, C3, FCGR1, FCGR3, MEX3B, IL1B, PTX3, CD47, FCGR2B, MBL1	2525	48	18082	2.53625	0.000530919	0.0242761														0.146572
GO:0048514~blood vessel morphogenesis	14	0.470746	PDGFB, AHR, NR2F2, SHB, THBS1, HIF1A, AMOT, GJA1, MEIS1, CDH2, COL4A1, ITGA7, CYP1B1, FGF10	2525	35	18082	2.86448	0.000540109	0.0245186														0.147124
GO:0045892~negative regulation of transcription, DNA-templated	110	3.69872	PRDM8, HDAC10, NAB1, PRDM6, GMNN, SCX, AHR, TNF, IKZF4, ELK3, DACH1, RPS6KA5, SALL2, ZFP281, SOX18, BASP1, SOX9, HOXA7, SOX7, DAXX, FBXW11, KCTD1, EREG, RUNX1, EID1, SFRP2, SMO, TIMELESS, ZFP174, TRIB3, ATF3, CALCA, CREM, PDGFB, BHLHE22, ZBTB4, GLIS2, SBNO2, DEAF1, HIVEP1, INPP5K, PATZ1, SMAD4, FOXF2, VDR, CBX3, ATP8B1, PTCH1, SETDB2, HMGA1, NR2F2, SMARCA2, NFKB1, GCLC, DAB2, BMP2, YEATS2, BCL6, …	2525	579	18082	1.3605	0.000575137	0.0258059														0.154438
GO:0032689~negative regulation of interferon-gamma production	12	0.403497	CD96, IL33, CD274, IL1RL1, PGLYRP3, PGLYRP2, AXL, XCL1, IL20RB, NOD2, LGALS9, PDCD1LG2	2525	27	18082	3.18275	0.000576644	0.0258059														0.157542
GO:0019233~sensory perception of pain	23	0.773369	NGFR, IL1RN, NLGN2, ACE, KCNA2, NPY1R, ADRB1, PTGS2, NIPSNAP1, PTGS1, P2RX7, UCHL1, EDNRB, CNR2, CDK5, CNR1, P2RY2, P2RY1, NDN, IL12B, BDKRB1, SCN3B, SCN3A	2525	77	18082	2.13906	0.000623599	0.0277106														0.164692
GO:0002755~MyD88-dependent toll-like receptor signaling pathway	9	0.302623	TNIP1, IRAK2, TLR11, IRAK3, TLR6, TLR5, MYD88, TLR13, TLR2	2525	16	18082	4.02817	0.000643171	0.0283805														0.169069
GO:0050714~positive regulation of protein secretion	15	0.504371	PTGER4, FGA, RPH3AL, TGFB3, FGG, VEGFC, P2RX7, IL1A, GOLPH3, ADORA2A, ADAM9, ATP13A2, KCNN4, EXPH5, RAPGEF4	2525	40	18082	2.68545	0.000671144	0.0292063														0.174995
GO:0009409~response to cold	15	0.504371	THRA, ZFP516, DIO2, ADRB1, ADM, FOS, SOD2, AGT, RBM3, PLAC8, CXCL10, IL6, CASP8, ADRB3, VGF	2525	40	18082	2.68545	0.000671144	0.0292063														0.174995
GO:0045669~positive regulation of osteoblast differentiation	21	0.70612	GDF10, PTGER4, SMAD1, WNT10B, CEBPB, IFITM1, CEBPD, IFI204, WNT7B, CTNNBIP1, FGF2, GJA1, BMP2, SFRP2, HEY1, TMEM119, FAM20C, IL6ST, CLIC1, PDLIM7, CTHRC1	2525	68	18082	2.21154	0.000723228	0.0312573														0.174995
GO:0048754~branching morphogenesis of an epithelial tube	14	0.470746	LAMA5, CLIC4, B4GALT1, PXN, PKD1, RASIP1, GLI2, SHH, MMP14, MYCN, TMEM67, TIMELESS, KDR, FGF10	2525	36	18082	2.78491	0.00073838	0.0316951														0.175014
GO:0048147~negative regulation of fibroblast proliferation	13	0.437122	MORC3, DAB2IP, PAWR, SOD2, SKI, PARP10, DACH1, IFNG, MYC, FTH1, FBXO4, PMAIP1, NUPR1	2525	32	18082	2.90923	0.000795149	0.0336452														0.175014
GO:2001238~positive regulation of extrinsic apoptotic signaling pathway	13	0.437122	TNFRSF12A, CAV1, TNFSF12, G0S2, BCL10, PML, AGT, CASP8, HYAL2, TNFSF10, FAS, RIPK1, BID	2525	32	18082	2.90923	0.000795149	0.0336452														0.175014
GO:0045651~positive regulation of macrophage differentiation	8	0.268998	CASP8, CSF1, IL34, LIF, HCLS1, RIPK1, TRIB1, PF4	2525	13	18082	4.40688	0.000810471	0.0336452														0.175014
GO:0030212~hyaluronan metabolic process	8	0.268998	ITIH4, ITIH3, HYAL1, IL15, PIM1, HAS2, MKI67, ITIH1	2525	13	18082	4.40688	0.000810471	0.0336452														0.175014
GO:0042535~positive regulation of tumor necrosis factor biosynthetic process	8	0.268998	SPN, FCGR3, CD209B, MAPKAPK2, CYBB, LBP, THBS1, TLR2	2525	13	18082	4.40688	0.000810471	0.0336452														0.176186
GO:2000352~negative regulation of endothelial cell apoptotic process	12	0.403497	FGA, RAMP2, ANGPT1, TNIP2, FGG, SERPINE1, KDR, TNFAIP3, ANGPTL4, TEK, ICAM1, NFE2L2	2525	28	18082	3.06908	0.000830891	0.0340861														0.176186
GO:0043066~negative regulation of apoptotic process	107	3.59785	IL1RN, HHIP, SCX, CLU, IFIT3, EDNRB, CCND2, AKT2, CLEC5A, ADORA1, PIM1, KDR, PIM3, PIM2, SOX9, IER3, DAXX, PRKCE, OSR1, MAPK8IP1, SMO, CLDN7, BLK, PTGFR, ALOX12, HIF1A, SLC9A1, PLAC8, SOCS3, NUAK2, CHST11, STAT5A, NGFR, PLK3, XBP1, BCL11B, HSPA5, EIF2AK2, ASNS, SMAD6, PALB2, NFKB1, AHI1, GCLC, IL6, DAB2, NR4A3, BCL6, BCL3, PDE3A, CD27, ADA, GLP1R, ARF4, CDKN1A, RARG, DDX3X, SYCP2, SLC40A1, ADAR, …	2525	566	18082	1.35379	0.000831895	0.0340861														0.177452
GO:0045860~positive regulation of protein kinase activity	20	0.672495	MAP2K3, DAXX, CDKN1A, SDC4, CSF1, WNT3A, PXN, DUSP19, AXIN2, VLDLR, TNF, CAMKK1, EREG, CENPE, GPRC5B, CD4, CDK5, LCP2, CCL19, LAT	2525	64	18082	2.23787	0.000857697	0.0349166														0.183632
GO:0031622~positive regulation of fever generation	6	0.201748	CNR1, IL1B, CCL5, CCR5, PTGS2, TNF	2525	7	18082	6.13816	0.000866856	0.0350632														0.183632
GO:0007189~adenylate cyclase-activating G-protein coupled receptor signaling pathway	17	0.571621	PTGER4, GLP1R, PTGFR, CALCA, PTGIR, CALCRL, ADRB1, PTH1R, ADCY7, ADCY6, GNA13, ADCY9, ADRB3, ADORA2A, TBXA2R, ADORA2B, S1PR4	2525	50	18082	2.4348	0.000881488	0.035307														0.183632
GO:0040008~regulation of growth	21	0.70612	OGFR, CISH, IGFBP4, PRKCB, PTCH1, IGFBP3, DAB2IP, OSM, DLL1, MNDAL, IGSF11, SOCS3, GAP43, SOCS1, IFNG, CCDC85B, NDN, KCTD11, SOCS7, TSPYL5, SOCS5	2525	69	18082	2.17949	0.000886741	0.035307														0.183632
GO:0010595~positive regulation of endothelial cell migration	15	0.504371	FOXC2, ANGPT1, ROCK2, ITGB3, WNT7A, ALOX12, THBS1, FGF2, ETS1, AGT, RHOB, ZC3H12A, KDR, ZFP580, TEK	2525	41	18082	2.61995	0.000889668	0.035307														0.183632
GO:0007596~blood coagulation	24	0.806994	NFE2, FGA, F10, SERPIND1, FGG, SERPINA10, TFPI2, PROZ, PDGFB, NBEAL2, GP5, F3, TSPAN32, F5, C3, GP9, THBD, PROCR, SHH, CDK5, PDGFD, MAFF, MAFK, ENPP4	2525	84	18082	2.04605	0.000910301	0.0359														0.183632
GO:0002224~toll-like receptor signaling pathway	9	0.302623	CD86, RPS6KA3, MAPKAPK3, IRAK2, MAPKAPK2, TLR6, TLR5, TLR3, TLR2	2525	17	18082	3.79122	0.00106679	0.0418102														0.183632
GO:0007179~transforming growth factor beta receptor signaling pathway	22	0.739744	SMAD1, SMAD4, ITGB5, HPGD, TGFB3, PXN, PDGFB, SMAD9, PTPRK, FOS, SMAD6, PML, SMAD7, DUSP22, CDH5, BMP2, GDNF, GCNT2, CCL2, ADAM9, TAB1, SKIL	2525	75	18082	2.10062	0.0010932	0.0425809														0.183632
GO:0006865~amino acid transport	15	0.504371	SLC36A1, SLC6A15, SLC6A14, SLC43A1, SLC6A20A, SLC3A2, SLC7A11, SLC7A1, SLC7A4, SLC7A5, SLC7A6, XK, MYC, SLC38A2, SLC38A4	2525	42	18082	2.55757	0.00116513	0.0451042														0.183632
GO:1902042~negative regulation of extrinsic apoptotic signaling pathway via death domain receptors	11	0.369872	FGA, ITPRIP, SFRP2, FGG, SERPINE1, HMOX1, TNFAIP3, CFLAR, NOL3, RFFL, ICAM1	2525	25	18082	3.15092	0.00121261	0.0466559														0.186149
